# Supplementary material for: Integrated analysis of long non-coding RNAs in human gastric cancer: An in silico study
Source: PLoS One. 2017 Aug 25;12(8):e0183517. doi: 10.1371/journal.pone.0183517 (PMC5571953; doi:10.1371/journal.pone.0183517)
Supplement: S1 Table — (XLSX) [file pone.0183517.s001.xlsx]

## Sheet: Sheet1
S1 Table: Differentially expressed lncRNAs in gastric cancer
GeneID	logFC	AveExpr	P.Value	adj.P.Val	GeneBiotype	GeneName
ENSG00000224958	-4.77557	-2.80442	2.33197e-33	1.26564e-30	antisense	PGM5-AS1
ENSG00000266176	-2.9349	-3.56679	1.45215e-32	7.09316e-30	lincRNA	RP11-855A2.5
ENSG00000249082	-3.69253	-1.44923	1.69586e-31	7.02002e-29	lincRNA	CTC-276P9.1
ENSG00000186594	-1.545	3.79859	7.12458e-30	2.25979e-27	lincRNA	MIR22HG
ENSG00000152931	-3.56386	0.536319	5.65941e-28	1.42494e-25	lincRNA	PART1
ENSG00000271936	1.93118	0.169556	1.21664e-27	2.80322e-25	antisense	RP11-443B20.1
ENSG00000271590	2.54687	-2.35961	1.1308e-27	2.68131e-25	lincRNA	RP11-181E10.3
ENSG00000254510	-3.02644	-1.86657	3.03253e-27	6.55429e-25	processed_transcript	RP11-867G23.10
ENSG00000256694	2.57339	-1.13263	4.65728e-27	9.89085e-25	antisense	RP11-598F7.5
ENSG00000250889	-2.80695	-2.06694	6.7384e-26	1.19255e-23	lincRNA	RP11-229C3.2
ENSG00000172965	1.89604	4.12185	6.26693e-25	8.95071e-23	lincRNA	MIR4435-1HG
ENSG00000259319	-1.59992	0.178238	1.49225e-24	1.95942e-22	antisense	RP11-293M10.6
ENSG00000237424	2.53001	2.28997	5.74802e-24	6.91546e-22	antisense	FOXD2-AS1
ENSG00000237838	-2.95363	-4.32802	9.85494e-24	1.1407e-21	lincRNA	AC133680.1
ENSG00000272106	-1.07836	1.66657	3.66623e-23	3.8762e-21	antisense	RP11-345P4.9
ENSG00000224318	-2.55122	-4.59789	1.53724e-22	1.43847e-20	processed_transcript	CHL1-AS2
ENSG00000100181	-1.92503	1.80331	2.8828e-22	2.60765e-20	lincRNA	TPTEP1
ENSG00000262061	-1.93424	-1.60779	8.14536e-22	6.92081e-20	processed_transcript	RP11-1260E13.4
ENSG00000263400	-2.08797	-0.53196	2.2653e-21	1.76759e-19	antisense	CTC-297N7.5
ENSG00000235314	-1.50018	0.748226	5.50391e-21	3.96525e-19	lincRNA	LINC00957
ENSG00000230499	2.00342	-3.02894	6.55277e-21	4.61205e-19	lincRNA	AC108463.1
ENSG00000248309	-2.06688	-1.37916	1.33145e-20	8.88468e-19	antisense	MEF2C-AS1
ENSG00000269386	-1.07931	0.817712	7.09597e-20	4.13615e-18	antisense	RAB11B-AS1
ENSG00000250451	3.58574	-1.95926	6.49763e-20	3.8147e-18	antisense	HOXC-AS1
ENSG00000259330	-1.53506	2.64153	8.06275e-20	4.67735e-18	antisense	LINC00984
ENSG00000196972	-1.86319	-0.434933	9.38106e-20	5.34065e-18	lincRNA	LINC00087
ENSG00000265415	1.86118	1.13888	1.52148e-19	8.4261e-18	antisense	CTD-2510F5.4
ENSG00000233542	2.6807	-2.66466	1.59095e-19	8.77106e-18	antisense	RP11-547D24.1
ENSG00000174403	-3.16918	-1.72152	1.83885e-19	1.00687e-17	antisense	C20orf166-AS1
ENSG00000259417	-2.9597	-1.3536	3.00456e-19	1.58147e-17	lincRNA	RP11-2E17.1
ENSG00000034063	2.29161	3.97251	6.42824e-19	3.21715e-17	processed_transcript	UHRF1
ENSG00000250133	2.99357	-0.871981	1.03757e-18	4.94935e-17	antisense	HOXC-AS2
ENSG00000237857	1.82166	-0.223273	1.16398e-18	5.51998e-17	lincRNA	RP11-435O5.2
ENSG00000241684	-2.33738	-0.42727	1.31432e-18	6.19684e-17	antisense	ADAMTS9-AS2
ENSG00000235295	-2.33284	-4.54788	2.26999e-18	1.00617e-16	lincRNA	XXbac-B476C20.17
ENSG00000225194	-2.03128	-1.23182	2.4778e-18	1.08256e-16	lincRNA	LINC00092
ENSG00000273199	-1.42455	-1.8945	2.5339e-18	1.09921e-16	antisense	AP000692.10
ENSG00000254414	-1.79188	-2.70059	3.02362e-18	1.3024e-16	antisense	RP11-182J1.1
ENSG00000245025	-1.34039	-1.55323	4.60434e-18	1.92555e-16	antisense	RP11-875O11.1
ENSG00000265369	-3.33338	-3.46524	4.79992e-18	1.99368e-16	lincRNA	U3
ENSG00000269186	-2.81995	-1.85361	6.33823e-18	2.58428e-16	lincRNA	LINC01082
ENSG00000225986	-2.68101	-1.95429	7.14527e-18	2.87969e-16	antisense	UBXN10-AS1
ENSG00000268555	-3.07173	-3.34757	8.57869e-18	3.38477e-16	lincRNA	RP11-678G14.3
ENSG00000270145	2.47982	-0.715381	8.41111e-18	3.34023e-16	lincRNA	CTD-2267D19.6
ENSG00000178947	-2.06049	0.0257781	1.05019e-17	4.05196e-16	lincRNA	LINC00086
ENSG00000226237	-2.56807	-2.09039	1.10783e-17	4.26089e-16	lincRNA	RP11-276H19.1
ENSG00000268812	2.00003	-1.15447	1.1554e-17	4.40913e-16	antisense	RP1-102K2.8
ENSG00000266835	2.10631	-1.10709	1.2991e-17	4.91145e-16	lincRNA	RP11-838N2.4
ENSG00000227388	1.69186	-0.808649	1.99678e-17	7.23551e-16	lincRNA	RP11-112J3.16
ENSG00000228630	4.86729	-0.30644	2.38238e-17	8.51902e-16	antisense	HOTAIR
ENSG00000260114	1.13502	1.37079	2.53663e-17	9.00465e-16	sense_intronic	CTD-2574D22.4
ENSG00000267390	-1.36012	-1.45837	3.98994e-17	1.3669e-15	antisense	RP11-635N19.1
ENSG00000257219	2.3014	-3.05023	3.83117e-17	1.31601e-15	lincRNA	RP11-54A9.1
ENSG00000203446	2.55618	-2.59396	4.28495e-17	1.45957e-15	antisense	AC004988.1
ENSG00000262251	1.70399	-0.655223	4.80022e-17	1.62828e-15	sense_intronic	RP11-199F11.2
ENSG00000235904	-2.34294	-4.04289	6.0287e-17	1.99781e-15	antisense	RBMS3-AS3
ENSG00000250303	-1.50479	0.911113	7.59303e-17	2.49925e-15	processed_transcript	RP11-356J5.12
ENSG00000104725	-3.04666	-1.87682	1.01496e-16	3.27022e-15	processed_transcript	NEFL
ENSG00000224789	2.90873	-3.27043	1.00259e-16	3.24023e-15	antisense	AC012363.4
ENSG00000257433	-1.17953	-0.0920485	1.13002e-16	3.60763e-15	lincRNA	RP1-197B17.3
ENSG00000244306	3.14223	1.88141	1.26022e-16	3.98167e-15	lincRNA	CTD-2314B22.3
ENSG00000256508	-2.18504	-3.59829	1.35693e-16	4.24875e-15	antisense	RP11-554A11.6
ENSG00000259799	-2.50537	-2.68558	1.9975e-16	6.09812e-15	antisense	RP11-554A11.9
ENSG00000203808	-2.63297	-3.01008	2.15507e-16	6.53019e-15	antisense	BVES-AS1
ENSG00000227136	-2.40757	-3.57069	2.57145e-16	7.66819e-15	lincRNA	LINC00595
ENSG00000272870	-1.32729	0.207031	2.97109e-16	8.78484e-15	antisense	RP11-798M19.6
ENSG00000231768	-2.34989	-2.83273	3.28247e-16	9.63554e-15	lincRNA	RP5-855F14.1
ENSG00000240350	1.72483	-1.65076	3.25758e-16	9.57399e-15	lincRNA	AC017002.1
ENSG00000260597	3.41491	-1.62915	3.24563e-16	9.56188e-15	lincRNA	AC012531.25
ENSG00000272143	-2.27839	-1.53098	3.89228e-16	1.12899e-14	lincRNA	FGF14-AS2
ENSG00000272711	1.70284	-0.23261	4.18877e-16	1.20356e-14	lincRNA	RP11-259N19.1
ENSG00000264016	-2.09856	-2.22374	4.27866e-16	1.22794e-14	lincRNA	CTC-297N7.9
ENSG00000225655	-2.47314	-3.95271	4.33256e-16	1.24049e-14	antisense	RP11-143M1.2
ENSG00000272183	1.86409	-1.28037	4.48478e-16	1.28257e-14	antisense	RP11-523H20.3
ENSG00000224078	-1.91883	3.18444	4.18245e-16	1.20316e-14	processed_transcript	SNHG14
ENSG00000270172	2.10547	1.01188	5.34778e-16	1.50471e-14	lincRNA	RP5-1024G6.8
ENSG00000257151	-2.30446	-0.129405	5.20069e-16	1.4684e-14	lincRNA	PWAR6
ENSG00000250056	-2.96754	-2.26752	5.59086e-16	1.56589e-14	lincRNA	LINC01018
ENSG00000166770	-1.76408	1.59634	5.15284e-16	1.45995e-14	lincRNA	ZNF667-AS1
ENSG00000270190	2.588	-1.96496	8.0103e-16	2.18587e-14	lincRNA	RP11-803D5.4
ENSG00000266045	-2.76904	-3.60526	8.70106e-16	2.35098e-14	lincRNA	RP11-466P24.7
ENSG00000241158	-2.50767	-2.60105	1.13041e-15	3.01398e-14	antisense	ADAMTS9-AS1
ENSG00000272720	1.92189	0.26965	1.28492e-15	3.39261e-14	lincRNA	CTA-228A9.3
ENSG00000206195	3.15577	1.47506	1.35394e-15	3.5657e-14	processed_transcript	AP000525.9
ENSG00000236841	2.22499	-3.04933	1.42943e-15	3.75791e-14	antisense	AC007750.5
ENSG00000269974	2.07183	-1.83002	1.46382e-15	3.83593e-14	lincRNA	RP11-932O9.10
ENSG00000234362	2.65886	-2.65923	1.57509e-15	4.08804e-14	lincRNA	AC104654.2
ENSG00000249249	-1.13051	-0.802594	1.67482e-15	4.31934e-14	antisense	AC010226.4
ENSG00000246379	-2.32757	-2.53279	1.7583e-15	4.52031e-14	lincRNA	RP11-461O7.1
ENSG00000231226	2.57009	-0.514384	1.85146e-15	4.74484e-14	antisense	TRIM31-AS1
ENSG00000269289	-2.29846	-4.30804	2.00097e-15	5.06947e-14	antisense	CTB-92J24.3
ENSG00000272463	-1.74945	-0.0315715	2.17127e-15	5.47253e-14	lincRNA	RP11-532F6.3
ENSG00000267640	-2.25661	-2.47882	2.3357e-15	5.85675e-14	lincRNA	CTD-2554C21.2
ENSG00000257605	1.12012	-1.72458	2.71209e-15	6.73828e-14	antisense	RP11-680A11.5
ENSG00000230316	5.09088	0.645455	3.07648e-15	7.59725e-14	antisense	FEZF1-AS1
ENSG00000256540	1.77107	-1.28016	3.32157e-15	8.12853e-14	lincRNA	RP11-598F7.6
ENSG00000235029	2.00132	-2.15469	3.5366e-15	8.62881e-14	antisense	MNX1-AS2
ENSG00000247416	-2.25829	-4.34349	4.0705e-15	9.80413e-14	antisense	RP11-629G13.1
ENSG00000203499	2.70747	5.21521	3.88674e-15	9.3986e-14	lincRNA	FAM83H-AS1
ENSG00000270547	2.77122	0.0425471	4.83679e-15	1.15248e-13	lincRNA	RP11-536O18.2
ENSG00000272945	2.00854	-2.7989	5.53341e-15	1.30195e-13	sense_intronic	CTD-3216D2.5
ENSG00000267505	-2.4466	-2.83495	5.62747e-15	1.32027e-13	lincRNA	CTC-296K1.3
ENSG00000232855	-1.7849	-1.96124	5.77171e-15	1.35281e-13	lincRNA	AF131217.1
ENSG00000235652	-1.27571	0.116378	6.19722e-15	1.44147e-13	antisense	RP11-545I5.3
ENSG00000197670	1.54278	0.0259282	7.77076e-15	1.78537e-13	antisense	RP4-724E16.2
ENSG00000268388	-1.97726	3.55146	5.89131e-15	1.37556e-13	lincRNA	FENDRR
ENSG00000253307	2.055	-2.96547	8.01486e-15	1.83627e-13	antisense	RP11-10J21.4
ENSG00000267405	-2.61698	-3.09899	8.39964e-15	1.91545e-13	lincRNA	CTC-296K1.4
ENSG00000243479	2.21949	0.552639	9.56635e-15	2.15933e-13	antisense	MNX1-AS1
ENSG00000257596	1.90013	-1.33825	9.85631e-15	2.22067e-13	antisense	RP11-968A15.2
ENSG00000260947	-2.63806	-2.4064	1.00728e-14	2.25902e-13	lincRNA	RP11-384P7.7
ENSG00000235408	1.64986	-2.16472	1.07176e-14	2.38829e-13	lincRNA	SNORA71B
ENSG00000232079	-2.72713	-2.81761	1.07082e-14	2.38829e-13	processed_transcript	AL035610.1
ENSG00000229356	-2.02932	-4.13551	1.27224e-14	2.8018e-13	antisense	LRRC3-AS1
ENSG00000268754	-2.25549	-3.74324	1.36251e-14	2.98178e-13	lincRNA	LINC01081
ENSG00000259807	1.96742	-1.41018	1.55394e-14	3.38553e-13	lincRNA	RP11-426C22.4
ENSG00000233554	-1.14058	-0.192559	1.65009e-14	3.58224e-13	antisense	RP11-326F20.5
ENSG00000255435	-1.35021	-1.90995	1.93939e-14	4.15854e-13	antisense	RP11-770J1.3
ENSG00000261437	1.95639	0.791525	2.15057e-14	4.5872e-13	antisense	RP11-22C11.2
ENSG00000227467	-1.87625	-2.43691	2.20281e-14	4.67819e-13	lincRNA	RP11-169D4.1
ENSG00000261069	-2.35784	-2.79767	2.26121e-14	4.78973e-13	lincRNA	SNORD116-20
ENSG00000247970	-1.569	-3.42906	2.41963e-14	5.10316e-13	lincRNA	RP11-543C4.1
ENSG00000232192	2.59277	-2.24667	2.6296e-14	5.51859e-13	antisense	RP11-62I21.1
ENSG00000267207	-1.83224	-4.7782	2.73146e-14	5.7164e-13	antisense	RP11-264B14.1
ENSG00000242207	3.63445	-1.24923	3.13175e-14	6.48192e-13	antisense	HOXB-AS4
ENSG00000262001	2.03618	1.9342	3.54398e-14	7.26739e-13	antisense	DLGAP1-AS2
ENSG00000261008	1.44146	-0.982067	5.30195e-14	1.0502e-12	lincRNA	AC004158.2
ENSG00000267698	1.4307	-1.53268	6.28054e-14	1.22712e-12	antisense	AC002116.7
ENSG00000223823	2.06028	-1.14647	6.8036e-14	1.31877e-12	lincRNA	RP11-465B22.5
ENSG00000237886	-2.00447	-1.24183	7.24428e-14	1.39781e-12	antisense	RP11-611D20.2
ENSG00000253438	1.84746	-1.58814	7.542e-14	1.44814e-12	lincRNA	PCAT1
ENSG00000267454	-1.69636	-1.53566	7.64071e-14	1.4659e-12	lincRNA	ZNF582-AS1
ENSG00000256824	-1.8583	-4.0206	7.81388e-14	1.4956e-12	antisense	RP11-21A7A.2
ENSG00000254317	1.67115	-2.4097	8.35025e-14	1.59202e-12	antisense	RP11-473O4.5
ENSG00000272328	3.19675	-2.99303	8.36346e-14	1.5933e-12	lincRNA	RP4-594A5.1
ENSG00000231367	-2.24331	-3.11154	9.60703e-14	1.81183e-12	lincRNA	AC016995.3
ENSG00000251573	-2.37237	-3.83034	9.85787e-14	1.85216e-12	lincRNA	CTD-2089N3.2
ENSG00000213468	2.76874	-1.07747	1.01329e-13	1.89491e-12	lincRNA	RP11-453F18__B.1
ENSG00000251314	-1.80626	-3.58534	1.0154e-13	1.89597e-12	antisense	CTD-2337A12.1
ENSG00000235837	1.4961	-1.96472	1.02913e-13	1.91282e-12	antisense	AC073333.8
ENSG00000237512	-2.30196	-1.14586	1.02449e-13	1.90711e-12	antisense	UNC5B-AS1
ENSG00000237686	2.69026	-0.0230182	1.09951e-13	2.03743e-12	antisense	RP5-1120P11.1
ENSG00000272205	1.45546	-1.57931	1.1406e-13	2.10399e-12	antisense	RP11-277B15.3
ENSG00000232453	-1.20441	-0.697978	1.13552e-13	2.0978e-12	lincRNA	RP4-794H19.1
ENSG00000224081	1.49153	1.36834	1.17291e-13	2.1587e-12	lincRNA	LINC01057
ENSG00000257698	-1.36455	0.176761	1.16532e-13	2.14797e-12	lincRNA	RP11-620J15.3
ENSG00000230838	3.44106	-1.69718	1.24458e-13	2.27859e-12	lincRNA	AC093850.2
ENSG00000236200	1.11517	-0.602054	1.3276e-13	2.41789e-12	antisense	KDM4A-AS1
ENSG00000259065	-1.32416	-0.541801	1.32541e-13	2.41572e-12	antisense	RP5-1021I20.1
ENSG00000231607	1.35007	2.00123	1.45939e-13	2.64608e-12	processed_transcript	DLEU2
ENSG00000223561	-2.62784	-1.69193	1.50651e-13	2.72746e-12	lincRNA	AC003090.1
ENSG00000225670	-2.58364	-3.01591	1.58698e-13	2.86254e-12	antisense	CTA-134P22.2
ENSG00000229970	3.88068	-1.65459	1.60509e-13	2.89094e-12	antisense	AC007128.1
ENSG00000236008	1.83343	0.712614	1.75372e-13	3.12769e-12	lincRNA	AC011747.4
ENSG00000253105	-1.99033	-4.66294	1.98796e-13	3.50809e-12	lincRNA	KB-1448A5.1
ENSG00000235027	1.41385	-0.216195	2.06853e-13	3.64238e-12	antisense	AC068580.6
ENSG00000266999	2.1331	-0.664404	2.16057e-13	3.78533e-12	lincRNA	AC015849.16
ENSG00000248994	-2.27597	-4.33977	2.83037e-13	4.8749e-12	lincRNA	RP11-259O2.1
ENSG00000237489	-1.12315	-0.341354	3.2958e-13	5.61712e-12	lincRNA	LINC00959
ENSG00000262703	1.8549	-3.06318	3.51787e-13	5.95404e-12	antisense	RP11-485G7.6
ENSG00000203709	-1.3763	2.00441	2.99487e-13	5.1401e-12	processed_transcript	C1orf132
ENSG00000261465	1.62646	-2.93691	3.60006e-13	6.06792e-12	antisense	RP11-626G11.5
ENSG00000228962	-2.05229	-4.3497	3.6066e-13	6.07322e-12	antisense	HCG23
ENSG00000264044	1.86627	-3.13648	3.73249e-13	6.26519e-12	antisense	RP11-192H23.7
ENSG00000269951	1.69957	-0.466736	3.9152e-13	6.53148e-12	sense_intronic	RP11-797A18.6
ENSG00000230393	-1.72003	-3.41399	3.9359e-13	6.55706e-12	antisense	AC092667.2
ENSG00000267532	-1.67454	-1.991	3.94954e-13	6.5753e-12	antisense	MIR497HG
ENSG00000225210	2.98503	2.87887	3.96114e-13	6.58458e-12	lincRNA	AL589743.1
ENSG00000260859	-1.99956	-4.05314	4.29569e-13	7.09835e-12	sense_intronic	RP11-254F19.2
ENSG00000254605	2.23588	-0.978825	4.45277e-13	7.33311e-12	lincRNA	RP11-626H12.2
ENSG00000261357	1.95928	-2.00179	4.6384e-13	7.6234e-12	lincRNA	RP11-626G11.1
ENSG00000271127	2.90598	-3.05153	4.69788e-13	7.71596e-12	sense_intronic	LL22NC03-N64E9.1
ENSG00000255495	-1.54223	-0.997306	4.73271e-13	7.76795e-12	antisense	FAM85A
ENSG00000225905	-1.91104	-3.09908	5.37576e-13	8.68909e-12	antisense	RP4-758J18.7
ENSG00000245105	-1.44927	-0.32391	5.34584e-13	8.65792e-12	antisense	A2M-AS1
ENSG00000229152	1.41964	1.51594	5.94006e-13	9.54906e-12	sense_intronic	ANKRD10-IT1
ENSG00000251026	3.48483	-2.84809	6.2508e-13	9.98452e-12	lincRNA	RP11-138J23.1
ENSG00000273373	1.55146	1.52858	6.30687e-13	1.00609e-11	antisense	RP5-1074L1.4
ENSG00000254973	1.95404	-0.7978	6.91198e-13	1.0891e-11	lincRNA	RP11-429J17.7
ENSG00000259549	2.67299	-1.8388	7.2603e-13	1.13885e-11	antisense	RP11-115K3.1
ENSG00000260432	-2.64484	-1.42007	6.86328e-13	1.08353e-11	lincRNA	RP11-297M9.2
ENSG00000204837	-1.25894	-0.0423011	6.98404e-13	1.09904e-11	lincRNA	RP11-204M4.2
ENSG00000267653	-2.12031	-4.42256	7.67797e-13	1.19744e-11	lincRNA	RP1-193H18.3
ENSG00000230400	1.75829	-3.90351	7.8922e-13	1.22693e-11	lincRNA	RP11-359G22.2
ENSG00000230061	3.76814	0.679001	7.87164e-13	1.2253e-11	antisense	AP001065.2
ENSG00000244953	-1.72929	-2.69507	8.51305e-13	1.31238e-11	lincRNA	RP11-613D13.8
ENSG00000269899	1.36488	0.0694772	9.16534e-13	1.4043e-11	sense_intronic	RP11-589N15.2
ENSG00000215394	2.82879	-1.75909	9.41451e-13	1.43883e-11	lincRNA	BMS1P18
ENSG00000228549	-1.88647	-1.12294	9.96387e-13	1.50773e-11	lincRNA	U1
ENSG00000239677	-2.12583	-3.38627	1.04239e-12	1.57441e-11	antisense	PDZRN3-AS1
ENSG00000230124	1.30453	1.17978	1.03225e-12	1.56006e-11	antisense	RP5-1180C10.2
ENSG00000232229	-1.77468	0.335144	9.7276e-13	1.47931e-11	lincRNA	LINC00865
ENSG00000223813	1.8637	0.658122	1.08463e-12	1.63417e-11	antisense	AC007255.8
ENSG00000230479	1.77757	-1.30871	1.1567e-12	1.73658e-11	antisense	AP000695.6
ENSG00000231407	1.60036	-1.81411	1.16656e-12	1.74899e-11	antisense	RP11-576I22.2
ENSG00000233885	1.26093	-0.668722	1.15687e-12	1.73658e-11	antisense	YEATS2-AS1
ENSG00000246582	1.41695	1.01101	1.50191e-12	2.21168e-11	processed_transcript	RP11-1149O23.3
ENSG00000271216	2.45967	-3.83509	1.56941e-12	2.30347e-11	lincRNA	LINC01050
ENSG00000233589	2.4315	-3.18597	1.68317e-12	2.45128e-11	antisense	RP4-694A7.2
ENSG00000228203	1.82794	-0.734846	1.67496e-12	2.44224e-11	processed_transcript	RNF144A-AS1
ENSG00000272599	1.23886	-0.23856	1.68143e-12	2.45022e-11	antisense	RP11-152N13.16
ENSG00000263508	-1.92695	-3.50957	1.69793e-12	2.47131e-11	lincRNA	RP11-963H4.3
ENSG00000246334	1.5192	-0.403173	1.74472e-12	2.5379e-11	antisense	PRR7-AS1
ENSG00000226812	2.93415	-0.212226	1.76359e-12	2.56229e-11	antisense	RP5-881L22.5
ENSG00000266401	2.77098	-2.97498	1.89162e-12	2.73529e-11	antisense	RP11-874J12.4
ENSG00000177788	1.24656	-0.478133	1.86657e-12	2.70066e-11	lincRNA	RP5-1061H20.4
ENSG00000227598	1.4664	-1.82834	1.94774e-12	2.81311e-11	antisense	RP1-167A14.2
ENSG00000249797	-1.93733	-4.17381	1.96442e-12	2.83051e-11	lincRNA	CTD-3179P9.1
ENSG00000249007	2.4258	-0.0657962	1.95619e-12	2.82364e-11	sense_intronic	RP11-510N19.5
ENSG00000269925	1.17177	-1.30987	1.96365e-12	2.83051e-11	sense_intronic	RP3-467L1.6
ENSG00000265778	-1.06518	-0.97917	2.1502e-12	3.07641e-11	antisense	RP11-17M16.2
ENSG00000237152	1.81056	-3.0088	2.30092e-12	3.27325e-11	antisense	DLEU7-AS1
ENSG00000225506	1.92701	-2.54771	2.51097e-12	3.53501e-11	lincRNA	CYP4A22-AS1
ENSG00000175772	1.42024	2.78781	2.26198e-12	3.22125e-11	lincRNA	LINC01106
ENSG00000266783	1.26053	-1.33723	2.52209e-12	3.54617e-11	sense_intronic	RP11-715F3.2
ENSG00000231246	-2.01309	-4.13204	2.52941e-12	3.55238e-11	lincRNA	RP5-965F6.2
ENSG00000259275	-1.81638	-3.18782	2.81635e-12	3.92825e-11	lincRNA	RP11-522B15.3
ENSG00000269534	1.74024	-2.9222	2.90511e-12	4.03362e-11	antisense	CTC-453G23.5
ENSG00000167912	-1.63367	0.297086	2.61328e-12	3.65544e-11	antisense	RP11-25K19.1
ENSG00000253167	1.56539	-2.88754	3.03391e-12	4.2029e-11	antisense	KIAA0196-AS1
ENSG00000232160	-1.07423	0.847357	2.83634e-12	3.95163e-11	antisense	RAP2C-AS1
ENSG00000237073	1.74381	-3.35685	3.4087e-12	4.68226e-11	antisense	RP11-168K11.2
ENSG00000272582	-1.77244	-3.09786	3.48204e-12	4.77167e-11	antisense	RP5-1039K5.17
ENSG00000253972	1.78116	-1.34872	3.78398e-12	5.15427e-11	lincRNA	RP11-4K16.2
ENSG00000248491	-1.97624	-4.34154	3.87807e-12	5.27067e-11	lincRNA	RP11-125O18.1
ENSG00000261888	-1.40139	-0.705675	3.90965e-12	5.31064e-11	lincRNA	AC144831.1
ENSG00000244649	3.43748	0.611693	4.17179e-12	5.63849e-11	lincRNA	CTD-2377D24.6
ENSG00000204588	1.40221	1.92246	4.31239e-12	5.81244e-11	lincRNA	LINC01123
ENSG00000232680	-2.10275	-3.46219	4.79792e-12	6.41728e-11	lincRNA	AC002511.3
ENSG00000254548	2.18197	-3.40725	4.91431e-12	6.56217e-11	antisense	RP11-429J17.5
ENSG00000271366	1.57996	-1.50721	5.17506e-12	6.88402e-11	antisense	AC002128.5
ENSG00000257058	-1.56245	-3.67502	6.02627e-12	7.92139e-11	antisense	RP11-864I4.4
ENSG00000236772	1.63528	-1.00293	6.11833e-12	8.02945e-11	antisense	RP5-1184F4.5
ENSG00000222041	1.2726	3.44408	6.54483e-12	8.54327e-11	lincRNA	LINC00152
ENSG00000262179	-1.8437	-1.93331	7.36567e-12	9.54333e-11	lincRNA	RP1-302G2.5
ENSG00000260261	1.30054	0.789222	8.57243e-12	1.095e-10	lincRNA	RP11-480A16.1
ENSG00000251615	-1.24645	1.37223	7.82626e-12	1.00547e-10	lincRNA	RP11-774O3.3
ENSG00000236790	1.60603	-1.5981	9.70401e-12	1.2299e-10	lincRNA	LINC00299
ENSG00000267082	-1.17329	-0.614311	9.30158e-12	1.18381e-10	antisense	CTC-510F12.2
ENSG00000261513	-1.30813	-3.02528	1.16017e-11	1.45381e-10	antisense	RP11-432I5.8
ENSG00000249885	2.18157	-2.88524	1.24874e-11	1.55761e-10	sense_intronic	ARHGEF38-IT1
ENSG00000267421	-1.76149	-4.52657	1.32852e-11	1.64702e-10	lincRNA	AC005498.3
ENSG00000224905	-1.80769	-1.69112	1.28571e-11	1.59882e-10	antisense	AP001347.6
ENSG00000249859	1.5463	3.6523	1.18082e-11	1.47818e-10	processed_transcript	PVT1
ENSG00000254631	1.71072	-1.9333	1.48333e-11	1.82414e-10	antisense	RP11-702H23.4
ENSG00000269696	-1.71924	-2.22981	1.49624e-11	1.83724e-10	antisense	AC007228.11
ENSG00000269984	1.21569	-1.10678	1.59148e-11	1.94344e-10	antisense	RP11-362K14.5
ENSG00000197085	3.17972	-1.77527	1.70122e-11	2.06814e-10	processed_transcript	NPSR1-AS1
ENSG00000223485	1.91315	-2.04353	2.26148e-11	2.6982e-10	lincRNA	RP11-417E7.1
ENSG00000235501	-1.29504	1.11616	2.14371e-11	2.56772e-10	antisense	RP4-639F20.1
ENSG00000269967	1.56275	-2.13017	2.51587e-11	2.97844e-10	lincRNA	RP11-84A19.4
ENSG00000234807	-1.24922	-2.84568	2.5216e-11	2.98377e-10	lincRNA	LINC01135
ENSG00000267123	2.12722	-1.98019	2.74989e-11	3.23509e-10	lincRNA	CTD-2357A8.3
ENSG00000233760	-2.02154	-3.94099	2.74774e-11	3.23412e-10	lincRNA	AC004947.2
ENSG00000273478	1.21512	0.341074	2.90665e-11	3.4113e-10	antisense	RP11-465N4.5
ENSG00000253508	3.2902	-2.2839	3.38902e-11	3.93956e-10	lincRNA	RP1-170O19.14
ENSG00000160336	1.19049	4.1588	2.67671e-11	3.15813e-10	processed_transcript	ZNF761
ENSG00000264577	1.0487	-0.184071	3.45115e-11	4.00796e-10	antisense	AC010761.8
ENSG00000273151	1.58065	2.38165	3.3072e-11	3.85178e-10	antisense	RP11-449P15.2
ENSG00000229118	1.77316	-3.64569	3.68943e-11	4.27047e-10	lincRNA	AC068491.2
ENSG00000268505	-1.89537	-1.96155	3.56351e-11	4.13452e-10	lincRNA	RP11-805I24.3
ENSG00000272763	3.77541	2.3967	3.82861e-11	4.41275e-10	lincRNA	RP11-357H14.17
ENSG00000269194	-1.46624	-2.866	4.02946e-11	4.62659e-10	antisense	AC006942.4
ENSG00000235565	1.52412	-0.347127	4.05445e-11	4.6511e-10	lincRNA	RP11-86H7.7
ENSG00000224635	1.78982	-1.74176	4.28885e-11	4.8947e-10	lincRNA	RP4-564F22.5
ENSG00000240990	3.93435	0.0183762	4.53193e-11	5.15285e-10	antisense	HOXA11-AS
ENSG00000235049	-1.74029	-3.82635	4.73012e-11	5.35825e-10	lincRNA	LINC00940
ENSG00000237187	-1.37331	1.46936	4.07853e-11	4.67433e-10	processed_transcript	NR2F1-AS1
ENSG00000233705	-1.90733	-2.69829	4.8753e-11	5.50992e-10	antisense	SLC26A4-AS1
ENSG00000245468	-1.16936	-1.82149	4.85019e-11	5.48408e-10	lincRNA	RP11-367J11.3
ENSG00000237125	-2.83371	0.560755	4.10305e-11	4.69672e-10	antisense	HAND2-AS1
ENSG00000257167	1.04999	1.7558	4.77164e-11	5.40027e-10	antisense	TMPO-AS1
ENSG00000258821	1.58188	-2.12354	5.28935e-11	5.9476e-10	antisense	AC005041.17
ENSG00000263745	2.60061	-3.05367	5.47383e-11	6.1324e-10	lincRNA	RP11-161I6.2
ENSG00000124915	1.89167	-1.78997	5.5294e-11	6.18902e-10	lincRNA	RP11-467L20.10
ENSG00000250551	-1.51981	-4.57335	5.62818e-11	6.29383e-10	lincRNA	RP11-254I22.1
ENSG00000267304	-1.80715	-3.86084	5.84589e-11	6.5313e-10	antisense	AC004637.1
ENSG00000260853	1.17067	-0.521057	5.85769e-11	6.54149e-10	antisense	RP11-264B17.2
ENSG00000238005	1.49012	-0.603949	6.00389e-11	6.67398e-10	lincRNA	RP11-443B7.1
ENSG00000259291	-1.38652	0.50072	5.43512e-11	6.09747e-10	antisense	RP11-617F23.1
ENSG00000267280	-1.18669	-0.941235	6.84261e-11	7.52779e-10	antisense	RP11-332H18.4
ENSG00000250899	1.10084	1.99641	7.13799e-11	7.83158e-10	processed_transcript	RP11-253E3.3
ENSG00000253187	2.88586	-2.65234	8.01071e-11	8.73028e-10	antisense	HOXA10-AS
ENSG00000248243	1.89877	-1.20327	8.27083e-11	8.99771e-10	lincRNA	RP11-93K22.13
ENSG00000231806	1.97756	-0.120444	8.15334e-11	8.87384e-10	antisense	PCAT7
ENSG00000270704	-2.0876	-3.86573	8.61489e-11	9.35118e-10	sense_intronic	SNORD64
ENSG00000258593	1.81724	-1.83596	9.40247e-11	1.01474e-09	lincRNA	CTD-3051D23.4
ENSG00000232973	-1.6077	-1.67752	8.95213e-11	9.7086e-10	antisense	CYP1B1-AS1
ENSG00000267798	1.43868	-1.80214	9.76314e-11	1.05088e-09	sense_intronic	RP11-333J10.3
ENSG00000272872	2.45229	-1.97533	9.97122e-11	1.07186e-09	sense_intronic	LL22NC03-N14H11.1
ENSG00000261211	1.34556	-0.107396	9.5899e-11	1.0336e-09	lincRNA	RP1-80N2.3
ENSG00000241388	2.67646	2.34867	9.35307e-11	1.01164e-09	antisense	HNF1A-AS1
ENSG00000260838	-2.09344	-3.79468	1.02298e-10	1.09821e-09	lincRNA	RP11-531A24.3
ENSG00000257877	-1.39	-0.445058	9.61083e-11	1.0354e-09	lincRNA	RP3-462E2.3
ENSG00000249669	-1.95415	2.14997	8.10523e-11	8.82935e-10	lincRNA	MIR143HG
ENSG00000256967	1.16143	0.0428605	1.0514e-10	1.12574e-09	antisense	RP11-273B20.1
ENSG00000255559	1.29242	-1.05155	1.15731e-10	1.22945e-09	antisense	ZNF252P-AS1
ENSG00000236305	1.33604	-1.13991	1.18269e-10	1.25532e-09	antisense	RP11-126L15.4
ENSG00000224167	2.35939	-1.68148	1.21272e-10	1.28552e-09	lincRNA	RP3-522D1.1
ENSG00000224903	1.76296	-3.44162	1.26753e-10	1.34071e-09	antisense	AC005534.8
ENSG00000243766	3.99685	0.742316	1.29329e-10	1.36617e-09	antisense	HOTTIP
ENSG00000256139	-1.43395	-0.476735	1.27208e-10	1.34494e-09	sense_overlapping	RP11-968O1.5
ENSG00000272301	1.72586	-2.37869	1.4569e-10	1.52712e-09	sense_intronic	RP11-111M22.4
ENSG00000272141	2.01346	2.02175	1.36821e-10	1.44033e-09	lincRNA	RP11-465B22.8
ENSG00000248668	-1.66273	-4.10447	1.55263e-10	1.62051e-09	processed_transcript	OXCT1-AS1
ENSG00000261373	1.88376	2.58059	1.42422e-10	1.49543e-09	antisense	VPS9D1-AS1
ENSG00000231943	-2.04957	-3.08833	1.54851e-10	1.6169e-09	lincRNA	RP11-395L14.4
ENSG00000224397	1.65462	1.86822	1.47148e-10	1.54107e-09	lincRNA	RP11-290F20.3
ENSG00000236498	1.42513	-2.53702	1.62237e-10	1.68681e-09	antisense	AC107081.5
ENSG00000228214	-1.81822	-2.89825	1.64956e-10	1.71071e-09	antisense	LINC00693
ENSG00000263786	1.3186	-0.817009	1.73962e-10	1.79496e-09	sense_intronic	RP11-649A18.4
ENSG00000267254	-1.41701	-1.19813	1.69374e-10	1.75355e-09	antisense	CTD-2162K18.5
ENSG00000231081	1.81798	-2.55338	1.8325e-10	1.88047e-09	lincRNA	RP4-760C5.3
ENSG00000255306	1.39316	-1.44568	1.8334e-10	1.8806e-09	antisense	RP5-901A4.1
ENSG00000224739	2.17105	-0.75685	1.8308e-10	1.87952e-09	lincRNA	AC016735.1
ENSG00000229167	1.75832	-0.568293	1.94962e-10	1.98812e-09	antisense	RP11-73M7.1
ENSG00000244327	1.4913	-2.88655	2.05479e-10	2.08147e-09	sense_overlapping	RP11-383G6.3
ENSG00000230074	-1.34544	-1.00613	2.05308e-10	2.0806e-09	antisense	RP11-195F19.9
ENSG00000229323	1.83297	-4.23219	2.29126e-10	2.3038e-09	lincRNA	RP11-175B12.2
ENSG00000245614	1.18933	-0.724241	2.20443e-10	2.22382e-09	antisense	DDX11-AS1
ENSG00000228661	-1.206	-1.96113	2.21168e-10	2.23022e-09	antisense	AC090587.5
ENSG00000237429	-1.63065	-3.20762	2.30958e-10	2.32032e-09	antisense	RP1-159A19.4
ENSG00000272455	1.04816	0.0639687	2.37368e-10	2.3808e-09	lincRNA	RP4-758J18.13
ENSG00000258789	-1.2629	-2.27849	2.42692e-10	2.4292e-09	antisense	RP11-507K2.3
ENSG00000259225	1.9782	-2.06095	2.93028e-10	2.88457e-09	lincRNA	RP11-1008C21.1
ENSG00000258867	2.27686	-2.23519	3.11256e-10	3.05294e-09	lincRNA	LINC01146
ENSG00000225706	-1.88743	-3.28362	3.02244e-10	2.96931e-09	lincRNA	RP11-75C9.1
ENSG00000230002	1.15391	-0.669786	3.06844e-10	3.01329e-09	sense_intronic	ALMS1-IT1
ENSG00000225187	1.84658	-2.22531	3.24886e-10	3.16628e-09	antisense	AC073283.7
ENSG00000272524	1.59334	-3.27197	3.68367e-10	3.55317e-09	lincRNA	RP11-254F7.4
ENSG00000250961	-1.65325	-4.74313	3.77472e-10	3.63382e-09	antisense	CTD-2023N9.1
ENSG00000258274	-1.72801	-2.26123	3.61552e-10	3.49572e-09	antisense	RP11-887P2.5
ENSG00000228063	-1.63233	-4.29733	3.98804e-10	3.82711e-09	antisense	RP11-135J2.4
ENSG00000263325	2.17783	-1.6868	4.08005e-10	3.90467e-09	antisense	LA16c-325D7.1
ENSG00000267414	-1.40459	-0.748333	3.76713e-10	3.62794e-09	lincRNA	RP11-456K23.1
ENSG00000231566	1.68374	-0.551164	4.07268e-10	3.90067e-09	lincRNA	RP5-1158E12.3
ENSG00000267452	1.8854	-3.08853	4.26508e-10	4.06898e-09	lincRNA	RP11-1018N14.5
ENSG00000272953	1.30004	-2.09446	4.52705e-10	4.29209e-09	lincRNA	RP11-1275H24.2
ENSG00000225472	-1.71725	-4.34768	4.68602e-10	4.43763e-09	antisense	RP11-120J1.1
ENSG00000228554	1.44356	-2.40572	5.56948e-10	5.21562e-09	antisense	AC004837.5
ENSG00000249856	-1.84789	-4.44502	5.63656e-10	5.27036e-09	lincRNA	CTD-2503O16.4
ENSG00000261496	-1.87648	-2.8927	5.54384e-10	5.19559e-09	sense_overlapping	RP13-514E23.1
ENSG00000269970	-1.34952	-4.08885	5.78211e-10	5.38994e-09	sense_intronic	RP11-498E2.9
ENSG00000223653	1.1301	-0.946897	5.67684e-10	5.30396e-09	antisense	RP11-131L23.1
ENSG00000251151	3.13269	-1.92847	5.89229e-10	5.48637e-09	antisense	HOXC-AS3
ENSG00000272088	1.96515	-2.37295	6.0908e-10	5.65826e-09	lincRNA	RP11-168F9.2
ENSG00000204380	1.32002	-1.30177	6.30259e-10	5.84611e-09	antisense	AC005042.4
ENSG00000255274	1.65671	-3.34016	6.52953e-10	6.04514e-09	antisense	TMPRSS4-AS1
ENSG00000262745	2.88304	-1.50912	6.51415e-10	6.03319e-09	lincRNA	CTD-2377D24.8
ENSG00000229780	1.57917	-3.23491	7.2289e-10	6.6298e-09	antisense	UBE2Q1-AS1
ENSG00000261327	2.19925	-2.61266	7.37993e-10	6.75057e-09	lincRNA	RP11-863P13.3
ENSG00000273125	-1.69029	-4.07119	7.28836e-10	6.67931e-09	lincRNA	RP11-115H18.1
ENSG00000238062	1.89806	-1.85542	7.65648e-10	6.99567e-09	lincRNA	SPATA3-AS1
ENSG00000254815	1.78154	-0.307198	7.73159e-10	7.05638e-09	antisense	RP11-496I9.1
ENSG00000227640	-2.96703	-0.416204	6.55962e-10	6.0661e-09	lincRNA	SOX21-AS1
ENSG00000260757	1.78947	-3.63427	8.15376e-10	7.4278e-09	sense_overlapping	RP11-120K18.2
ENSG00000231731	1.18455	-1.07525	7.90281e-10	7.20726e-09	antisense	AC010976.2
ENSG00000261039	2.41185	-3.39675	8.25673e-10	7.51319e-09	lincRNA	RP11-417E7.2
ENSG00000230513	-1.05829	0.254033	7.36753e-10	6.74174e-09	antisense	THAP7-AS1
ENSG00000246022	-1.79684	-4.49921	8.98574e-10	8.1281e-09	antisense	ALDH1L1-AS2
ENSG00000231435	1.61561	-3.0263	9.3132e-10	8.41496e-09	lincRNA	AC011747.3
ENSG00000243069	-1.83123	-2.18373	9.52112e-10	8.58377e-09	processed_transcript	ARHGEF26-AS1
ENSG00000272944	-1.49498	-2.86189	1.00781e-09	9.06586e-09	antisense	CTD-2308L22.1
ENSG00000225762	1.54018	-1.12027	1.0331e-09	9.2831e-09	antisense	RP11-511I2.2
ENSG00000215866	1.89284	-1.34238	1.05361e-09	9.45845e-09	lincRNA	RP11-426L16.8
ENSG00000267804	2.36675	0.9276	1.06341e-09	9.5344e-09	lincRNA	RP11-665N17.4
ENSG00000250081	1.66005	-3.72145	1.13975e-09	1.01517e-08	lincRNA	CTD-2116N20.1
ENSG00000271754	1.38052	-1.80138	1.29232e-09	1.14108e-08	antisense	RP3-337H4.9
ENSG00000254325	1.54862	-2.12231	1.36232e-09	1.19684e-08	sense_intronic	RP11-318K15.2
ENSG00000255649	1.68112	-3.68089	1.43071e-09	1.25286e-08	antisense	RP11-502N13.2
ENSG00000273116	1.30344	-1.75971	1.45239e-09	1.27094e-08	antisense	LLfos-48D6.1
ENSG00000228705	2.61228	-0.970377	1.50146e-09	1.31152e-08	antisense	LINC00659
ENSG00000229404	3.28797	-1.6804	1.5305e-09	1.33308e-08	lincRNA	LINC00858
ENSG00000267892	1.91045	-0.710168	1.51701e-09	1.32226e-08	antisense	CTD-2540F13.2
ENSG00000233529	-2.08472	-4.18223	1.5471e-09	1.34618e-08	antisense	HCG21
ENSG00000244151	1.17832	-1.41319	1.55672e-09	1.35398e-08	antisense	RP11-148K1.12
ENSG00000230569	1.55306	-3.55983	1.65968e-09	1.43495e-08	lincRNA	AC114763.1
ENSG00000270109	1.12886	-1.79712	1.67314e-09	1.44444e-08	lincRNA	RP11-393M11.2
ENSG00000269924	1.4127	-2.28715	1.70511e-09	1.471e-08	sense_intronic	RP11-697N18.4
ENSG00000260430	1.53956	-2.30636	1.76091e-09	1.51432e-08	lincRNA	RP11-626G11.4
ENSG00000228060	1.37517	-2.56665	1.78098e-09	1.52942e-08	antisense	RP11-69E11.8
ENSG00000250541	1.47472	-2.44622	1.79263e-09	1.53781e-08	antisense	RP11-302F12.10
ENSG00000260592	1.88097	-0.707344	1.75555e-09	1.51024e-08	antisense	CTA-363E6.6
ENSG00000262585	1.76949	0.436724	1.72424e-09	1.48645e-08	lincRNA	RP11-353N14.5
ENSG00000273472	-1.0633	-0.195963	1.63384e-09	1.4145e-08	lincRNA	RP11-102N12.3
ENSG00000237989	-1.18155	-0.305644	1.66039e-09	1.43495e-08	lincRNA	AP001046.5
ENSG00000250734	-1.71661	-3.36862	1.83043e-09	1.56858e-08	antisense	RP11-404E16.1
ENSG00000251442	1.34355	0.559255	1.78818e-09	1.53453e-08	lincRNA	LINC01094
ENSG00000271151	1.66571	-1.69727	1.90082e-09	1.62321e-08	lincRNA	RP11-394I13.2
ENSG00000234753	1.7597	0.775942	1.82727e-09	1.56648e-08	antisense	RP11-328M4.2
ENSG00000203706	-1.62618	0.816223	1.63657e-09	1.41637e-08	antisense	SERTAD4-AS1
ENSG00000260196	1.70653	2.06582	1.85313e-09	1.58581e-08	antisense	RP1-239B22.5
ENSG00000254433	1.22154	-2.24715	2.10622e-09	1.78117e-08	antisense	RP11-677I18.3
ENSG00000262454	-1.319	-1.57076	2.00141e-09	1.70196e-08	lincRNA	RP11-65J21.3
ENSG00000228412	-1.65587	-2.38004	2.17767e-09	1.83714e-08	lincRNA	RP4-625H18.2
ENSG00000227512	1.25741	-2.17987	2.3888e-09	1.99595e-08	antisense	RP11-413M3.4
ENSG00000239445	-1.29668	-2.69612	2.3919e-09	1.99786e-08	antisense	ST3GAL6-AS1
ENSG00000258922	1.47149	-2.77652	2.54532e-09	2.11299e-08	sense_intronic	CTD-2313J17.1
ENSG00000237934	1.27098	-3.08414	2.63155e-09	2.17866e-08	antisense	RP11-467D18.2
ENSG00000271538	-1.31492	-3.17335	2.61576e-09	2.16779e-08	lincRNA	RP11-326I11.4
ENSG00000266922	1.48111	-3.16851	2.73883e-09	2.25524e-08	sense_intronic	CTC-499B15.6
ENSG00000229274	-1.8663	-4.28082	2.71138e-09	2.23716e-08	lincRNA	XXbac-BPG13B8.10
ENSG00000260681	1.6852	-3.42095	2.9451e-09	2.40402e-08	antisense	CTA-363E6.5
ENSG00000213373	-1.63667	-3.28932	2.85404e-09	2.33593e-08	lincRNA	LINC00671
ENSG00000228109	1.10824	0.590802	2.77506e-09	2.28046e-08	antisense	MFI2-AS1
ENSG00000227372	-1.24297	2.82186	2.1895e-09	1.84521e-08	antisense	TP73-AS1
ENSG00000229619	-1.61266	1.81366	2.41372e-09	2.01264e-08	antisense	MBNL1-AS1
ENSG00000273308	1.25472	-2.10818	3.25513e-09	2.63595e-08	lincRNA	RP11-496H1.2
ENSG00000240040	-1.90709	-1.87087	3.17861e-09	2.57826e-08	processed_transcript	AC096579.13
ENSG00000272540	1.17124	-2.59106	3.48281e-09	2.80174e-08	antisense	XXbac-BPG252P9.9
ENSG00000253853	-1.58064	-4.43675	3.4821e-09	2.80174e-08	lincRNA	GS1-57L11.1
ENSG00000272666	1.78493	-1.36711	3.48573e-09	2.80316e-08	lincRNA	CTA-384D8.35
ENSG00000261616	-1.84183	-0.739931	3.1639e-09	2.56718e-08	antisense	RP11-6O2.3
ENSG00000270184	1.18864	-1.9161	3.53291e-09	2.8383e-08	antisense	RP11-568J23.5
ENSG00000258725	1.28686	-1.52465	3.62858e-09	2.90775e-08	antisense	PRC1-AS1
ENSG00000189149	1.00677	-1.33136	3.62889e-09	2.90775e-08	lincRNA	CRYM-AS1
ENSG00000227719	1.50696	-0.16774	3.79466e-09	3.03262e-08	antisense	AC006042.6
ENSG00000229368	-1.14518	-2.0807	3.84631e-09	3.06888e-08	sense_overlapping	AC090587.4
ENSG00000248174	-2.08735	-4.02857	4.02648e-09	3.19697e-08	lincRNA	RP11-148L24.1
ENSG00000228742	2.75114	-0.345592	4.24147e-09	3.35241e-08	lincRNA	RP5-884M6.1
ENSG00000241732	-1.27174	0.245197	3.75594e-09	3.00266e-08	lincRNA	RP11-38P22.2
ENSG00000188338	-2.17145	-0.83921	3.8609e-09	3.07952e-08	processed_transcript	SLC38A3
ENSG00000232043	1.02694	-0.360834	4.53071e-09	3.56062e-08	antisense	RP4-530I15.9
ENSG00000266969	1.21275	-2.26687	4.75943e-09	3.72324e-08	antisense	RP11-773H22.4
ENSG00000224825	-1.55518	-4.56696	4.84916e-09	3.78495e-08	antisense	RP11-171A24.3
ENSG00000268164	-1.42598	-1.96709	4.5716e-09	3.5878e-08	lincRNA	CTD-2337J16.1
ENSG00000261971	1.13074	2.2793	4.20044e-09	3.32321e-08	antisense	RP11-473M20.7
ENSG00000246763	-1.11034	-0.431025	4.60661e-09	3.61295e-08	antisense	RGMB-AS1
ENSG00000233532	2.20309	-2.29631	5.34661e-09	4.14617e-08	lincRNA	LINC00460
ENSG00000272631	-1.03244	0.681946	4.68481e-09	3.66957e-08	antisense	RP11-359E3.4
ENSG00000229647	1.56561	-2.74291	5.93496e-09	4.56534e-08	lincRNA	AC007879.7
ENSG00000262097	-1.51996	-3.25183	5.90157e-09	4.54538e-08	lincRNA	CTD-2135D7.5
ENSG00000237718	1.14946	-2.06256	6.04321e-09	4.63788e-08	antisense	AC009095.4
ENSG00000237978	2.92288	-1.50481	6.30513e-09	4.83031e-08	antisense	RP11-385J1.2
ENSG00000245970	1.10812	0.490886	5.91685e-09	4.55504e-08	antisense	KB-1208A12.3
ENSG00000257702	1.17793	3.68852	4.90431e-09	3.82188e-08	antisense	LBX2-AS1
ENSG00000204791	1.18192	-1.05666	6.45873e-09	4.94023e-08	antisense	CTD-3065J16.6
ENSG00000228294	2.37097	-2.64831	6.78332e-09	5.1707e-08	lincRNA	BMS1P17
ENSG00000273232	1.95917	-3.60045	6.9445e-09	5.28037e-08	sense_intronic	RP11-370A5.2
ENSG00000227076	1.38322	-1.84681	6.85662e-09	5.22005e-08	sense_intronic	RP11-4C20.4
ENSG00000233154	1.41417	-3.12994	7.05348e-09	5.3549e-08	lincRNA	RP4-655J12.4
ENSG00000253701	-2.51032	-1.58416	6.18329e-09	4.73994e-08	lincRNA	AL928768.3
ENSG00000257270	1.12092	-0.421284	6.84836e-09	5.21539e-08	antisense	RP11-521B24.5
ENSG00000215374	-1.30409	-0.991819	6.75832e-09	5.15325e-08	lincRNA	FAM66B
ENSG00000271347	-1.79083	-3.73323	7.25757e-09	5.49617e-08	sense_intronic	RP11-701H24.7
ENSG00000260095	1.25025	-2.35996	7.6406e-09	5.75058e-08	antisense	RP11-715J22.3
ENSG00000227192	-1.52507	-3.89057	7.52305e-09	5.6761e-08	antisense	RP1-45I4.3
ENSG00000225361	1.05232	0.763184	7.07959e-09	5.36805e-08	antisense	PPP1R26-AS1
ENSG00000229261	1.92599	-2.41134	7.90721e-09	5.93296e-08	antisense	RP11-227H15.4
ENSG00000226711	-1.13208	-0.652419	7.65131e-09	5.75509e-08	antisense	FAM66C
ENSG00000263884	1.05661	-2.08218	8.48203e-09	6.32733e-08	lincRNA	RP11-705O1.8
ENSG00000254165	1.09646	-0.8909	8.28197e-09	6.18943e-08	antisense	RP11-503E24.2
ENSG00000272792	1.36638	-2.04757	8.68255e-09	6.46703e-08	lincRNA	RP11-141C7.4
ENSG00000264514	-1.64747	-2.56832	8.75868e-09	6.52175e-08	lincRNA	RP11-720L2.4
ENSG00000255248	-1.69563	2.9873	5.98694e-09	4.59953e-08	sense_overlapping	RP11-166D19.1
ENSG00000249550	3.79828	-0.941652	9.38968e-09	6.94922e-08	lincRNA	RP11-438N16.1
ENSG00000224950	1.1164	-0.17006	8.98551e-09	6.67234e-08	lincRNA	RP5-1086K13.1
ENSG00000224272	2.42383	-1.67834	9.58446e-09	7.08465e-08	antisense	AC114730.3
ENSG00000267013	1.75006	-2.90937	9.74512e-09	7.18398e-08	lincRNA	CTD-2171N6.1
ENSG00000224885	1.41314	-3.95034	1.00714e-08	7.40662e-08	sense_intronic	TSSC1-IT1
ENSG00000255322	1.34372	-2.80083	1.03395e-08	7.5969e-08	lincRNA	RP11-22P4.1
ENSG00000272189	1.6004	1.22859	9.51515e-09	7.03781e-08	antisense	RP3-325F22.5
ENSG00000265800	1.24274	-1.28931	1.05623e-08	7.75127e-08	sense_intronic	RP11-649A18.5
ENSG00000250274	1.44117	-2.98378	1.12204e-08	8.19973e-08	lincRNA	CTB-114C7.4
ENSG00000261742	1.92952	-3.83682	1.1434e-08	8.34089e-08	lincRNA	LINC00922
ENSG00000246375	-1.53995	-4.10068	1.13955e-08	8.31526e-08	lincRNA	RP11-10L7.1
ENSG00000230325	1.13476	-2.58069	1.16179e-08	8.46242e-08	antisense	RP11-385F5.4
ENSG00000260593	1.64995	-3.33646	1.20517e-08	8.75226e-08	antisense	RP11-432I5.2
ENSG00000255050	1.89273	-1.2903	1.21304e-08	8.79893e-08	antisense	RP11-661A12.9
ENSG00000236081	2.85577	0.715951	1.21275e-08	8.79893e-08	lincRNA	AC074389.9
ENSG00000267696	1.49979	-3.03296	1.28871e-08	9.29538e-08	lincRNA	CTB-151G24.1
ENSG00000244332	1.55905	-4.16539	1.30195e-08	9.38534e-08	sense_overlapping	RP11-119K6.6
ENSG00000273179	1.37676	-1.11759	1.261e-08	9.12245e-08	antisense	RP11-20I20.4
ENSG00000241720	-1.64943	-3.73387	1.28037e-08	9.25433e-08	antisense	RP4-735C1.4
ENSG00000254319	-1.50891	-3.55395	1.28805e-08	9.29538e-08	lincRNA	RP11-134O21.1
ENSG00000272016	-1.26474	1.05529	1.09784e-08	8.0301e-08	lincRNA	RP11-215G15.5
ENSG00000234880	-1.64683	-4.13842	1.39961e-08	1.00242e-07	lincRNA	LINC00163
ENSG00000232679	2.73914	-2.68181	1.49881e-08	1.06909e-07	lincRNA	RP11-400N13.3
ENSG00000260396	-1.32671	-2.59768	1.43255e-08	1.02422e-07	lincRNA	AC012065.7
ENSG00000258919	2.01232	-3.40263	1.58868e-08	1.12923e-07	lincRNA	RP11-1029J19.4
ENSG00000249307	-1.51713	-1.40135	1.45662e-08	1.04081e-07	antisense	LINC01088
ENSG00000270021	-1.02497	-1.84065	1.61049e-08	1.14373e-07	antisense	CTC-203F4.2
ENSG00000232729	1.17335	-0.342124	1.63335e-08	1.15795e-07	processed_transcript	AC083884.8
ENSG00000273055	1.35673	-1.39355	1.73444e-08	1.22251e-07	antisense	CTB-13F3.1
ENSG00000260686	-1.02863	0.389814	1.58294e-08	1.12548e-07	sense_overlapping	CTB-36H16.2
ENSG00000225855	1.06561	1.59467	1.64725e-08	1.16678e-07	antisense	RUSC1-AS1
ENSG00000273449	1.26253	-1.19967	1.83457e-08	1.289e-07	lincRNA	RP11-218F10.3
ENSG00000262172	1.49926	-2.52041	1.89497e-08	1.3261e-07	sense_intronic	CTD-2529O21.1
ENSG00000250360	-1.86114	-2.05985	1.87648e-08	1.31439e-07	lincRNA	CTD-2089N3.1
ENSG00000259865	1.08388	2.4653	1.70736e-08	1.20587e-07	lincRNA	RP11-488L18.10
ENSG00000203721	1.53595	-3.23915	2.14668e-08	1.48986e-07	lincRNA	LINC00862
ENSG00000272510	1.48614	-2.53704	2.12439e-08	1.47481e-07	antisense	RP4-680D5.8
ENSG00000272807	1.12678	-0.926354	2.06961e-08	1.44211e-07	antisense	RP11-260M2.1
ENSG00000234779	-1.51498	-3.38118	2.15006e-08	1.49178e-07	antisense	RP11-62F24.2
ENSG00000266261	1.32268	-3.43758	2.33045e-08	1.60736e-07	antisense	RP11-640I15.1
ENSG00000255090	-1.74106	-2.60306	2.26825e-08	1.56711e-07	processed_transcript	RP11-820L6.1
ENSG00000260651	-1.0004	-2.71679	2.35405e-08	1.62226e-07	antisense	AF213884.2
ENSG00000261730	-1.50329	-2.44319	2.38314e-08	1.64185e-07	antisense	RP4-668J24.2
ENSG00000257671	2.41406	-1.04445	2.5047e-08	1.71833e-07	antisense	RP3-416H24.1
ENSG00000260495	1.18932	-2.18145	2.5205e-08	1.72819e-07	antisense	RP11-55K13.1
ENSG00000260398	-1.55175	-2.96922	2.44729e-08	1.68177e-07	sense_overlapping	RP11-594N15.3
ENSG00000266445	1.27969	-3.14706	2.60979e-08	1.7844e-07	antisense	RP13-991F5.2
ENSG00000272511	-1.68745	-2.16176	2.43952e-08	1.67691e-07	lincRNA	RP11-180N14.1
ENSG00000270246	-1.77973	-3.7999	2.5836e-08	1.76897e-07	sense_intronic	SNORD109A
ENSG00000251307	1.18343	-1.7375	2.67655e-08	1.82443e-07	antisense	RP11-506H20.1
ENSG00000261390	-1.31563	-2.55788	2.59094e-08	1.7735e-07	lincRNA	RP11-345M22.2
ENSG00000250614	1.51448	-3.66074	2.77885e-08	1.88994e-07	antisense	AC007078.4
ENSG00000248329	2.06043	-2.48346	2.82641e-08	1.91909e-07	processed_transcript	RP11-366M4.3
ENSG00000223382	-1.7593	-2.8558	2.68897e-08	1.83188e-07	lincRNA	RP1-65J11.1
ENSG00000260367	1.05137	-2.13325	2.93402e-08	1.98773e-07	antisense	RP11-264B17.4
ENSG00000215417	1.37376	0.23628	2.95438e-08	1.9993e-07	processed_transcript	MIR17HG
ENSG00000234456	-1.09321	3.05536	2.15751e-08	1.49653e-07	processed_transcript	MAGI2-AS3
ENSG00000261139	1.33276	-1.54865	3.19864e-08	2.15148e-07	processed_transcript	CTD-2517M14.5
ENSG00000272037	1.20295	-0.625259	3.1805e-08	2.14105e-07	antisense	KB-431C1.5
ENSG00000233117	-1.74412	0.62809	2.71604e-08	1.84929e-07	lincRNA	LINC00702
ENSG00000249388	-1.65318	-2.92733	3.25571e-08	2.18506e-07	lincRNA	RP11-834C11.6
ENSG00000266895	1.30539	-3.05573	3.46338e-08	2.313e-07	antisense	CTC-268N12.2
ENSG00000257052	-1.12535	-2.768	3.33233e-08	2.23525e-07	antisense	RP11-881M11.2
ENSG00000254166	2.16111	-1.19432	3.4392e-08	2.29873e-07	lincRNA	CASC19
ENSG00000272931	1.20236	-1.74763	3.61899e-08	2.40638e-07	lincRNA	RP5-943J3.2
ENSG00000236559	1.29818	-2.28485	3.923e-08	2.59933e-07	antisense	RP11-243J16.7
ENSG00000266256	-1.42981	-3.31612	3.99147e-08	2.64041e-07	lincRNA	LINC00683
ENSG00000250366	-1.56794	-3.57901	4.02148e-08	2.65882e-07	lincRNA	LINC00617
ENSG00000235802	-1.26038	-4.48818	4.24318e-08	2.79555e-07	antisense	HCFC1-AS1
ENSG00000233730	-1.54421	-3.87344	4.20794e-08	2.7743e-07	lincRNA	RP4-666F24.3
ENSG00000260899	1.42299	-3.15103	4.41177e-08	2.90271e-07	lincRNA	RP11-2C24.4
ENSG00000223414	-2.02372	-1.35557	3.98047e-08	2.63429e-07	lincRNA	LINC00473
ENSG00000254397	1.24091	-2.67913	4.69824e-08	3.07545e-07	antisense	CTD-2371O3.2
ENSG00000273243	1.11708	-1.37072	4.68319e-08	3.06725e-07	lincRNA	CTA-217C2.2
ENSG00000273366	1.07063	-0.924986	4.67794e-08	3.06463e-07	lincRNA	CTA-989H11.1
ENSG00000268764	1.34829	-2.00282	5.53423e-08	3.58712e-07	antisense	CTC-450M9.1
ENSG00000235902	-1.46491	-4.1433	5.65518e-08	3.66163e-07	antisense	RP11-626E13.1
ENSG00000237998	1.20112	-3.18379	5.8799e-08	3.79706e-07	antisense	RP11-432J9.5
ENSG00000260409	-1.41625	-3.96693	5.72364e-08	3.70104e-07	lincRNA	RP11-403B2.7
ENSG00000255465	1.28801	-4.46856	6.31188e-08	4.06099e-07	lincRNA	RP11-264E20.1
ENSG00000250596	-1.56781	-3.08234	6.06696e-08	3.91165e-07	lincRNA	RP11-440I14.2
ENSG00000254367	2.25115	-2.61201	6.57306e-08	4.21459e-07	lincRNA	RP11-211C9.1
ENSG00000262979	1.4357	-0.881423	6.43652e-08	4.13465e-07	sense_intronic	CTD-2047H16.2
ENSG00000233682	1.81063	-3.11051	6.86485e-08	4.38786e-07	antisense	RP11-13P5.2
ENSG00000270605	1.27835	-0.127286	6.33651e-08	4.07469e-07	antisense	RP5-1092A3.4
ENSG00000225953	1.53525	-2.1675	6.85327e-08	4.38161e-07	antisense	SATB2-AS1
ENSG00000254340	1.31429	-3.16146	7.03229e-08	4.48784e-07	antisense	RP11-10A14.3
ENSG00000237975	-1.54975	-1.75622	6.38956e-08	4.10772e-07	antisense	FLG-AS1
ENSG00000236404	-1.44405	-2.21537	6.63204e-08	4.24461e-07	antisense	RP11-125B21.2
ENSG00000245148	1.02261	-1.30474	6.98877e-08	4.4624e-07	antisense	ARAP1-AS2
ENSG00000227496	1.54457	-2.93712	7.36773e-08	4.68355e-07	antisense	RP11-145A3.1
ENSG00000235884	2.30905	-0.0148198	7.09986e-08	4.52623e-07	lincRNA	LINC00941
ENSG00000230834	2.4728	-3.24355	7.96263e-08	5.03551e-07	lincRNA	AC068580.7
ENSG00000229425	1.54427	-3.65086	8.00092e-08	5.05318e-07	lincRNA	AJ006998.2
ENSG00000238042	2.16476	-3.34255	8.04861e-08	5.07805e-07	lincRNA	RP11-815M8.1
ENSG00000237281	1.48471	-2.95862	8.05453e-08	5.07944e-07	antisense	AC021016.8
ENSG00000235097	-1.9877	-4.01669	7.99997e-08	5.05318e-07	lincRNA	LINC00330
ENSG00000226571	-1.68818	-4.27379	8.12325e-08	5.11589e-07	antisense	RP11-445F6.2
ENSG00000222032	1.64063	-3.89972	8.45931e-08	5.30156e-07	lincRNA	AC112721.2
ENSG00000226786	-1.39946	-3.85399	8.12847e-08	5.11786e-07	antisense	RP1-167F1.2
ENSG00000238279	1.3406	0.194412	7.97775e-08	5.04246e-07	antisense	BX470102.3
ENSG00000261123	1.61333	0.801369	7.93083e-08	5.0167e-07	sense_intronic	RP11-304L19.3
ENSG00000214733	1.47666	-2.72707	8.83855e-08	5.51377e-07	antisense	RP11-429J17.8
ENSG00000272372	-1.77703	-3.53399	8.48438e-08	5.31591e-07	antisense	RP11-441F2.5
ENSG00000249650	1.79677	-3.52151	9.34193e-08	5.79817e-07	antisense	RP11-310P5.1
ENSG00000272100	1.13806	-3.17347	9.27589e-08	5.76744e-07	antisense	RP11-155O18.6
ENSG00000267523	1.00841	0.266734	8.70105e-08	5.44189e-07	antisense	CTD-2537I9.12
ENSG00000261061	1.01532	2.30426	7.86378e-08	4.97815e-07	sense_intronic	RP11-303E16.2
ENSG00000267530	1.66098	-0.985095	9.43783e-08	5.84729e-07	lincRNA	AC006273.5
ENSG00000260281	1.09595	-2.64853	9.88694e-08	6.1085e-07	antisense	RP11-329J18.2
ENSG00000224957	-1.66389	-3.05806	9.83547e-08	6.07977e-07	lincRNA	AC090044.1
ENSG00000233175	1.14953	-1.26819	1.01671e-07	6.26015e-07	antisense	CTD-2020K17.3
ENSG00000259396	1.43271	-4.2739	1.09694e-07	6.71946e-07	sense_intronic	RP11-16O9.2
ENSG00000260877	2.11824	-1.52022	1.06515e-07	6.53789e-07	lincRNA	RP11-211G23.2
ENSG00000248587	-1.62234	-3.1246	1.03691e-07	6.37735e-07	lincRNA	GDNF-AS1
ENSG00000263847	1.17798	-1.91641	1.07583e-07	6.59845e-07	antisense	RP11-143J12.3
ENSG00000260589	1.20774	-2.19862	1.10449e-07	6.76001e-07	antisense	RP11-390B4.5
ENSG00000266916	-1.38179	-1.72009	1.02191e-07	6.28824e-07	antisense	CTD-3064H18.1
ENSG00000246228	1.76974	0.0200815	1.05487e-07	6.47968e-07	antisense	CASC8
ENSG00000234336	-1.20451	-3.3008	1.10466e-07	6.76001e-07	antisense	JAZF1-AS1
ENSG00000262165	-1.13705	-1.47172	1.06416e-07	6.53346e-07	lincRNA	RP11-81A22.5
ENSG00000266869	2.30881	-3.56928	1.19291e-07	7.24921e-07	lincRNA	RP6-114E22.1
ENSG00000229841	1.12833	-1.65135	1.19164e-07	7.24442e-07	antisense	RP11-361K17.2
ENSG00000236548	-1.43601	-2.86697	1.17075e-07	7.1322e-07	antisense	RP11-510H23.1
ENSG00000258137	-1.74188	-3.9614	1.2306e-07	7.46523e-07	antisense	RP11-753H16.3
ENSG00000249706	-1.27085	-4.54735	1.27734e-07	7.71807e-07	sense_intronic	RP11-89B16.1
ENSG00000272144	1.22555	-1.31217	1.24708e-07	7.55955e-07	lincRNA	CTD-2035E11.5
ENSG00000250012	-1.04036	-2.65165	1.24145e-07	7.5273e-07	antisense	RP11-124N2.1
ENSG00000254604	1.02231	-2.0112	1.2835e-07	7.74955e-07	antisense	AP000487.6
ENSG00000214955	-1.35773	-4.0553	1.29776e-07	7.82984e-07	lincRNA	AP000318.2
ENSG00000267940	1.17849	-0.923591	1.26456e-07	7.65225e-07	lincRNA	RP11-290F24.6
ENSG00000271384	1.41935	-2.34604	1.32847e-07	7.99143e-07	lincRNA	RP11-435O5.7
ENSG00000260051	1.1697	-1.15984	1.30135e-07	7.84569e-07	antisense	LA16c-390E6.4
ENSG00000177133	-1.54812	1.46064	9.94406e-08	6.13912e-07	antisense	LINC00982
ENSG00000204241	-1.26006	-2.06567	1.28274e-07	7.74689e-07	lincRNA	RP11-713P17.3
ENSG00000224959	1.21402	-3.27645	1.40398e-07	8.39193e-07	lincRNA	AC017002.2
ENSG00000260145	1.33467	-2.89011	1.40308e-07	8.39062e-07	antisense	RP11-322D14.2
ENSG00000259668	1.10543	-1.27864	1.34732e-07	8.09287e-07	antisense	RP11-707P17.2
ENSG00000233818	1.40278	-0.956624	1.39402e-07	8.3467e-07	antisense	AP000695.4
ENSG00000229196	-1.34411	-4.00041	1.4258e-07	8.50986e-07	antisense	RP11-775D22.2
ENSG00000255471	-1.09009	-0.934128	1.29881e-07	7.83424e-07	antisense	RP11-736K20.5
ENSG00000229694	-1.19356	-3.72186	1.4374e-07	8.56442e-07	lincRNA	RP11-305L7.6
ENSG00000254290	3.07508	0.40562	1.43143e-07	8.53719e-07	lincRNA	RP11-150O12.3
ENSG00000214614	-1.20182	-4.81546	1.49783e-07	8.89055e-07	lincRNA	RP11-989E6.3
ENSG00000257084	1.49557	0.345765	1.37783e-07	8.2558e-07	lincRNA	U47924.27
ENSG00000257647	-1.66371	-3.23743	1.42828e-07	8.52049e-07	lincRNA	RP11-701H24.3
ENSG00000266289	1.0427	-2.47015	1.51512e-07	8.98003e-07	lincRNA	RP11-1C8.6
ENSG00000262905	1.1851	-2.89737	1.53707e-07	9.09398e-07	antisense	RP5-1029F21.2
ENSG00000203645	2.02966	-2.13426	1.54262e-07	9.12237e-07	lincRNA	LINC00501
ENSG00000224239	-1.5868	-4.25594	1.52219e-07	9.01467e-07	lincRNA	AC090044.2
ENSG00000237807	-1.59405	0.703034	1.26134e-07	7.63649e-07	lincRNA	RP11-400K9.4
ENSG00000248693	1.46234	-3.37299	1.63201e-07	9.58955e-07	lincRNA	CTD-2023M8.1
ENSG00000255031	1.02906	-0.549265	1.54637e-07	9.14236e-07	antisense	RP11-802E16.3
ENSG00000272843	1.0462	-2.20292	1.63673e-07	9.60908e-07	antisense	RP11-313P13.5
ENSG00000197291	-1.18377	-0.57645	1.46592e-07	8.71733e-07	lincRNA	RAMP2-AS1
ENSG00000257298	1.13916	0.420191	1.52895e-07	9.05251e-07	sense_intronic	RP3-405J10.3
ENSG00000226149	1.18686	-3.62621	1.78108e-07	1.03981e-06	lincRNA	RP1-69D17.4
ENSG00000265179	-1.609	-2.90545	1.70119e-07	9.96835e-07	processed_transcript	RP11-672L10.2
ENSG00000254432	1.42303	-2.38629	1.81449e-07	1.05613e-06	antisense	RP11-33I11.2
ENSG00000264859	1.39602	-1.11063	1.78134e-07	1.03981e-06	antisense	RP11-75N4.2
ENSG00000257894	1.44583	-2.85416	1.87576e-07	1.0879e-06	lincRNA	RP1-78O14.1
ENSG00000234945	1.15913	-1.30078	1.80915e-07	1.05353e-06	antisense	AC109828.1
ENSG00000261266	1.51404	-1.49644	1.87633e-07	1.08795e-06	antisense	CTD-2196E14.5
ENSG00000267432	1.90549	-3.68008	2.02668e-07	1.16932e-06	antisense	RP11-559N14.5
ENSG00000233214	-1.54227	-4.04733	1.99173e-07	1.15025e-06	lincRNA	AC002511.2
ENSG00000231419	-1.61031	-2.28785	1.9566e-07	1.13049e-06	processed_transcript	LINC00689
ENSG00000232044	-1.86001	-3.94867	2.06508e-07	1.18896e-06	processed_transcript	LINC01105
ENSG00000256690	1.11341	-3.00161	2.17352e-07	1.24435e-06	antisense	RP11-727F15.9
ENSG00000253608	-1.31245	-4.16282	2.13739e-07	1.22539e-06	antisense	RP11-770E5.1
ENSG00000261207	1.04318	-1.10201	2.07921e-07	1.19568e-06	antisense	LA16c-361A3.3
ENSG00000233033	1.30221	-4.03034	2.23612e-07	1.27809e-06	antisense	CASK-AS1
ENSG00000229558	-1.54472	-4.19501	2.16655e-07	1.24065e-06	lincRNA	SACS-AS1
ENSG00000235601	-1.83038	-2.04001	2.02882e-07	1.17029e-06	lincRNA	RP11-231K24.2
ENSG00000254427	-1.51735	-3.79046	2.25868e-07	1.28978e-06	lincRNA	RP11-430H10.1
ENSG00000265678	1.08556	-2.14305	2.3291e-07	1.32585e-06	antisense	RP11-1376P16.2
ENSG00000270557	1.23815	-2.25684	2.35298e-07	1.33804e-06	lincRNA	RP11-546J1.1
ENSG00000271916	1.63122	-3.60087	2.42582e-07	1.3743e-06	antisense	RP11-884K10.6
ENSG00000225964	1.62598	-2.35104	2.45421e-07	1.38905e-06	antisense	AC017076.5
ENSG00000262558	1.4822	-1.60727	2.4146e-07	1.36826e-06	antisense	RP11-1260E13.3
ENSG00000230107	1.56222	-2.21863	2.46058e-07	1.39205e-06	lincRNA	CTA-126B4.7
ENSG00000244219	-1.17966	-2.76684	2.35307e-07	1.33804e-06	lincRNA	GS1-259H13.2
ENSG00000261572	1.07049	0.502785	2.26159e-07	1.29113e-06	sense_intronic	RP11-384L8.1
ENSG00000224050	1.85464	-2.95916	2.56043e-07	1.44485e-06	lincRNA	RP1-90G24.6
ENSG00000258545	-1.42514	-0.641109	2.18245e-07	1.24888e-06	antisense	RP4-755D9.1
ENSG00000229666	-1.02252	-1.72516	2.33528e-07	1.32886e-06	antisense	MAST4-AS1
ENSG00000259969	-1.25835	-1.63529	2.32845e-07	1.32585e-06	sense_overlapping	RP11-999E24.3
ENSG00000226674	1.59691	-1.23074	2.51791e-07	1.42185e-06	lincRNA	TEX41
ENSG00000229331	1.46725	-2.81402	2.61948e-07	1.47545e-06	sense_intronic	GK-IT1
ENSG00000233340	1.40289	-2.64944	2.63118e-07	1.48168e-06	antisense	RP11-25C19.3
ENSG00000268603	-1.13689	-3.99862	2.60733e-07	1.46929e-06	antisense	RP11-316O14.1
ENSG00000271474	-1.00927	-1.8619	2.4866e-07	1.40547e-06	antisense	RP11-710C12.1
ENSG00000266278	1.77179	-3.30111	2.76863e-07	1.55159e-06	lincRNA	RP11-41O4.2
ENSG00000204466	-1.56255	-3.80566	2.65998e-07	1.49619e-06	processed_transcript	DGKK
ENSG00000260831	1.32625	-2.91297	2.81237e-07	1.57357e-06	sense_intronic	GHc-362H12.3
ENSG00000229637	2.30256	-2.44497	2.86e-07	1.59839e-06	antisense	PRAC2
ENSG00000263080	1.33325	-2.2051	2.83977e-07	1.58818e-06	antisense	RP11-485G7.5
ENSG00000257256	1.35827	-2.41913	2.92812e-07	1.63225e-06	antisense	RP3-405J10.4
ENSG00000242861	1.03046	1.78222	2.58551e-07	1.45789e-06	antisense	RP11-285F7.2
ENSG00000227492	1.06759	-3.28101	3.15206e-07	1.74802e-06	antisense	RP11-316M21.6
ENSG00000260418	1.27816	-0.0282318	2.95771e-07	1.64735e-06	lincRNA	RP3-406A7.7
ENSG00000233845	1.41199	-2.5673	3.25405e-07	1.79886e-06	antisense	AC093732.1
ENSG00000254560	2.09069	0.782564	3.01195e-07	1.67603e-06	antisense	RP11-1L12.3
ENSG00000261124	1.20557	-4.04044	3.43485e-07	1.88685e-06	antisense	AC135050.5
ENSG00000227195	1.19884	-0.656586	3.23202e-07	1.78911e-06	processed_transcript	MIR663A
ENSG00000227230	1.25471	-3.53061	3.49811e-07	1.91557e-06	antisense	RP11-261C10.5
ENSG00000233421	-1.64511	-3.43934	3.29728e-07	1.81823e-06	lincRNA	U1
ENSG00000230798	-1.90365	-2.80776	3.21681e-07	1.78191e-06	antisense	RP4-792G4.2
ENSG00000229116	-1.40014	-4.26739	3.45957e-07	1.89787e-06	antisense	RP11-20J15.3
ENSG00000254286	1.01437	-1.53369	3.42343e-07	1.88142e-06	antisense	RP11-89K10.1
ENSG00000233766	-1.46218	-4.27257	3.5204e-07	1.92691e-06	antisense	AC098617.1
ENSG00000272796	2.25423	1.12078	3.27108e-07	1.80746e-06	lincRNA	RP1-74M1.3
ENSG00000269473	1.04612	-1.0092	3.45279e-07	1.895e-06	lincRNA	CTD-2619J13.19
ENSG00000266805	1.21693	-2.22854	3.65838e-07	1.99528e-06	sense_intronic	RP11-61L19.1
ENSG00000243368	1.24995	-2.08469	3.6988e-07	2.01598e-06	antisense	MCCC1-AS1
ENSG00000226332	1.04476	0.180757	3.63832e-07	1.98478e-06	antisense	RP11-157P1.4
ENSG00000261798	1.27044	-2.48705	3.99231e-07	2.161e-06	antisense	RP1-118J21.25
ENSG00000257222	1.10486	-3.25513	4.16731e-07	2.24627e-06	antisense	RP11-554E23.4
ENSG00000250917	1.53516	-3.30386	4.25052e-07	2.28607e-06	sense_overlapping	RP4-785G19.5
ENSG00000239593	-1.16759	-3.83593	4.11456e-07	2.22028e-06	antisense	RP11-477J21.6
ENSG00000250320	-1.02142	-1.93512	3.94739e-07	2.14e-06	antisense	CTD-2269F5.1
ENSG00000260022	1.048	-2.12035	4.20288e-07	2.26344e-06	antisense	LA16c-306A4.1
ENSG00000232057	-1.29822	-4.60148	4.27821e-07	2.29792e-06	antisense	AC093390.1
ENSG00000251138	2.03636	-3.44535	4.40032e-07	2.35781e-06	lincRNA	RP11-81H3.2
ENSG00000254263	1.27356	-2.89482	4.35307e-07	2.33352e-06	lincRNA	RP11-473O4.4
ENSG00000228634	1.09456	-2.33395	4.31046e-07	2.31372e-06	lincRNA	RP4-534N18.2
ENSG00000231842	1.33602	-3.66002	4.48803e-07	2.39955e-06	lincRNA	RP11-527F13.1
ENSG00000224855	1.14177	-3.44764	4.54073e-07	2.42453e-06	antisense	OPA1-AS1
ENSG00000242048	-1.46987	-2.08763	4.25519e-07	2.28808e-06	processed_transcript	RP13-452N2.1
ENSG00000265334	1.31423	-3.86482	4.81423e-07	2.56454e-06	antisense	CTD-2349P21.11
ENSG00000224460	-1.001	-1.72511	4.35585e-07	2.33449e-06	lincRNA	RP11-439L18.2
ENSG00000263916	1.05844	-3.30769	4.93004e-07	2.62034e-06	sense_intronic	RP11-110H1.4
ENSG00000254139	-1.43656	-4.41108	4.88731e-07	2.59937e-06	lincRNA	CTD-2339F6.1
ENSG00000261655	-1.11493	-0.119521	4.22421e-07	2.27342e-06	sense_overlapping	CTD-3064M3.3
ENSG00000231073	1.10331	-3.48883	5.09567e-07	2.70253e-06	antisense	RP11-316M1.3
ENSG00000270460	1.93543	-2.90195	5.1537e-07	2.73094e-06	lincRNA	RP11-796E10.1
ENSG00000223764	-1.20967	0.0744992	4.3379e-07	2.3264e-06	lincRNA	RP11-54O7.3
ENSG00000263787	1.54261	-2.83911	5.28342e-07	2.79543e-06	antisense	RP11-456D7.1
ENSG00000236393	1.62405	-2.39168	5.27897e-07	2.7942e-06	lincRNA	RP11-320G24.1
ENSG00000245526	-1.42675	-3.37957	5.07352e-07	2.69137e-06	lincRNA	LINC00461
ENSG00000227253	1.15199	-3.65951	5.41597e-07	2.85936e-06	antisense	RP11-166N17.1
ENSG00000267560	1.20495	-2.86059	5.50115e-07	2.89869e-06	antisense	RP11-173A16.1
ENSG00000224116	1.33489	-2.60325	5.56964e-07	2.93352e-06	antisense	INHBA-AS1
ENSG00000259652	1.08054	-2.77385	5.62022e-07	2.95697e-06	lincRNA	RP11-797A18.3
ENSG00000227811	-1.23741	-4.65132	5.64914e-07	2.97027e-06	antisense	FAM212B-AS1
ENSG00000228386	1.13468	-2.98753	5.77001e-07	3.02795e-06	lincRNA	RP5-1125A11.4
ENSG00000227218	-1.04334	-0.195421	4.87275e-07	2.59219e-06	antisense	RP11-203J24.8
ENSG00000236662	1.4026	-3.37231	5.88483e-07	3.08093e-06	antisense	RP11-108L7.4
ENSG00000250519	1.77284	-4.08185	5.92717e-07	3.1011e-06	lincRNA	RP11-680H20.2
ENSG00000152268	-1.63256	5.4565	2.89127e-07	1.61402e-06	processed_transcript	SPON1
ENSG00000249690	-1.19963	-3.63282	5.68448e-07	2.98757e-06	antisense	RP11-1336O20.2
ENSG00000255864	-1.26305	-2.40137	5.45611e-07	2.87869e-06	lincRNA	RP11-444D3.1
ENSG00000271947	1.34252	-4.508	6.01885e-07	3.14435e-06	lincRNA	RP11-439M11.1
ENSG00000254233	2.20435	-2.80035	6.12428e-07	3.1967e-06	lincRNA	RP11-242J7.1
ENSG00000248898	1.56665	-3.08715	6.34526e-07	3.30568e-06	antisense	CTD-2288O8.1
ENSG00000224238	-1.13623	-2.90161	6.34223e-07	3.30481e-06	antisense	WARS2-IT1
ENSG00000245870	-1.23716	-4.59206	6.81686e-07	3.53478e-06	lincRNA	LINC00682
ENSG00000266927	1.52127	-4.17091	7.01118e-07	3.62707e-06	lincRNA	AC006273.7
ENSG00000257924	1.44553	-2.99301	7.25626e-07	3.74197e-06	lincRNA	RP11-493L12.5
ENSG00000259544	1.26061	-3.81083	7.42396e-07	3.81797e-06	antisense	RP11-158M2.2
ENSG00000224848	-1.31304	-2.56568	6.89092e-07	3.5694e-06	lincRNA	RP11-535M15.1
ENSG00000269489	1.35065	-4.0643	7.53718e-07	3.87212e-06	lincRNA	RP11-98D18.17
ENSG00000226876	1.26263	-3.97986	7.54937e-07	3.87675e-06	antisense	RP11-36N20.1
ENSG00000263990	1.09442	-2.09342	7.29714e-07	3.75988e-06	lincRNA	CTC-542B22.2
ENSG00000254900	1.1675	-3.34725	7.71557e-07	3.95379e-06	antisense	RP11-152H18.4
ENSG00000227619	2.18405	-0.18506	7.2633e-07	3.74481e-06	antisense	RP11-492E3.2
ENSG00000237054	1.13353	-2.63861	7.65916e-07	3.92982e-06	antisense	PRMT5-AS1
ENSG00000235493	1.45955	-2.554	7.70893e-07	3.95179e-06	lincRNA	AC092415.1
ENSG00000224649	1.6834	-4.09471	7.87957e-07	4.02516e-06	antisense	AF124730.4
ENSG00000273264	1.25708	-3.27098	7.84274e-07	4.00886e-06	lincRNA	RP11-131L23.2
ENSG00000236095	1.1553	-1.95124	7.582e-07	3.89269e-06	sense_intronic	RP11-49O14.2
ENSG00000250057	1.11729	-4.36262	7.94909e-07	4.05643e-06	lincRNA	RP11-576N17.5
ENSG00000214691	2.38398	-2.95554	7.96331e-07	4.06284e-06	lincRNA	AC104654.1
ENSG00000271969	1.29632	-3.88281	8.15183e-07	4.15262e-06	antisense	U47924.29
ENSG00000262147	1.04123	-3.1292	8.15289e-07	4.15262e-06	antisense	RP13-638C3.3
ENSG00000262580	1.03297	1.20059	7.42036e-07	3.81692e-06	antisense	RP11-334C17.5
ENSG00000273142	1.09371	3.28164	6.54536e-07	3.40339e-06	lincRNA	RP11-458F8.4
ENSG00000264808	1.30455	-3.59659	9.10664e-07	4.61296e-06	antisense	MIR4523
ENSG00000272948	1.0866	-3.48291	9.29723e-07	4.70019e-06	antisense	AP001412.1
ENSG00000254231	1.14741	-0.19099	8.49235e-07	4.31832e-06	processed_transcript	CTD-2284J15.1
ENSG00000263680	1.36577	-2.34528	9.43526e-07	4.76701e-06	lincRNA	RP11-57A1.1
ENSG00000253720	1.08472	-1.89504	9.44294e-07	4.7699e-06	lincRNA	RP11-473O4.3
ENSG00000234584	1.06035	-3.56243	9.86269e-07	4.9696e-06	lincRNA	AC019186.1
ENSG00000233613	1.06299	-2.86325	1.00577e-06	5.06055e-06	antisense	DCUN1D2-AS
ENSG00000232518	1.22461	-4.49537	1.03486e-06	5.19407e-06	antisense	AC074366.3
ENSG00000253112	1.16256	-3.49829	1.04436e-06	5.23531e-06	antisense	CTD-2373N4.5
ENSG00000258636	-1.33566	-4.55475	1.06162e-06	5.31636e-06	lincRNA	CTD-2298J14.2
ENSG00000228779	1.20936	-2.05474	1.05732e-06	5.29591e-06	antisense	Z69666.2
ENSG00000257060	-1.43245	-4.1114	1.06826e-06	5.34745e-06	lincRNA	RP11-266O8.1
ENSG00000266304	-1.22523	-4.74184	1.11859e-06	5.57652e-06	lincRNA	RP11-484N16.1
ENSG00000225931	1.15299	-1.76688	1.09285e-06	5.46043e-06	antisense	RP3-395M20.7
ENSG00000261625	-1.5492	-0.88026	9.72836e-07	4.90394e-06	sense_overlapping	RP11-554A11.4
ENSG00000254431	1.24369	-2.35213	1.16011e-06	5.76939e-06	antisense	RP11-550A5.2
ENSG00000230149	1.00091	-2.10581	1.16529e-06	5.79279e-06	antisense	RP3-508I15.19
ENSG00000225952	1.51708	-4.25788	1.228e-06	6.07729e-06	antisense	RP11-69E9.1
ENSG00000231536	-1.09888	-4.5155	1.21023e-06	5.99542e-06	antisense	AC123886.2
ENSG00000215386	-1.48745	0.365453	9.90587e-07	4.98827e-06	lincRNA	LINC00478
ENSG00000214770	1.0701	-2.51945	1.26042e-06	6.22639e-06	antisense	RP11-544I20.2
ENSG00000238045	1.10707	-0.322685	1.19162e-06	5.91643e-06	antisense	AC009133.14
ENSG00000272627	1.22028	-3.29456	1.30662e-06	6.42472e-06	sense_intronic	RP11-354E23.5
ENSG00000261488	1.35922	0.163031	1.18376e-06	5.881e-06	antisense	RP11-757F18.5
ENSG00000261723	1.09635	-3.46672	1.33087e-06	6.53477e-06	antisense	CTD-2196E14.3
ENSG00000260773	1.11327	-3.20601	1.32877e-06	6.52707e-06	antisense	RP11-352G18.2
ENSG00000249252	-1.00243	-3.64013	1.28726e-06	6.34101e-06	antisense	RP11-665G4.1
ENSG00000226738	1.90384	-2.95499	1.34186e-06	6.58342e-06	antisense	CTA-384D8.31
ENSG00000269423	1.12541	-3.34166	1.35252e-06	6.62774e-06	lincRNA	CTC-273B12.6
ENSG00000255026	1.93732	1.36267	1.18535e-06	5.88769e-06	antisense	RP11-326C3.2
ENSG00000237927	1.33999	-2.78581	1.37912e-06	6.74318e-06	lincRNA	RP3-393E18.2
ENSG00000253961	1.13317	-4.29087	1.42e-06	6.92645e-06	antisense	RP11-363L24.3
ENSG00000232686	1.10016	-2.99964	1.40954e-06	6.87817e-06	sense_intronic	ARID4B-IT1
ENSG00000269936	-1.58277	2.52283	9.10769e-07	4.61296e-06	lincRNA	MIR145
ENSG00000267149	1.25589	-2.94779	1.4221e-06	6.93422e-06	processed_transcript	CTC-550B14.6
ENSG00000259463	1.16645	-3.34615	1.43353e-06	6.98269e-06	antisense	RP11-540O11.7
ENSG00000261369	1.09675	-1.9039	1.38136e-06	6.75281e-06	antisense	RP11-474B12.1
ENSG00000267474	1.11589	-2.23268	1.39798e-06	6.8272e-06	sense_intronic	CTC-548K16.6
ENSG00000269560	1.17138	-3.09435	1.46174e-06	7.11441e-06	sense_intronic	CTD-2192J16.21
ENSG00000250659	-1.0877	-3.5154	1.41619e-06	6.90925e-06	antisense	RP11-864I4.3
ENSG00000271781	1.25084	-0.479622	1.37134e-06	6.70784e-06	antisense	CTD-2589H19.6
ENSG00000254985	1.12196	-3.58841	1.50705e-06	7.30724e-06	sense_intronic	RSF1-IT2
ENSG00000229531	1.25326	-2.09937	1.47557e-06	7.17173e-06	antisense	RP1-102G20.5
ENSG00000244675	1.68069	-1.63962	1.48099e-06	7.19231e-06	sense_overlapping	AC108676.1
ENSG00000226647	1.01801	-2.93211	1.52024e-06	7.36961e-06	antisense	RP11-336A10.2
ENSG00000225218	1.31556	-3.13501	1.55821e-06	7.54482e-06	lincRNA	AP001628.6
ENSG00000219410	1.01924	-2.4205	1.5412e-06	7.46543e-06	antisense	RP4-761J14.8
ENSG00000223573	-1.51393	-1.02107	1.35323e-06	6.62987e-06	lincRNA	TINCR
ENSG00000230910	-1.50788	-3.25956	1.49215e-06	7.24075e-06	antisense	RP3-525N10.2
ENSG00000203588	1.04683	-3.22704	1.59285e-06	7.69273e-06	antisense	IGBP1-AS1
ENSG00000265542	-1.33978	-4.54095	1.58302e-06	7.64978e-06	lincRNA	RP11-60A24.3
ENSG00000234185	1.11253	-2.21685	1.57089e-06	7.5972e-06	antisense	RP5-1132H15.1
ENSG00000256248	-1.40477	-4.05801	1.56892e-06	7.59067e-06	lincRNA	RP11-123O10.4
ENSG00000253983	1.21421	-4.67994	1.65164e-06	7.94367e-06	antisense	RP1-16A9.1
ENSG00000248079	-1.09269	-3.38427	1.58716e-06	7.66828e-06	lincRNA	DPH6-AS1
ENSG00000251175	1.0281	-3.30253	1.6974e-06	8.14611e-06	antisense	RP11-45L9.1
ENSG00000267255	1.13084	-4.22739	1.7366e-06	8.31301e-06	antisense	CTB-50L17.5
ENSG00000269997	1.03847	-2.47092	1.71331e-06	8.21601e-06	sense_intronic	RP11-214K3.21
ENSG00000232519	1.16323	-4.47656	1.78553e-06	8.5322e-06	antisense	RP11-29H23.4
ENSG00000235385	1.75577	-3.55956	1.80139e-06	8.59956e-06	lincRNA	GS1-600G8.5
ENSG00000238184	-1.00798	-2.89002	1.69539e-06	8.13808e-06	processed_transcript	CD81-AS1
ENSG00000256433	1.01753	-0.688037	1.6924e-06	8.12692e-06	lincRNA	RP1-102E24.8
ENSG00000253532	1.1827	-4.54368	1.9083e-06	9.08328e-06	sense_intronic	CTD-2340D6.1
ENSG00000272327	-1.60854	-0.458259	1.58036e-06	7.63998e-06	lincRNA	RP11-1002K11.1
ENSG00000266088	1.43317	-1.41553	1.85873e-06	8.86117e-06	lincRNA	RP5-1028K7.2
ENSG00000248323	1.53144	-1.21244	1.89509e-06	9.0257e-06	lincRNA	LUCAT1
ENSG00000268520	1.10847	-2.73982	1.98158e-06	9.41377e-06	sense_intronic	CTD-2616J11.10
ENSG00000227925	1.81273	-3.6304	2.03737e-06	9.65358e-06	lincRNA	RP11-191N8.2
ENSG00000259370	-1.30929	-1.51533	1.81249e-06	8.65087e-06	antisense	RP11-1069G10.1
ENSG00000268650	-1.1535	-4.22903	2.00206e-06	9.50365e-06	antisense	AC068499.10
ENSG00000261033	-1.10643	-3.94481	2.00955e-06	9.53736e-06	antisense	RP11-209D14.2
ENSG00000231437	-1.10447	-0.915356	1.79562e-06	8.57369e-06	lincRNA	RP11-88H9.2
ENSG00000272068	2.00203	1.06974	1.85703e-06	8.85478e-06	lincRNA	RP11-284F21.9
ENSG00000229178	1.1316	-2.26973	2.05383e-06	9.72296e-06	lincRNA	AC069513.4
ENSG00000228651	1.22431	-3.08455	2.12097e-06	1.00078e-05	antisense	RP11-556E13.1
ENSG00000223842	1.07293	-3.64956	2.15257e-06	1.01393e-05	lincRNA	RP11-135J2.3
ENSG00000229481	-1.40227	-1.91342	1.97898e-06	9.40326e-06	lincRNA	CTD-2554C21.3
ENSG00000264304	1.00512	-1.48135	2.10655e-06	9.94746e-06	antisense	RP11-20B24.7
ENSG00000272800	1.00147	-1.3323	2.10491e-06	9.94164e-06	lincRNA	RP11-438L19.1
ENSG00000254208	1.16963	-3.39431	2.24628e-06	1.05218e-05	antisense	RP11-219B4.3
ENSG00000243055	1.28202	-1.94454	2.18273e-06	1.02619e-05	antisense	GK-AS1
ENSG00000228013	-1.07369	-2.42877	2.1277e-06	1.00333e-05	antisense	RP11-350G8.5
ENSG00000233817	1.29985	-3.04677	2.33863e-06	1.09084e-05	lincRNA	RP11-168K11.3
ENSG00000254760	1.26562	-4.0547	2.37369e-06	1.10635e-05	antisense	CTD-2616J11.3
ENSG00000224733	1.30855	-4.149	2.38468e-06	1.11062e-05	antisense	RP1-86D1.5
ENSG00000271032	1.07056	-2.09889	2.28225e-06	1.06719e-05	antisense	CTD-2527I21.14
ENSG00000224271	2.5705	-3.00078	2.4744e-06	1.14978e-05	lincRNA	RP11-191L9.4
ENSG00000225792	-1.1522	-2.23765	2.25738e-06	1.05698e-05	antisense	AC004540.4
ENSG00000270000	1.1234	-3.7691	2.51892e-06	1.1678e-05	lincRNA	RP3-449M8.9
ENSG00000236481	1.51122	-2.68278	2.50982e-06	1.16446e-05	lincRNA	AC002331.1
ENSG00000232046	-1.38677	-3.30477	2.44007e-06	1.13469e-05	lincRNA	AC007392.3
ENSG00000249395	2.9955	0.378907	2.48246e-06	1.1533e-05	lincRNA	CASC9
ENSG00000263975	1.12851	-3.80198	2.71825e-06	1.25284e-05	antisense	CTB-58E17.9
ENSG00000261326	1.07723	1.96585	2.18561e-06	1.02731e-05	lincRNA	RP5-1057J7.6
ENSG00000224805	1.05161	-1.09134	2.54715e-06	1.18021e-05	antisense	LINC00853
ENSG00000110347	2.99256	4.15718	2.12504e-06	1.00231e-05	processed_transcript	MMP12
ENSG00000225725	-1.20961	-3.57211	2.72343e-06	1.25451e-05	lincRNA	FAM66E
ENSG00000253490	1.22153	-2.44919	2.83761e-06	1.30244e-05	lincRNA	AC145110.1
ENSG00000272405	1.94441	3.32729	2.28198e-06	1.06719e-05	antisense	RP11-284F21.10
ENSG00000265474	1.14309	-2.97527	2.95245e-06	1.35109e-05	antisense	AC010761.9
ENSG00000273064	1.02146	-2.47629	2.93936e-06	1.34536e-05	antisense	RP11-474G23.3
ENSG00000259254	1.14137	-4.55028	3.05854e-06	1.39545e-05	sense_intronic	CTD-2339L15.3
ENSG00000230533	1.76759	-3.67297	3.05724e-06	1.39512e-05	lincRNA	RP11-95M15.1
ENSG00000258498	-1.42138	0.0832491	2.49467e-06	1.15787e-05	lincRNA	DIO3OS
ENSG00000230176	1.21029	-3.72231	3.15179e-06	1.43505e-05	antisense	RP4-779E11.3
ENSG00000256325	1.19446	-3.29111	3.17227e-06	1.4433e-05	antisense	RP11-611O2.1
ENSG00000268499	1.10207	-3.91945	3.24107e-06	1.47213e-05	sense_intronic	CTB-102L5.8
ENSG00000270823	1.17533	-3.78852	3.23824e-06	1.47112e-05	antisense	hsa-mir-335
ENSG00000267272	-1.14999	-2.02999	2.97902e-06	1.36172e-05	lincRNA	LINC01140
ENSG00000255443	1.45887	-1.55934	3.18125e-06	1.44712e-05	antisense	RP1-68D18.4
ENSG00000183308	1.04479	-2.75644	3.39063e-06	1.53294e-05	antisense	AC005037.3
ENSG00000267566	1.63128	-3.71058	3.49672e-06	1.57653e-05	antisense	RP11-104J23.1
ENSG00000264727	-1.67583	-3.22908	3.26612e-06	1.48296e-05	lincRNA	RP11-680C21.1
ENSG00000250208	-1.25391	0.0832671	2.8437e-06	1.30499e-05	processed_transcript	FZD10-AS1
ENSG00000249430	-1.81312	-3.37064	3.32238e-06	1.50455e-05	lincRNA	CTD-2231H16.1
ENSG00000254154	1.10701	-0.361261	3.32292e-06	1.50455e-05	processed_transcript	RP4-798P15.3
ENSG00000254417	1.49831	-3.66422	3.80124e-06	1.70376e-05	antisense	ANO1-AS2
ENSG00000236337	1.13098	-3.6233	3.8665e-06	1.73078e-05	sense_intronic	FMR1-IT1
ENSG00000248538	2.36981	-1.29864	3.76953e-06	1.69079e-05	lincRNA	RP11-10A14.5
ENSG00000251455	1.11234	-2.90673	3.8419e-06	1.7204e-05	antisense	RP11-164P12.3
ENSG00000232352	-1.02865	-1.90348	3.57083e-06	1.60845e-05	antisense	SEMA3B-AS1
ENSG00000269927	1.25352	-3.46858	4.04083e-06	1.80221e-05	lincRNA	RP6-91H8.3
ENSG00000273374	1.10684	-2.8489	3.98437e-06	1.77963e-05	lincRNA	RP11-383I23.2
ENSG00000251169	1.45356	0.44901	3.70086e-06	1.6612e-05	lincRNA	AC005355.2
ENSG00000226194	1.43691	-2.62996	4.27281e-06	1.89323e-05	lincRNA	RP1-137D17.1
ENSG00000235726	1.29488	-2.01159	4.21187e-06	1.86851e-05	processed_transcript	AC010148.1
ENSG00000231170	-1.20244	-2.44971	4.06408e-06	1.81126e-05	antisense	AC002451.3
ENSG00000253647	-1.41046	-4.37301	4.34433e-06	1.92248e-05	antisense	CTD-2270F17.1
ENSG00000271734	1.05299	-3.34101	4.71277e-06	2.06903e-05	lincRNA	RP1-111B22.3
ENSG00000264012	1.31528	-2.812	4.71252e-06	2.06903e-05	antisense	RP11-627G18.2
ENSG00000250643	1.59227	-4.09904	4.844e-06	2.12092e-05	antisense	RP11-93K22.6
ENSG00000237903	1.205	-2.01477	4.73572e-06	2.07836e-05	sense_intronic	RP3-404F18.5
ENSG00000223552	1.35369	-0.238452	4.52741e-06	1.99626e-05	antisense	RP11-24F11.2
ENSG00000237301	1.0197	-2.52698	4.916e-06	2.15129e-05	antisense	RP4-680D5.2
ENSG00000206337	1.10434	5.55723	2.77129e-06	1.2744e-05	sense_overlapping	HCP5
ENSG00000242578	1.2388	-3.82362	5.25205e-06	2.28484e-05	lincRNA	RP11-469J4.3
ENSG00000232324	1.58487	-2.3963	5.1824e-06	2.25775e-05	lincRNA	AC008440.10
ENSG00000234740	-1.19287	-4.21548	5.3192e-06	2.31117e-05	sense_intronic	RP11-272P10.2
ENSG00000269942	1.04059	-2.97842	5.4519e-06	2.36127e-05	lincRNA	RP11-29B2.5
ENSG00000245522	1.02329	-1.276	5.32336e-06	2.31242e-05	lincRNA	RP11-540A21.2
ENSG00000231057	1.35017	-3.2217	5.73773e-06	2.4706e-05	antisense	RP11-122M14.1
ENSG00000237352	-1.22453	-4.5036	5.65698e-06	2.44013e-05	lincRNA	RP11-145M4.3
ENSG00000259796	-1.61223	-3.84909	5.52013e-06	2.38743e-05	sense_overlapping	RP11-355I22.7
ENSG00000225439	-1.04341	0.186101	4.70876e-06	2.06801e-05	antisense	BOLA3-AS1
ENSG00000232445	1.50321	0.48261	5.19707e-06	2.26334e-05	antisense	RP11-132A1.4
ENSG00000261054	-1.50032	-3.81621	5.72362e-06	2.4654e-05	antisense	RP11-6O2.4
ENSG00000232110	-1.0851	-4.16088	5.85664e-06	2.51781e-05	antisense	RP11-149I23.3
ENSG00000259416	1.09515	-2.81707	6.02049e-06	2.58143e-05	antisense	RP11-158M2.5
ENSG00000203999	1.18762	-0.913556	5.72013e-06	2.46433e-05	lincRNA	RP11-290F20.1
ENSG00000267034	-1.46005	-2.78308	5.80081e-06	2.49556e-05	lincRNA	RP11-384O8.1
ENSG00000267466	-1.44504	-2.8707	5.85386e-06	2.51706e-05	lincRNA	RP11-13K12.5
ENSG00000236532	-1.24695	-3.94546	6.11091e-06	2.61561e-05	lincRNA	AL035610.2
ENSG00000264433	-1.34116	-3.37152	6.02995e-06	2.58458e-05	lincRNA	RP11-720L2.3
ENSG00000259617	1.14861	-2.87042	6.35188e-06	2.70736e-05	antisense	RP11-540O11.6
ENSG00000233077	1.21226	-3.23277	6.49534e-06	2.7632e-05	lincRNA	RP11-290F20.2
ENSG00000263499	1.02281	-2.77851	6.48515e-06	2.75935e-05	antisense	RP11-118E18.4
ENSG00000226004	1.44055	-4.1418	6.75309e-06	2.85792e-05	lincRNA	RP11-10J5.1
ENSG00000157152	-1.42296	0.439786	5.15284e-06	2.24528e-05	processed_transcript	SYN2
ENSG00000231616	1.02717	-2.44809	6.56576e-06	2.78782e-05	antisense	RP11-575L7.4
ENSG00000247516	-1.01469	2.2721	4.50503e-06	1.98747e-05	lincRNA	MIR4458HG
ENSG00000235277	1.76449	-3.87473	6.86619e-06	2.89825e-05	antisense	AF127577.8
ENSG00000229021	1.31584	-3.16418	7.01754e-06	2.9555e-05	antisense	NBPF18P
ENSG00000234377	1.03772	-3.14139	6.98083e-06	2.94258e-05	antisense	RNF219-AS1
ENSG00000266049	1.60378	-3.83366	7.1533e-06	3.00956e-05	antisense	RP11-703M24.5
ENSG00000236617	-1.20625	-3.87118	6.80144e-06	2.8734e-05	antisense	RP11-46H11.12
ENSG00000253911	1.12621	-4.44524	7.26382e-06	3.0529e-05	antisense	KB-1205A7.2
ENSG00000259439	2.63685	-0.281737	6.83723e-06	2.88703e-05	lincRNA	RP11-89K21.1
ENSG00000249753	1.02149	-3.2661	7.21064e-06	3.03212e-05	antisense	RP11-415I12.3
ENSG00000255366	-1.31221	-2.09126	6.62695e-06	2.80923e-05	lincRNA	RP11-1134I14.8
ENSG00000272279	-1.41885	-3.80349	7.50964e-06	3.14863e-05	lincRNA	RP11-157J24.2
ENSG00000234869	1.13591	-1.85449	7.64293e-06	3.19793e-05	antisense	RP3-439F8.1
ENSG00000244184	1.11426	-2.64582	7.83279e-06	3.27065e-05	antisense	RP11-314A20.2
ENSG00000232732	1.14967	-2.87337	7.90996e-06	3.29442e-05	processed_transcript	AC073043.1
ENSG00000225764	-1.26658	-4.39687	7.90919e-06	3.29442e-05	antisense	LEPREL1-AS1
ENSG00000255052	-1.26574	-2.53316	7.50223e-06	3.14607e-05	antisense	FAM66D
ENSG00000261116	1.59239	2.99808	6.23532e-06	2.66233e-05	sense_overlapping	RP3-523K23.2
ENSG00000261744	1.03149	-1.66701	7.7968e-06	3.25729e-05	antisense	RP11-21B21.4
ENSG00000260693	-1.05287	-3.70199	7.90944e-06	3.29442e-05	lincRNA	AC026150.8
ENSG00000260876	-1.08145	-3.63136	7.89864e-06	3.29252e-05	lincRNA	RP11-345M22.1
ENSG00000235790	1.06298	-1.69906	7.87947e-06	3.28719e-05	antisense	RP11-73M7.6
ENSG00000271584	-1.2963	-2.60899	7.59783e-06	3.18233e-05	lincRNA	RP11-89C3.4
ENSG00000239911	-1.06204	0.48664	6.5529e-06	2.78381e-05	antisense	PRKAG2-AS1
ENSG00000269646	1.11128	-2.25378	8.22049e-06	3.41328e-05	lincRNA	CTD-2331H12.7
ENSG00000225235	-1.08602	-4.84992	8.45533e-06	3.50305e-05	antisense	DDX26B-AS1
ENSG00000228972	1.24926	-1.5321	8.10051e-06	3.36632e-05	sense_intronic	RP1-86D1.2
ENSG00000257964	1.03663	-3.01831	8.79952e-06	3.62902e-05	antisense	RP11-133N21.10
ENSG00000267201	1.10494	-3.61142	8.94446e-06	3.68507e-05	lincRNA	AC005624.2
ENSG00000232131	-1.22868	-4.44756	8.8271e-06	3.63917e-05	antisense	NCOA7-AS1
ENSG00000254812	1.12007	-3.91358	9.17781e-06	3.77547e-05	antisense	RP11-661A12.12
ENSG00000251141	-1.04644	-0.572514	7.71581e-06	3.22566e-05	antisense	RP11-53O19.1
ENSG00000256940	1.19894	-0.338449	8.38372e-06	3.47455e-05	antisense	RP11-783K16.5
ENSG00000234705	1.12946	-1.43949	8.74167e-06	3.60699e-05	antisense	HMGA1P4
ENSG00000230709	-1.25774	-3.94837	9.10757e-06	3.74721e-05	lincRNA	AC104024.1
ENSG00000255893	1.28989	-1.90067	9.19385e-06	3.78016e-05	antisense	RP11-685N10.1
ENSG00000273325	1.38161	-3.83574	9.74392e-06	3.98887e-05	lincRNA	RP1-90G24.11
ENSG00000250742	-1.3773	3.33	5.32449e-06	2.31242e-05	lincRNA	RP11-834C11.4
ENSG00000238120	-1.32515	-1.94313	8.66279e-06	3.58049e-05	antisense	CTA-941F9.9
ENSG00000245080	1.21769	-2.8172	9.82103e-06	4.01908e-05	antisense	MIR3150A
ENSG00000262152	1.24038	-2.23053	9.75449e-06	3.99252e-05	lincRNA	LINC00514
ENSG00000233536	1.59974	-4.18221	1.01878e-05	4.15802e-05	lincRNA	RP11-867G2.5
ENSG00000197463	3.08835	-2.63791	1.04832e-05	4.26647e-05	antisense	CSAG3
ENSG00000272625	1.02131	-2.31758	1.02283e-05	4.17245e-05	antisense	RP11-737O24.5
ENSG00000248464	-1.35236	-4.42605	1.04039e-05	4.23914e-05	antisense	FGF10-AS1
ENSG00000243629	1.05679	-3.38488	1.07384e-05	4.36235e-05	lincRNA	LINC00880
ENSG00000272473	1.30759	-3.91848	1.09508e-05	4.44199e-05	lincRNA	AC006273.4
ENSG00000232803	1.86024	0.740734	9.59476e-06	3.9344e-05	antisense	RP11-93B14.5
ENSG00000253864	-1.42625	0.553699	8.31074e-06	3.44724e-05	lincRNA	AC131025.8
ENSG00000249896	-1.12204	-3.74277	1.04297e-05	4.24824e-05	lincRNA	RP11-586D19.1
ENSG00000249084	1.04054	-4.63711	1.12497e-05	4.55262e-05	antisense	RP11-376O6.2
ENSG00000265519	-1.01469	0.32604	8.85279e-06	3.64914e-05	lincRNA	CTD-3157E16.1
ENSG00000225946	2.5774	2.9946	9.02167e-06	3.71311e-05	processed_transcript	RP11-395B7.2
ENSG00000226291	1.07191	-4.571	1.1408e-05	4.60146e-05	antisense	AC091729.8
ENSG00000265766	1.28383	-0.470846	1.03089e-05	4.20323e-05	lincRNA	CXADRP3
ENSG00000228741	1.15315	-3.19026	1.13576e-05	4.58491e-05	lincRNA	RP11-309I15.1
ENSG00000266970	1.03687	-1.86144	1.10445e-05	4.47628e-05	lincRNA	RP11-806H10.4
ENSG00000235066	1.00945	-4.03865	1.17267e-05	4.71907e-05	antisense	AC009303.1
ENSG00000254879	1.35408	-2.90203	1.15607e-05	4.655e-05	antisense	AC103828.1
ENSG00000254419	1.02542	-2.01594	1.13453e-05	4.5822e-05	sense_intronic	RP11-261P9.4
ENSG00000258661	-1.51815	-4.12627	1.1479e-05	4.62625e-05	antisense	RP11-964E11.2
ENSG00000247809	-1.07607	-0.290424	9.8614e-06	4.03358e-05	antisense	NR2F2-AS1
ENSG00000265962	-1.33724	-3.76332	1.14589e-05	4.6197e-05	antisense	RP11-674N23.1
ENSG00000253838	1.88332	-3.90446	1.24384e-05	4.98088e-05	sense_intronic	RP11-44K6.2
ENSG00000253414	1.66218	-2.20713	1.20682e-05	4.84665e-05	sense_intronic	RP11-150O12.6
ENSG00000270661	1.12404	-3.74319	1.24995e-05	5.00204e-05	lincRNA	RP1-142L7.9
ENSG00000232290	1.06686	-4.64151	1.27498e-05	5.08972e-05	antisense	RP1-292B18.3
ENSG00000271778	1.1361	-3.29281	1.25956e-05	5.03761e-05	sense_intronic	RP11-379F4.8
ENSG00000270115	1.10789	-3.79145	1.27844e-05	5.10186e-05	lincRNA	RP11-415J8.7
ENSG00000254389	1.05757	-0.0718059	1.15483e-05	4.65112e-05	antisense	RHPN1-AS1
ENSG00000257681	1.16948	-1.82777	1.24517e-05	4.98539e-05	antisense	RP11-341G23.4
ENSG00000261829	1.50971	-2.11133	1.28479e-05	5.1247e-05	sense_overlapping	RP11-223I10.1
ENSG00000267344	1.00502	-0.61995	1.20474e-05	4.83938e-05	antisense	CTB-39G8.3
ENSG00000253163	1.30818	-4.29747	1.34263e-05	5.33881e-05	lincRNA	RP11-443C10.1
ENSG00000247844	1.889	1.82404	1.11039e-05	4.49883e-05	lincRNA	CCAT1
ENSG00000225703	1.20531	-3.43551	1.39173e-05	5.51612e-05	lincRNA	AC005522.7
ENSG00000225077	1.20505	-2.13708	1.35838e-05	5.39442e-05	antisense	LINC00337
ENSG00000254538	1.09205	-2.9178	1.39266e-05	5.51889e-05	lincRNA	RP11-463D19.1
ENSG00000228509	1.15972	-3.48547	1.4312e-05	5.6597e-05	antisense	AC006460.2
ENSG00000177112	-1.11582	-3.09563	1.34859e-05	5.35902e-05	antisense	MRVI1-AS1
ENSG00000260711	1.05635	2.13306	1.21665e-05	4.8832e-05	sense_intronic	RP11-747H7.3
ENSG00000246130	1.01346	-3.51131	1.5583e-05	6.12067e-05	antisense	RP11-875O11.2
ENSG00000253929	1.53746	-3.64353	1.62433e-05	6.35141e-05	lincRNA	RP11-382A18.2
ENSG00000233203	1.10328	-2.95784	1.6394e-05	6.40729e-05	antisense	RP11-67L3.4
ENSG00000232406	1.1662	-1.06702	1.5522e-05	6.09867e-05	antisense	RP11-234K24.3
ENSG00000229325	1.00861	-1.78878	1.64096e-05	6.41235e-05	sense_intronic	ACAP2-IT1
ENSG00000234264	1.10204	-3.74164	1.85557e-05	7.19114e-05	antisense	RP4-694A7.4
ENSG00000239508	1.20606	-3.94198	1.88434e-05	7.28762e-05	antisense	PLCH1-AS1
ENSG00000229407	-1.31228	-3.79986	1.79342e-05	6.97018e-05	antisense	RP11-12M5.3
ENSG00000229953	1.49279	1.70494	1.62908e-05	6.369e-05	antisense	RP11-284F21.7
ENSG00000250167	-1.19859	-4.5567	1.94248e-05	7.48873e-05	antisense	CTC-321K16.1
ENSG00000272752	1.01284	-2.14062	1.92876e-05	7.44172e-05	processed_transcript	STAG3L5P-PVRIG2P-PILRB
ENSG00000259240	1.33448	-3.215	2.10858e-05	8.07049e-05	lincRNA	RP11-108K3.1
ENSG00000265908	1.00311	-2.91124	2.07908e-05	7.97133e-05	antisense	RP11-20B24.6
ENSG00000229618	2.07153	-3.46042	2.14911e-05	8.21919e-05	lincRNA	AC011288.2
ENSG00000225637	-1.04275	-4.64176	2.18523e-05	8.34816e-05	lincRNA	AP001046.6
ENSG00000231851	1.00746	-3.15364	2.20171e-05	8.40719e-05	antisense	AC104655.2
ENSG00000227964	1.45079	-3.63693	2.26082e-05	8.61402e-05	lincRNA	RP5-1112F19.2
ENSG00000227544	-1.00647	-2.84272	2.08212e-05	7.98171e-05	lincRNA	AC018647.3
ENSG00000249483	-1.10776	-4.52766	2.2185e-05	8.46205e-05	lincRNA	CTD-2249K22.1
ENSG00000258884	1.36618	-3.57498	2.31777e-05	8.81043e-05	lincRNA	CTD-3035D6.2
ENSG00000226690	1.53735	-3.93144	2.35811e-05	8.94148e-05	lincRNA	AC005281.1
ENSG00000223393	1.01949	-3.32166	2.36379e-05	8.95746e-05	antisense	RP5-858B6.3
ENSG00000246898	1.18773	0.472844	2.07719e-05	7.96657e-05	lincRNA	LINC00920
ENSG00000260740	1.41009	-2.90961	2.38311e-05	9.02788e-05	antisense	AC026471.6
ENSG00000267222	1.02191	-2.34455	2.33361e-05	8.86649e-05	sense_intronic	RP11-194N12.2
ENSG00000260802	-1.54114	-2.27879	2.184e-05	8.34478e-05	lincRNA	LINC00890
ENSG00000261135	1.26709	-2.00267	2.442e-05	9.23093e-05	lincRNA	RP4-798A10.7
ENSG00000255693	1.26503	-3.40224	2.62925e-05	9.88671e-05	lincRNA	RP11-766N7.3
ENSG00000250893	1.10796	-1.62829	2.51855e-05	9.49824e-05	antisense	RP11-588L15.2
ENSG00000228437	2.5585	-3.05382	2.74669e-05	0.000102935	lincRNA	RP11-400N13.2
ENSG00000261024	1.11529	-3.92982	2.75406e-05	0.000103174	lincRNA	GS1-279B7.1
ENSG00000254459	1.11422	-3.16893	2.76599e-05	0.000103546	antisense	RP11-91P24.7
ENSG00000256481	-1.05944	-4.37204	2.74326e-05	0.000102822	antisense	RP11-21A7A.4
ENSG00000236643	1.00782	-3.46152	2.84185e-05	0.000106135	antisense	RP11-175D17.3
ENSG00000260135	1.42224	-3.21478	2.84963e-05	0.000106368	lincRNA	RP11-212I21.2
ENSG00000267476	1.25057	-3.85172	2.95484e-05	0.000109945	antisense	RP11-126O1.4
ENSG00000205488	-1.41948	-2.54516	2.70031e-05	0.000101352	antisense	CALML3-AS1
ENSG00000272844	1.06992	-4.47213	3.05022e-05	0.000113112	antisense	RP11-484K9.4
ENSG00000256084	1.71357	-2.77402	3.03206e-05	0.00011249	lincRNA	RP11-134N1.2
ENSG00000224592	-1.1893	-4.42292	2.97646e-05	0.000110679	lincRNA	RP5-884C9.2
ENSG00000203585	1.22033	-3.65126	3.11511e-05	0.000115273	lincRNA	RP11-542B15.1
ENSG00000253973	-1.21183	-4.14329	3.00864e-05	0.000111774	antisense	RP11-467K18.2
ENSG00000273138	1.21259	-4.3168	3.15677e-05	0.000116594	antisense	GS1-293C5.1
ENSG00000271757	1.07509	-4.47055	3.19314e-05	0.000117839	sense_intronic	RP11-111M22.5
ENSG00000266850	1.18283	-2.50776	3.11248e-05	0.000115193	antisense	RP11-370A5.1
ENSG00000259654	1.20947	-3.09778	3.263e-05	0.000120218	antisense	RP11-245C17.2
ENSG00000265845	1.0281	-3.30456	3.27557e-05	0.000120626	antisense	RP11-20B24.5
ENSG00000232936	1.03639	-4.58584	3.34372e-05	0.000122876	antisense	RP11-80H5.2
ENSG00000266456	1.11692	-3.45433	3.36615e-05	0.000123586	antisense	RP11-806L2.2
ENSG00000253522	1.28311	0.394135	2.93925e-05	0.000109429	lincRNA	MIR146A
ENSG00000257906	1.26849	-4.3644	3.52469e-05	0.000128829	lincRNA	RP1-90J4.1
ENSG00000255414	1.14515	-3.26711	3.50272e-05	0.000128122	lincRNA	LINC01059
ENSG00000224063	-1.14819	-2.12802	3.14184e-05	0.000116174	antisense	AC007319.1
ENSG00000254691	1.07706	-2.85861	3.50866e-05	0.000128281	antisense	RP11-91P24.5
ENSG00000231104	1.02832	-2.97293	3.52357e-05	0.000128807	antisense	RP11-354M20.3
ENSG00000267479	1.05119	-3.90407	3.6919e-05	0.000134498	sense_intronic	CTC-268N12.3
ENSG00000253649	1.68444	-1.27746	3.50138e-05	0.000128092	antisense	PRSS51
ENSG00000261469	-1.02791	-1.82105	3.29187e-05	0.000121172	sense_intronic	RP11-96D1.6
ENSG00000235077	-1.20406	-4.26243	3.63252e-05	0.000132532	antisense	AC073842.19
ENSG00000263321	1.0486	-3.97543	3.85331e-05	0.000139711	lincRNA	RP11-388C12.5
ENSG00000249267	1.74789	-1.84625	3.71221e-05	0.000135157	lincRNA	LINC00939
ENSG00000248360	-1.21746	-2.96356	3.54203e-05	0.000129366	lincRNA	LINC00504
ENSG00000239791	1.06026	-4.1469	3.88838e-05	0.000140774	antisense	AC002310.7
ENSG00000234155	1.87448	0.586409	3.41117e-05	0.000125054	lincRNA	RP11-30P6.6
ENSG00000228318	1.23932	-3.13268	3.95333e-05	0.000142892	antisense	AP001610.5
ENSG00000226235	1.4329	-3.52378	4.00968e-05	0.000144693	antisense	LEMD1-AS1
ENSG00000259933	1.24561	1.15407	3.35477e-05	0.000123245	sense_overlapping	RP11-304L19.1
ENSG00000227066	1.65339	-1.56977	3.87411e-05	0.000140326	lincRNA	RP3-340N1.2
ENSG00000254484	1.03983	-4.05699	4.10183e-05	0.00014767	sense_intronic	CTA-797E19.1
ENSG00000225731	-1.12161	-3.5093	3.84427e-05	0.000139425	antisense	AP001627.1
ENSG00000249275	1.14471	-4.23763	4.13941e-05	0.000148913	lincRNA	RP11-364P22.2
ENSG00000261670	1.42579	-2.79969	4.11156e-05	0.000147985	lincRNA	RP11-1C8.5
ENSG00000249159	-1.08932	-3.92979	3.98916e-05	0.000144017	lincRNA	RP11-480D4.2
ENSG00000249806	1.42095	-3.48727	4.33018e-05	0.000155432	lincRNA	RP11-223C24.1
ENSG00000262966	-1.12832	-2.39421	3.98072e-05	0.00014381	antisense	RP11-85B7.2
ENSG00000266897	1.01042	-3.61415	4.41599e-05	0.00015814	lincRNA	AC005546.2
ENSG00000231393	1.08363	-3.7151	4.47311e-05	0.00015993	antisense	RP11-331F9.3
ENSG00000185203	1.24505	-3.28528	4.66097e-05	0.000166007	antisense	WASIR1
ENSG00000261758	1.0355	-3.61296	4.76664e-05	0.000169406	antisense	RP11-102M11.2
ENSG00000258754	-1.60059	-0.985423	3.97706e-05	0.000143707	lincRNA	CTD-3049M7.1
ENSG00000233968	-1.2324	-1.73488	4.21344e-05	0.00015142	antisense	RP11-354E11.2
ENSG00000235142	2.19326	0.286596	4.41323e-05	0.000158065	lincRNA	RP1-60O19.1
ENSG00000247765	-1.09014	-3.61105	4.64173e-05	0.0001654	lincRNA	RP11-32B5.7
ENSG00000232656	1.01039	-4.21614	5.14056e-05	0.000181585	antisense	IDI2-AS1
ENSG00000236499	1.02153	-1.2189	4.76881e-05	0.000169458	lincRNA	LINC00896
ENSG00000260412	-1.1737	-3.74589	4.91958e-05	0.000174359	sense_overlapping	RP11-438B23.2
ENSG00000260792	1.02806	-2.86864	5.09673e-05	0.000180246	lincRNA	RP11-982M15.8
ENSG00000264868	-1.16531	-0.034679	4.21529e-05	0.000151464	lincRNA	CTB-167B5.2
ENSG00000262772	1.38733	-1.96533	5.2359e-05	0.000184632	lincRNA	RP11-353N14.2
ENSG00000251230	1.18726	-2.0139	5.3189e-05	0.000187262	lincRNA	RP11-701P16.5
ENSG00000241770	1.03097	-3.40503	5.59849e-05	0.000196031	antisense	RP11-555M1.3
ENSG00000254248	1.05707	-3.68961	5.81141e-05	0.000202905	antisense	RP11-320N21.2
ENSG00000263477	1.07002	-3.60299	5.85246e-05	0.000204076	antisense	RP11-338L22.2
ENSG00000249001	1.68992	-3.74207	6.16919e-05	0.00021405	antisense	RP11-742B18.1
ENSG00000233098	1.36889	0.597776	5.42572e-05	0.000190583	antisense	RP11-344E13.3
ENSG00000214049	2.56266	1.62752	5.47636e-05	0.000192279	processed_transcript	UCA1
ENSG00000261105	1.15782	-1.80972	6.07223e-05	0.00021098	antisense	RP11-173B14.5
ENSG00000228952	1.51287	-1.42662	6.04141e-05	0.000210095	lincRNA	RP11-567G11.1
ENSG00000253227	1.63721	-3.75138	6.58675e-05	0.000227055	lincRNA	RP11-383J24.1
ENSG00000251095	2.05528	-2.7301	6.76625e-05	0.000232553	antisense	RP11-115D19.1
ENSG00000267751	1.14144	0.134957	5.96863e-05	0.00020786	antisense	AC009005.2
ENSG00000254610	1.29244	-2.28795	6.67712e-05	0.000229813	lincRNA	RP5-903G2.2
ENSG00000271930	1.20406	-3.62492	6.94709e-05	0.000238165	lincRNA	RP11-44N12.5
ENSG00000214888	-1.34784	-4.54058	6.86453e-05	0.000235533	antisense	XXyac-YM21GA2.7
ENSG00000267288	1.07921	-1.18141	6.62004e-05	0.000228106	antisense	RP13-890H12.2
ENSG00000184324	2.62708	-2.97155	7.30433e-05	0.000249084	antisense	CSAG2
ENSG00000257636	1.7071	-3.69883	7.31957e-05	0.000249534	antisense	RP11-1103G16.1
ENSG00000262188	1.36918	0.339354	6.47825e-05	0.000223669	lincRNA	RP11-353N14.4
ENSG00000225140	-1.04606	-4.09904	7.19636e-05	0.000245848	antisense	RP11-809C18.3
ENSG00000258404	1.35144	-3.93672	7.7271e-05	0.000262182	lincRNA	RP11-1029J19.5
ENSG00000242082	1.45432	-2.86605	7.63836e-05	0.000259316	antisense	RP1-90G24.10
ENSG00000225315	1.21797	-3.628	8.2059e-05	0.000276584	antisense	RP11-293P20.2
ENSG00000250522	1.11747	-3.53239	8.27468e-05	0.000278594	antisense	AC004066.3
ENSG00000270412	-1.07042	-1.59294	7.34756e-05	0.000250348	antisense	RP11-92C4.6
ENSG00000204929	-1.00062	-2.96875	7.87394e-05	0.000266646	lincRNA	AC074391.1
ENSG00000248773	1.00005	-2.78903	8.44768e-05	0.000283871	sense_intronic	RP11-231L11.3
ENSG00000260328	1.27654	-1.99194	8.34632e-05	0.000280679	lincRNA	RP11-416I2.1
ENSG00000225328	1.68198	-3.51534	8.87744e-05	0.000296518	antisense	AC019100.3
ENSG00000232415	-1.13762	-1.81267	7.75273e-05	0.000262873	antisense	CTB-51J22.1
ENSG00000261618	1.1424	-0.237539	7.95147e-05	0.000268899	lincRNA	RP11-79H23.3
ENSG00000227888	-1.17964	-3.45486	8.45006e-05	0.000283873	processed_transcript	FAM66A
ENSG00000225978	-1.15888	-1.45225	7.74796e-05	0.000262781	lincRNA	HAR1A
ENSG00000231439	1.22399	-2.33321	8.74489e-05	0.00029265	antisense	WASIR2
ENSG00000260710	1.53121	-3.7694	9.20521e-05	0.000306084	lincRNA	RP11-616M22.7
ENSG00000243944	1.56793	-3.73076	9.3366e-05	0.000310115	antisense	RP11-167H9.4
ENSG00000254420	1.02024	-3.90237	9.3735e-05	0.000311214	antisense	RP11-452H21.1
ENSG00000259345	1.31793	-1.08869	8.727e-05	0.000292172	antisense	RP11-624L4.1
ENSG00000269975	-1.24987	-3.57623	9.17118e-05	0.000305105	lincRNA	RP11-58B17.2
ENSG00000266283	1.12434	-1.25985	9.27422e-05	0.000308127	antisense	RP11-627G18.1
ENSG00000235843	1.05285	-3.99526	0.000102099	0.00033674	antisense	RP13-16H11.5
ENSG00000237438	-1.26355	0.312878	7.70646e-05	0.000261591	lincRNA	CECR7
ENSG00000250337	2.17437	-2.13279	0.000104432	0.000343692	lincRNA	LINC01021
ENSG00000259306	1.31338	-3.53941	0.000107284	0.000352176	lincRNA	RP11-108K3.2
ENSG00000259952	-1.13278	-3.40493	0.000101294	0.000334222	antisense	AC009133.15
ENSG00000271983	1.04102	-3.96607	0.00011306	0.000369053	lincRNA	RP11-28H5.2
ENSG00000233393	-1.31543	-3.95857	0.000108052	0.000354241	lincRNA	AP000688.29
ENSG00000237870	1.03675	-3.83631	0.000117163	0.000381327	processed_transcript	AC073130.1
ENSG00000255850	-1.01976	-4.66254	0.000114863	0.000374188	antisense	TMEM5-AS1
ENSG00000247381	1.3056	-2.12858	0.000114435	0.000372948	antisense	PDX1-AS1
ENSG00000256164	-1.068	-2.84129	0.000109543	0.000358579	antisense	CCND2-AS1
ENSG00000260487	1.19685	-4.17785	0.000127088	0.000410455	antisense	RP11-297C4.3
ENSG00000228789	-1.41283	-3.82647	0.000120569	0.000391317	lincRNA	HCG22
ENSG00000249279	-1.33101	-3.63965	0.000126631	0.000409089	lincRNA	CTC-436P18.3
ENSG00000182404	1.02966	-2.61744	0.000132295	0.000426033	sense_intronic	RP1-86D1.3
ENSG00000235448	1.04645	-3.36412	0.000136773	0.000438951	antisense	RP11-3L8.3
ENSG00000182648	-1.07327	-0.0554712	0.000112034	0.000365902	processed_transcript	LINC01006
ENSG00000223387	1.10709	-0.97113	0.000132726	0.000427139	lincRNA	RP11-408H1.3
ENSG00000272417	1.01076	-3.14433	0.000146124	0.000465656	lincRNA	CTD-2199O4.6
ENSG00000269821	1.05543	4.76855	8.7537e-05	0.000292865	antisense	KCNQ1OT1
ENSG00000243810	1.2673	-4.51647	0.000156764	0.000495874	antisense	RP5-1096J16.1
ENSG00000257925	1.29845	-3.93889	0.000158349	0.000500695	antisense	RP11-493L12.3
ENSG00000269051	-1.02908	-0.377438	0.000127394	0.000411335	lincRNA	CTD-2245F17.3
ENSG00000234323	-1.03418	-4.59491	0.000155999	0.00049377	lincRNA	RP11-308N19.1
ENSG00000229719	1.32334	0.510149	0.000136269	0.000437564	lincRNA	MIR194-2
ENSG00000243885	1.16649	-3.64105	0.000163779	0.000516125	lincRNA	RP11-278L15.2
ENSG00000265489	-1.0892	-3.82621	0.00016005	0.000505483	antisense	RP11-1090M7.1
ENSG00000236039	1.5418	-1.46337	0.000163431	0.000515095	lincRNA	AC019117.2
ENSG00000269189	1.04787	-3.55095	0.000179125	0.000558648	sense_intronic	RP11-573N10.1
ENSG00000225886	1.19116	-2.99493	0.00017775	0.000554712	antisense	RP11-288L9.4
ENSG00000248890	-1.10638	-0.736258	0.000149205	0.00047436	antisense	HHIP-AS1
ENSG00000235890	1.39905	-1.10171	0.000168533	0.000529195	antisense	TSPEAR-AS1
ENSG00000269978	1.23022	-4.02665	0.000185157	0.000575037	lincRNA	RP11-338N10.3
ENSG00000272761	-1.32406	3.74444	9.32376e-05	0.000309731	lincRNA	RP11-572C15.6
ENSG00000236333	-1.39739	-2.60132	0.000166432	0.000523136	processed_transcript	TRHDE-AS1
ENSG00000224939	1.09199	-3.84414	0.000189028	0.000586089	lincRNA	LINC00184
ENSG00000271576	-1.02148	-2.36918	0.000174963	0.000546856	lincRNA	RP11-486G15.2
ENSG00000259840	-1.04144	-4.17215	0.000189778	0.000587967	lincRNA	LA16c-380A1.1
ENSG00000258592	1.36857	-3.76302	0.000201791	0.00062062	lincRNA	RP11-108M12.3
ENSG00000272235	1.30792	-1.23918	0.0001864	0.000578528	lincRNA	RP11-22L13.1
ENSG00000249825	1.11641	-1.01563	0.000188116	0.000583559	antisense	CTD-2201I18.1
ENSG00000196421	1.08069	0.208578	0.000179452	0.000559524	lincRNA	LINC00176
ENSG00000261026	-1.01291	-2.57498	0.000189089	0.000586206	sense_overlapping	CTD-3247F14.2
ENSG00000257452	1.01857	-3.98692	0.000213528	0.000652854	antisense	RP1-71H24.1
ENSG00000260015	1.7729	-3.28371	0.000213726	0.000653193	sense_intronic	RP11-510M2.5
ENSG00000253641	1.31148	-1.27923	0.000199211	0.000613613	lincRNA	RP11-981G7.2
ENSG00000237914	1.15496	-3.14089	0.000217171	0.000662334	antisense	RP11-77C3.3
ENSG00000262380	1.02987	-3.43699	0.000223048	0.000679071	sense_intronic	CTB-193M12.3
ENSG00000226251	-1.21711	-3.26152	0.000213586	0.00065295	lincRNA	RP11-15I11.3
ENSG00000267069	-1.134	-4.1014	0.000224275	0.000682296	lincRNA	RP11-64C12.8
ENSG00000266378	1.14708	-2.71051	0.000228473	0.000693254	lincRNA	RP11-214O1.3
ENSG00000233376	1.1369	-2.8733	0.000237544	0.000717835	antisense	RP5-881L22.6
ENSG00000231976	1.95327	-2.4318	0.000242053	0.000729743	lincRNA	LINC00202-2
ENSG00000229228	-1.13954	-3.59182	0.000231427	0.000700824	antisense	LINC00582
ENSG00000270988	1.06812	-4.45742	0.000253486	0.000760294	lincRNA	RP11-439C15.5
ENSG00000232719	1.02355	-2.61791	0.000246888	0.000742579	lincRNA	RP11-13J8.1
ENSG00000224713	-1.05521	-2.70535	0.000234551	0.000709403	antisense	AC025165.8
ENSG00000253616	1.15758	-1.92939	0.000245168	0.000737842	antisense	RP11-875O11.3
ENSG00000255509	1.26576	-3.8711	0.000263413	0.000787531	antisense	RP11-445F12.1
ENSG00000230698	1.05582	-3.65835	0.000265212	0.000792229	antisense	CTD-2330K9.2
ENSG00000253666	1.32282	-3.97676	0.000268683	0.000801617	antisense	KB-1615E4.2
ENSG00000254142	1.31178	-3.62652	0.000290637	0.000859454	lincRNA	RP11-53M11.3
ENSG00000254757	1.06856	-4.408	0.00029552	0.000871325	lincRNA	RP13-726E6.1
ENSG00000176840	-1.31164	-4.2829	0.000286318	0.000847297	lincRNA	MIR7-3HG
ENSG00000270607	-1.10208	-2.03877	0.000271655	0.00080989	lincRNA	RP11-359E10.1
ENSG00000253348	1.49303	-1.69529	0.000301927	0.000888001	antisense	MIR4454
ENSG00000225680	1.39043	-3.17042	0.000318125	0.000929264	lincRNA	AL163953.2
ENSG00000267341	1.04373	-4.38712	0.000331399	0.000964115	antisense	RP11-640A1.3
ENSG00000257831	1.29576	-1.63088	0.000309965	0.000908686	antisense	RP11-596D21.1
ENSG00000261159	1.16502	-1.75985	0.000325509	0.000949062	lincRNA	RP11-723O4.9
ENSG00000269376	1.38229	-2.53711	0.000338982	0.000983835	sense_intronic	RP11-120K24.5
ENSG00000253385	1.03285	-3.45842	0.000346705	0.00100327	lincRNA	KB-1254G8.1
ENSG00000227053	1.0513	-0.721813	0.000312511	0.000914943	antisense	RP11-395B7.4
ENSG00000269356	1.2705	-3.55308	0.000353724	0.00102116	sense_intronic	RP11-120K24.4
ENSG00000226476	1.83228	-1.72712	0.00034362	0.000995402	lincRNA	RP11-776H12.1
ENSG00000243083	1.07603	-2.35221	0.000356327	0.00102819	lincRNA	LINC00870
ENSG00000240405	-1.0554	-4.4999	0.000368873	0.00105926	lincRNA	RP11-460N16.1
ENSG00000235366	-1.03725	-4.25277	0.000382613	0.00109472	antisense	LINC01055
ENSG00000260585	1.08797	-4.02737	0.000436182	0.00123469	lincRNA	RP13-192B19.2
ENSG00000262294	1.12744	-1.85304	0.000411826	0.00117131	antisense	RP11-1260E13.2
ENSG00000225873	-1.08112	-1.54302	0.000391045	0.00111741	lincRNA	LINC00694
ENSG00000224137	1.28035	-1.38887	0.000434442	0.00123047	lincRNA	AC079767.4
ENSG00000204528	1.33171	-0.570999	0.000438546	0.00124066	sense_intronic	PSORS1C3
ENSG00000228709	1.64324	-0.103523	0.000435058	0.00123208	lincRNA	AP001065.15
ENSG00000223669	1.31456	-4.0014	0.000500822	0.00139901	antisense	RP11-93B14.4
ENSG00000223525	1.02931	-2.26375	0.000474226	0.00133127	sense_intronic	RABGAP1L-IT1
ENSG00000244620	-1.24557	-4.02778	0.000491875	0.0013767	lincRNA	AL122127.25
ENSG00000260704	1.23899	1.45667	0.000439291	0.00124234	lincRNA	LINC00543
ENSG00000223907	1.31096	-3.82393	0.000569609	0.00157015	lincRNA	RP11-439L8.4
ENSG00000235669	1.06573	-3.05364	0.000570939	0.00157346	antisense	AC004593.3
ENSG00000242741	-1.38923	-3.89196	0.000557465	0.00153911	lincRNA	RP11-20B7.1
ENSG00000236700	1.05434	-2.67783	0.000578482	0.0015921	lincRNA	LINC01010
ENSG00000270168	1.17426	-4.35818	0.000615232	0.00168206	lincRNA	LA16c-380H5.4
ENSG00000226598	1.45179	-2.8748	0.000610084	0.00166948	lincRNA	AC017060.1
ENSG00000250546	1.50207	-4.0077	0.000637476	0.00173704	processed_transcript	RP11-8L2.1
ENSG00000238107	1.52444	-4.00338	0.000670224	0.00181634	lincRNA	RP11-495P10.5
ENSG00000254054	1.07055	-4.47596	0.000676358	0.00183154	lincRNA	RP11-156K13.3
ENSG00000234449	1.15483	1.00608	0.000555373	0.00153455	lincRNA	RP11-706O15.3
ENSG00000249345	1.32152	-3.51915	0.000711024	0.00191734	lincRNA	RP11-575F12.1
ENSG00000268081	-1.13629	-3.02852	0.000653848	0.0017767	antisense	RP11-678G14.2
ENSG00000214039	1.96382	-2.70782	0.00074514	0.00200072	lincRNA	RP11-474D1.3
ENSG00000273348	1.01387	-4.13377	0.000771005	0.00206065	lincRNA	RP11-535A5.1
ENSG00000229005	1.12639	-1.28518	0.000713786	0.00192372	antisense	HNF4A-AS1
ENSG00000267230	1.03871	-3.44933	0.000786535	0.00209872	sense_intronic	RP11-376M2.2
ENSG00000267243	1.26288	-3.27913	0.00082147	0.00218026	lincRNA	AC005307.3
ENSG00000259723	1.32012	-3.0546	0.000844965	0.00223678	antisense	RP5-823G15.5
ENSG00000262714	1.3103	0.420609	0.000750744	0.00201333	lincRNA	RP11-44F14.8
ENSG00000214546	1.38229	-2.22737	0.000870484	0.00229687	lincRNA	AC087491.2
ENSG00000237286	1.00808	-3.91086	0.000934779	0.00245116	antisense	AC004906.3
ENSG00000261804	1.35635	-0.0555118	0.00081076	0.00215582	lincRNA	RP11-44F14.2
ENSG00000242611	-1.14238	-3.60766	0.000873763	0.00230428	lincRNA	AC093627.8
ENSG00000223486	1.33688	-3.00978	0.000935635	0.00245288	lincRNA	AC092198.1
ENSG00000270093	-1.09412	-3.80589	0.000913243	0.0024001	lincRNA	AP000473.8
ENSG00000259724	-1.04618	-4.13402	0.000945732	0.00247616	lincRNA	CTD-2643K12.3
ENSG00000269900	-1.04302	2.41045	0.000584937	0.00160823	lincRNA	RMRP
ENSG00000270933	1.06616	-1.34488	0.000945929	0.00247641	lincRNA	CTD-2227E11.1
ENSG00000232498	1.22668	-2.28108	0.00099848	0.00259903	antisense	RP5-1011O1.2
ENSG00000248265	1.01886	-2.29288	0.0010385	0.00269244	lincRNA	RP11-834C11.3
ENSG00000267654	1.35414	-3.86658	0.00110131	0.00283218	lincRNA	RP11-973H7.4
ENSG00000231646	1.05432	-3.60865	0.00109835	0.00282576	antisense	AC008174.3
ENSG00000271811	1.06448	-1.66624	0.00104207	0.0027006	lincRNA	RP1-79C4.4
ENSG00000226819	-1.00635	-4.08357	0.00107561	0.00277634	antisense	MEIS1-AS3
ENSG00000231196	1.66298	-2.77771	0.00111267	0.00285689	lincRNA	RP11-495P10.8
ENSG00000251164	1.08795	-4.46196	0.00113886	0.00291647	lincRNA	HULC
ENSG00000272180	-1.01104	-4.23185	0.00109266	0.0028132	lincRNA	RP11-481J13.1
ENSG00000267506	-1.04359	-1.64122	0.00101332	0.0026342	lincRNA	RP11-13K12.1
ENSG00000273203	-1.08537	-1.69392	0.0010559	0.00273093	lincRNA	AC006946.16
ENSG00000268756	1.53019	-0.592986	0.00111948	0.00287257	antisense	AC104534.2
ENSG00000225937	-1.26674	-2.95049	0.00113966	0.00291761	antisense	PCA3
ENSG00000264940	1.7786	1.79131	0.00104799	0.00271392	lincRNA	SNORD3C
ENSG00000176728	-1.70238	-1.91774	0.00115948	0.00296104	lincRNA	TTTY14
ENSG00000256948	1.01503	-3.5904	0.00139189	0.00348516	antisense	RP11-598F7.3
ENSG00000253967	-1.26766	-3.76759	0.00131817	0.00332236	lincRNA	RP11-333A23.4
ENSG00000265185	1.40484	1.77302	0.00118592	0.00302052	lincRNA	SNORD3B-1
ENSG00000254533	-1.01872	-4.37372	0.00146854	0.00365263	lincRNA	AF186192.1
ENSG00000256128	1.01181	-0.829328	0.00136254	0.00341903	lincRNA	LINC00944
ENSG00000237070	1.92396	0.13028	0.00138344	0.00346649	antisense	AC005550.3
ENSG00000267453	-1.04298	-4.27997	0.0015424	0.00381779	processed_transcript	AC004791.2
ENSG00000259925	1.35496	-0.510293	0.001453	0.00361961	lincRNA	CTA-363E6.2
ENSG00000230156	-1.5861	-2.55062	0.00143658	0.00358345	lincRNA	LINC00443
ENSG00000261807	1.08951	-4.39766	0.00168465	0.00413177	lincRNA	RP11-430C1.1
ENSG00000235621	1.33097	-0.714334	0.00149432	0.00370967	lincRNA	LINC00494
ENSG00000236780	-1.05095	-3.54919	0.00161923	0.00398333	lincRNA	AC078941.1
ENSG00000214725	1.14745	-2.83696	0.00182001	0.00443215	antisense	CDIPT-AS1
ENSG00000224322	1.48742	-3.14209	0.00193205	0.00467609	lincRNA	AC004009.3
ENSG00000253898	1.13543	-4.44137	0.00197629	0.00476852	lincRNA	RP11-51M18.1
ENSG00000238178	-1.21984	-2.95058	0.00179687	0.00438149	antisense	RP11-431J24.2
ENSG00000261685	-1.1338	1.03944	0.00138804	0.00347586	lincRNA	RP11-401P9.4
ENSG00000259420	-1.04061	-3.74685	0.0021375	0.00511053	lincRNA	RP11-307C19.2
ENSG00000251003	1.0928	-1.04568	0.00207845	0.00498692	processed_transcript	RP11-152P17.2
ENSG00000228697	1.14014	-3.84839	0.00250366	0.0058948	lincRNA	RP5-968D22.1
ENSG00000235280	1.01795	0.845483	0.0020496	0.00492497	antisense	MCF2L-AS1
ENSG00000266976	1.40036	-3.76236	0.00265754	0.00621935	lincRNA	AC079466.1
ENSG00000244468	1.62349	-3.29707	0.00284516	0.00661155	antisense	RP11-206M11.7
ENSG00000261583	1.15706	-2.29418	0.00270791	0.00632389	antisense	CTD-2385L22.1
ENSG00000248596	-1.02414	-0.685143	0.00230684	0.00546726	lincRNA	RP11-844P9.2
ENSG00000227115	1.23607	-3.14143	0.00301321	0.00696297	lincRNA	RP11-267C16.1
ENSG00000258364	1.01085	-4.04146	0.00307141	0.00708473	lincRNA	RP11-536C10.16
ENSG00000259871	1.10502	-3.41605	0.00344722	0.00785588	sense_intronic	CTA-363E6.1
ENSG00000231764	1.40187	-1.18199	0.00325193	0.00746096	antisense	DLX6-AS1
ENSG00000237423	1.09417	-4.23597	0.00382072	0.00861619	lincRNA	RP11-347D21.3
ENSG00000219159	1.28877	-2.11198	0.00367233	0.00831458	lincRNA	AC011298.2
ENSG00000237009	1.00838	-3.93207	0.00405798	0.00908414	antisense	GLIS3-AS1
ENSG00000268621	1.70725	-2.01241	0.00418196	0.00931642	lincRNA	AC006262.5
ENSG00000251331	1.24463	-2.96707	0.00468805	0.0103308	lincRNA	RP11-689K5.3
ENSG00000240922	1.03736	-3.85326	0.00550716	0.0118965	antisense	LSAMP-AS1
ENSG00000263429	-1.21466	2.26224	0.00309178	0.00712834	lincRNA	LINC00675
ENSG00000269416	1.27748	1.002	0.00469815	0.0103484	lincRNA	CTB-175P5.4
ENSG00000238133	1.37262	0.94644	0.00479981	0.0105457	antisense	MLK7-AS1
ENSG00000246465	1.05032	-2.73025	0.00572402	0.0122987	lincRNA	RP11-57A19.2
ENSG00000254872	-1.3764	-1.47259	0.00485371	0.0106459	lincRNA	RP13-870H17.3
ENSG00000225329	1.47355	0.0112349	0.0052737	0.0114631	lincRNA	RP11-325F22.5
ENSG00000253196	-1.06195	-3.85142	0.00595177	0.0127341	antisense	RP11-706C16.7
ENSG00000261925	1.17277	-3.43753	0.00765091	0.0158947	lincRNA	RP11-388M20.9
ENSG00000176395	-1.2035	-2.55591	0.00705219	0.0147943	processed_transcript	CEACAM20
ENSG00000233922	1.0825	-3.05467	0.00837226	0.0172411	lincRNA	AL133493.2
ENSG00000234840	-1.06641	-2.27281	0.00778705	0.0161432	lincRNA	RP11-399D6.2
ENSG00000254670	-1.03314	-2.74726	0.00873914	0.0179012	lincRNA	CTC-497E21.3
ENSG00000233392	1.02728	-2.71224	0.00958113	0.0194143	processed_transcript	AC104809.4
ENSG00000229155	1.01678	0.637696	0.0081421	0.0168122	lincRNA	RP11-528A4.2
ENSG00000130600	1.4014	6.03638	0.00484633	0.0106335	processed_transcript	H19
ENSG00000261502	-1.01493	-3.62828	0.0106959	0.021371	processed_transcript	RP11-96H17.1
ENSG00000261409	-1.09292	-3.86147	0.0108617	0.0216568	sense_overlapping	RP6-24A23.7
ENSG00000230937	-1.24371	-4.09097	0.0113777	0.0225404	lincRNA	MIR205HG
ENSG00000265933	1.69905	0.271546	0.0106736	0.0213288	lincRNA	LINC00668
ENSG00000248771	1.51584	1.51426	0.00972574	0.019673	lincRNA	RP11-294O2.2
ENSG00000267073	1.06817	-2.29991	0.0119421	0.0235344	lincRNA	AC005256.1
ENSG00000205662	1.35673	-1.01667	0.0121027	0.0238239	lincRNA	RP11-706O15.7
ENSG00000231826	1.51401	-0.9495	0.0133738	0.0260221	lincRNA	AC016735.2
ENSG00000253706	1.07798	-4.04141	0.0185177	0.0346266	antisense	RP11-758M4.4
ENSG00000260019	-1.04673	-3.30951	0.0201212	0.0372429	lincRNA	RP11-218F4.1
ENSG00000189229	1.01715	-3.47056	0.0227815	0.0415436	lincRNA	AC069277.2
ENSG00000167117	1.10377	1.40768	0.017405	0.0328427	processed_transcript	LINC00483
ENSG00000241224	-1.17124	-2.88526	0.024808	0.0447611	lincRNA	RP11-59E19.1
ENSG00000260265	1.0089	-0.725514	0.0250998	0.0452275	lincRNA	RP11-44F21.5
