# Supplementary material for: Integrated analysis of long non-coding RNAs in human gastric cancer: An in silico study
Source: PLoS One. 2017 Aug 25;12(8):e0183517. doi: 10.1371/journal.pone.0183517 (PMC5571953; doi:10.1371/journal.pone.0183517)
Supplement: S2 Table — (XLSX) [file pone.0183517.s002.xlsx]

## Sheet: Sheet1
S2 Table: Differentially expressed lncRNAs of Korea dataset
GeneID	logFC	AveExpr	P.Value	adj.P.Val	GeneBiotype	GeneName
ENSG00000206195	3.23767	6.55085	1.15196e-08	2.765e-05	processed_transcript	AP000525.9
ENSG00000244306	2.89135	7.2648	1.30087e-08	2.765e-05	lincRNA	CTD-2314B22.3
ENSG00000253701	-4.15528	7.58012	8.55996e-08	0.000121295	lincRNA	AL928768.3
ENSG00000224397	2.3979	7.58172	1.68703e-07	0.000179289	lincRNA	RP11-290F20.3
ENSG00000225210	2.92603	8.18156	3.15796e-07	0.00026849	lincRNA	AL589743.1
ENSG00000245750	-2.54767	5.46738	7.75341e-07	0.000478852	lincRNA	RP11-279F6.1
ENSG00000172965	1.47292	9.65813	7.88512e-07	0.000478852	lincRNA	MIR4435-1HG
ENSG00000224220	-2.05811	5.48049	1.05049e-06	0.000521575	antisense	AC104699.1
ENSG00000213373	-3.33563	4.76368	1.19171e-06	0.000521575	lincRNA	LINC00671
ENSG00000272872	2.91359	4.00559	1.275e-06	0.000521575	sense_intronic	LL22NC03-N14H11.1
ENSG00000259799	-3.87235	6.13312	1.47285e-06	0.000521575	antisense	RP11-554A11.9
ENSG00000236081	2.82755	5.66865	1.59503e-06	0.000521575	lincRNA	AC074389.9
ENSG00000268388	-1.54288	10.6709	1.56474e-06	0.000521575	lincRNA	FENDRR
ENSG00000262001	1.74586	8.35789	2.68123e-06	0.000726102	antisense	DLGAP1-AS2
ENSG00000261250	-3.01301	4.29657	2.80682e-06	0.000726102	antisense	RP11-545A16.1
ENSG00000253161	2.16059	3.47064	2.81611e-06	0.000726102	lincRNA	RP11-150O12.1
ENSG00000249096	-1.78413	8.98226	2.90372e-06	0.000726102	lincRNA	RP11-290F5.1
ENSG00000240040	-2.20111	6.00646	3.50178e-06	0.000783478	processed_transcript	AC096579.13
ENSG00000265369	-4.02502	5.42819	3.99684e-06	0.000809075	lincRNA	U3
ENSG00000231486	-2.12175	11.1807	3.34472e-06	0.000783478	processed_transcript	AC096579.7
ENSG00000259834	-1.58915	9.30582	3.71496e-06	0.000789614	lincRNA	RP11-284N8.3
ENSG00000264727	-3.34524	4.50664	4.75931e-06	0.000919629	lincRNA	RP11-680C21.1
ENSG00000267751	2.05732	5.60586	5.98759e-06	0.00101813	antisense	AC009005.2
ENSG00000263429	-2.28908	9.78859	5.26955e-06	0.00097395	lincRNA	LINC00675
ENSG00000177133	-2.96444	9.34707	5.63981e-06	0.000998951	antisense	LINC00982
ENSG00000214049	3.67645	6.31076	7.49205e-06	0.00117958	processed_transcript	UCA1
ENSG00000230709	-2.60564	4.19394	7.36973e-06	0.00117958	lincRNA	AC104024.1
ENSG00000237638	-2.45215	3.66104	8.42945e-06	0.00123564	lincRNA	AC007386.2
ENSG00000236841	2.56422	3.72242	1.14463e-05	0.00156962	antisense	AC007750.5
ENSG00000248309	-1.61072	5.60867	1.30368e-05	0.00173186	antisense	MEF2C-AS1
ENSG00000250337	3.51887	4.67301	1.38522e-05	0.00177497	lincRNA	LINC01021
ENSG00000224259	-1.99392	10.7517	1.05917e-05	0.00150085	lincRNA	LINC01133
ENSG00000174403	-1.99675	5.17801	1.41964e-05	0.00177497	antisense	C20orf166-AS1
ENSG00000270547	3.24021	4.63955	1.62287e-05	0.00191634	lincRNA	RP11-536O18.2
ENSG00000232677	1.89283	8.76226	1.57391e-05	0.00191163	lincRNA	LINC00665
ENSG00000261373	1.49871	7.9808	1.81909e-05	0.00203498	antisense	VPS9D1-AS1
ENSG00000251442	1.81919	6.80598	2.19889e-05	0.00233687	lincRNA	LINC01094
ENSG00000260101	-1.0992	6.46905	2.57398e-05	0.00260523	lincRNA	RP11-568N6.1
ENSG00000152931	-2.1208	6.76498	2.57307e-05	0.00260523	lincRNA	PART1
ENSG00000267288	2.59196	4.27032	2.67601e-05	0.00264551	antisense	RP13-890H12.2
ENSG00000130600	3.53743	10.766	2.17154e-05	0.00233687	processed_transcript	H19
ENSG00000247317	1.7965	5.68029	3.20836e-05	0.00296495	lincRNA	RP11-273G15.2
ENSG00000260530	-1.88128	3.02374	3.17177e-05	0.00296495	antisense	RP11-558A11.2
ENSG00000225194	-1.83876	5.69359	3.79897e-05	0.0032958	lincRNA	LINC00092
ENSG00000263400	-1.87254	6.60303	3.63935e-05	0.00329167	antisense	CTC-297N7.5
ENSG00000260912	-2.20168	10.565	3.02587e-05	0.0029234	sense_overlapping	RP11-363E7.4
ENSG00000230266	-1.62843	5.41087	4.64048e-05	0.00390848	antisense	XXYLT1-AS2
ENSG00000240350	1.58311	4.64899	4.68907e-05	0.00390848	lincRNA	AC017002.1
ENSG00000230061	2.66295	5.72677	4.88716e-05	0.00391987	antisense	AP001065.2
ENSG00000203499	1.46047	10.166	3.77595e-05	0.0032958	lincRNA	FAM83H-AS1
ENSG00000203999	1.35529	5.49374	5.76881e-05	0.00440502	lincRNA	RP11-290F20.1
ENSG00000244620	-1.81971	4.28844	5.92435e-05	0.00441832	lincRNA	AL122127.25
ENSG00000271778	1.76621	3.18282	5.80289e-05	0.00440502	sense_intronic	RP11-379F4.8
ENSG00000215394	2.29962	3.94555	6.06653e-05	0.00444635	lincRNA	BMS1P18
ENSG00000249859	1.47116	9.25969	4.88427e-05	0.00391987	processed_transcript	PVT1
ENSG00000261409	-3.63841	4.76578	6.70242e-05	0.00467082	sense_overlapping	RP6-24A23.7
ENSG00000259417	-2.79033	6.73892	6.58096e-05	0.00466261	lincRNA	RP11-2E17.1
ENSG00000263508	-2.28052	3.72746	7.06298e-05	0.00482439	lincRNA	RP11-963H4.3
ENSG00000256232	-2.30231	3.53217	7.60373e-05	0.00482439	lincRNA	RP11-771K4.1
ENSG00000186594	-1.08156	10.9955	5.14177e-05	0.00404772	lincRNA	MIR22HG
ENSG00000258545	-1.54309	6.47238	7.5557e-05	0.00482439	antisense	RP4-755D9.1
ENSG00000233705	-2.91098	4.43924	8.18176e-05	0.00511481	antisense	SLC26A4-AS1
ENSG00000237512	-2.01944	5.70836	8.43571e-05	0.00518224	antisense	UNC5B-AS1
ENSG00000268061	-1.00133	7.09047	7.56663e-05	0.00482439	antisense	NAPA-AS1
ENSG00000249453	-2.31193	5.50926	8.53344e-05	0.00518224	antisense	RP13-497K6.1
ENSG00000257151	-1.29485	7.86161	7.32917e-05	0.00482439	lincRNA	PWAR6
ENSG00000266835	1.8208	4.32105	9.00198e-05	0.0052839	lincRNA	RP11-838N2.4
ENSG00000254287	3.77859	4.99978	9.23739e-05	0.0052839	antisense	RP11-44K6.4
ENSG00000226051	-1.54135	6.50975	8.80142e-05	0.0052697	lincRNA	ZNF503-AS1
ENSG00000266045	-2.68749	3.96433	9.5631e-05	0.00534905	lincRNA	RP11-466P24.7
ENSG00000224167	1.93719	4.15752	9.8913e-05	0.00546077	lincRNA	RP3-522D1.1
ENSG00000267659	-2.01773	3.9868	0.000105344	0.00574125	lincRNA	RP11-118B18.1
ENSG00000259974	-2.76173	10.6178	7.27516e-05	0.00482439	lincRNA	LINC00261
ENSG00000263884	1.29597	4.23079	0.000108139	0.00578545	lincRNA	RP11-705O1.8
ENSG00000253838	3.5373	4.41799	0.000108877	0.00578545	sense_intronic	RP11-44K6.2
ENSG00000234184	-2.31569	5.15324	0.000113708	0.00596758	lincRNA	RP5-887A10.1
ENSG00000254429	-1.01328	8.14834	9.19677e-05	0.0052839	antisense	CTD-2562J17.7
ENSG00000260086	1.73316	3.54143	0.000119335	0.00611199	lincRNA	RP11-42I10.1
ENSG00000255366	-2.08704	3.95815	0.000127892	0.0063961	lincRNA	RP11-1134I14.8
ENSG00000224958	-2.60978	4.25193	0.00012966	0.00640914	antisense	PGM5-AS1
ENSG00000203709	-1.10846	9.29014	9.32233e-05	0.0052839	processed_transcript	C1orf132
ENSG00000260686	-1.14579	6.74153	0.000121174	0.00613228	sense_overlapping	CTB-36H16.2
ENSG00000240207	1.55947	5.86556	0.000136255	0.00665559	antisense	RP11-379F4.4
ENSG00000237978	2.35305	4.29645	0.000147187	0.0067575	antisense	RP11-385J1.2
ENSG00000237927	1.92667	3.8014	0.000147835	0.0067575	lincRNA	RP3-393E18.2
ENSG00000251301	-1.24014	7.00914	0.000137777	0.00665559	lincRNA	RP11-81H14.2
ENSG00000270172	1.78269	7.06784	0.000141029	0.00666126	lincRNA	RP5-1024G6.8
ENSG00000237424	1.48334	7.13723	0.000139464	0.00666126	antisense	FOXD2-AS1
ENSG00000250274	2.18543	3.68891	0.000168955	0.00733504	lincRNA	CTB-114C7.4
ENSG00000234062	1.17832	6.69751	0.000151891	0.00686902	processed_transcript	RP11-308D16.4
ENSG00000271943	-1.68712	4.41166	0.0001749	0.007435	lincRNA	RP11-222K16.1
ENSG00000224078	-1.0709	10.2175	0.000115464	0.00598583	processed_transcript	SNHG14
ENSG00000259291	-1.17679	7.32436	0.000146876	0.0067575	antisense	RP11-617F23.1
ENSG00000224565	-1.9063	3.4338	0.000184653	0.00754771	lincRNA	RP1-148H17.1
ENSG00000228709	2.42759	5.62948	0.00017698	0.00744893	lincRNA	AP001065.15
ENSG00000233008	-1.84321	4.4823	0.000192258	0.00778371	lincRNA	RP11-475O6.1
ENSG00000259901	1.07496	7.35466	0.000158186	0.00704794	antisense	RP5-991G20.4
ENSG00000203688	2.5599	3.82367	0.000201864	0.00797928	lincRNA	RP11-351J23.1
ENSG00000261496	-1.48611	4.2039	0.00020272	0.00797928	sense_overlapping	RP13-514E23.1
ENSG00000227218	-2.14735	8.00583	0.000159163	0.00704794	antisense	RP11-203J24.8
ENSG00000270919	-2.21176	3.24475	0.000212438	0.0080394	antisense	RP11-379K22.3
ENSG00000273081	-1.06389	6.10042	0.000196247	0.00787025	lincRNA	RP4-813F11.4
ENSG00000271590	1.4624	5.06338	0.000213703	0.0080394	lincRNA	RP11-181E10.3
ENSG00000234869	1.69546	3.48501	0.000218699	0.00808425	antisense	RP3-439F8.1
ENSG00000254389	2.26025	4.83131	0.000217984	0.00808425	antisense	RHPN1-AS1
ENSG00000231407	2.11254	4.15361	0.000223859	0.00811919	antisense	RP11-576I22.2
ENSG00000269720	1.72802	3.06379	0.000227284	0.00811919	lincRNA	CTD-2521M24.5
ENSG00000259807	1.88997	4.8925	0.00022593	0.00811919	lincRNA	RP11-426C22.4
ENSG00000235890	1.68254	5.47327	0.000221688	0.00811919	antisense	TSPEAR-AS1
ENSG00000230943	-1.41576	4.31312	0.000233269	0.00821449	lincRNA	RP11-367G18.1
ENSG00000232680	-1.97061	4.6098	0.000233816	0.00821449	lincRNA	AC002511.3
ENSG00000250548	1.55739	4.76205	0.000240093	0.00832502	lincRNA	RP11-47I22.2
ENSG00000203446	2.18861	3.47582	0.000247237	0.00833553	antisense	AC004988.1
ENSG00000266010	-2.29772	8.52559	0.000182832	0.00754583	lincRNA	GATA6-AS1
ENSG00000260412	-2.24955	3.47016	0.000249027	0.00833553	sense_overlapping	RP11-438B23.2
ENSG00000262703	1.53955	3.84	0.000259641	0.0084339	antisense	RP11-485G7.6
ENSG00000259793	-1.56558	4.18472	0.000261923	0.0084339	antisense	RP11-400N9.1
ENSG00000251396	1.49234	4.4371	0.000262328	0.0084339	lincRNA	RP11-163N6.2
ENSG00000227954	-1.50024	5.65516	0.000247959	0.00833553	antisense	RP3-323P13.2
ENSG00000233912	-1.27344	5.49234	0.000254464	0.0084339	antisense	AC026202.3
ENSG00000248596	-2.06066	7.93984	0.00020861	0.0080394	lincRNA	RP11-844P9.2
ENSG00000228172	-1.41187	2.97125	0.000269657	0.00855455	antisense	RP1-317E23.3
ENSG00000229228	-1.73414	3.86221	0.000272827	0.00859102	antisense	LINC00582
ENSG00000224251	-1.97839	4.80864	0.000276615	0.00861877	antisense	RP11-499O7.7
ENSG00000260947	-1.70648	4.45004	0.00028175	0.00867912	lincRNA	RP11-384P7.7
ENSG00000272582	-1.81367	3.77826	0.000287454	0.00873301	antisense	RP5-1039K5.17
ENSG00000176728	-1.59004	6.07718	0.000241238	0.00832502	lincRNA	TTTY14
ENSG00000261664	-1.7918	5.48509	0.000277763	0.00861877	antisense	RP11-275F13.1
ENSG00000269899	1.57076	6.17848	0.000263869	0.0084339	sense_intronic	RP11-589N15.2
ENSG00000253741	1.97377	4.19872	0.000296148	0.00881593	antisense	CTD-2292P10.4
ENSG00000255545	-2.09966	8.04768	0.000242838	0.00832502	processed_transcript	RP11-627G23.1
ENSG00000226674	1.86926	4.00287	0.000326261	0.00947996	lincRNA	TEX41
ENSG00000231226	1.19789	6.09465	0.00029379	0.00881593	antisense	TRIM31-AS1
ENSG00000261114	-1.22213	5.60735	0.00029656	0.00881593	sense_intronic	RP11-325K4.2
ENSG00000267473	1.27228	5.07111	0.000322681	0.00947996	lincRNA	AC005789.11
ENSG00000231826	1.89776	4.22569	0.00032673	0.00947996	lincRNA	AC016735.2
ENSG00000229647	1.83871	3.35282	0.000339498	0.00955766	lincRNA	AC007879.7
ENSG00000265688	1.23545	6.93582	0.000287608	0.00873301	antisense	MAFG-AS1
ENSG00000244649	2.84392	5.35863	0.000327818	0.00947996	lincRNA	CTD-2377D24.6
ENSG00000229950	1.49406	5.62107	0.000334865	0.00955145	antisense	TFAP2A-AS1
ENSG00000227066	1.75837	4.29957	0.000358623	0.00996409	lincRNA	RP3-340N1.2
ENSG00000189149	1.45929	4.05264	0.000361173	0.00996978	lincRNA	CRYM-AS1
ENSG00000273151	1.20285	8.75524	0.000263602	0.0084339	antisense	RP11-449P15.2
ENSG00000241684	-1.32393	6.39743	0.000335193	0.00955145	antisense	ADAMTS9-AS2
ENSG00000267390	-1.44416	4.7971	0.000410549	0.0111162	antisense	RP11-635N19.1
ENSG00000224687	1.47988	4.81082	0.00042333	0.0113181	lincRNA	RASAL2-AS1
ENSG00000264016	-1.89156	4.66933	0.000440289	0.0114126	lincRNA	CTC-297N7.9
ENSG00000236305	1.51862	4.51844	0.000446805	0.0114299	antisense	RP11-126L15.4
ENSG00000256694	1.71747	4.46827	0.000463602	0.0116614	antisense	RP11-598F7.5
ENSG00000253348	2.84291	4.39985	0.000476389	0.0118034	antisense	MIR4454
ENSG00000268416	-2.56534	3.73641	0.000485909	0.0118034	lincRNA	CTD-2626G11.2
ENSG00000250137	-1.89227	4.31112	0.000478357	0.0118034	antisense	RP11-380P13.1
ENSG00000239677	-1.57985	3.1724	0.000502101	0.0120589	antisense	PDZRN3-AS1
ENSG00000233214	-2.01152	4.38563	0.000512814	0.0122451	lincRNA	AC002511.2
ENSG00000227630	1.21519	4.96216	0.000530763	0.0123971	lincRNA	LINC01132
ENSG00000232229	-1.28612	7.27647	0.000426616	0.0113347	lincRNA	LINC00865
ENSG00000188338	-1.71477	5.46773	0.000515911	0.0122451	processed_transcript	SLC38A3
ENSG00000226380	1.15917	7.2999	0.000436738	0.01139	lincRNA	MIR29A
ENSG00000261374	-2.15793	4.19849	0.000557395	0.0127358	sense_overlapping	RP11-64K12.10
ENSG00000230499	1.83458	3.44567	0.000576012	0.0128875	lincRNA	AC108463.1
ENSG00000224511	-2.55735	7.98323	0.000430216	0.0113593	lincRNA	LINC00365
ENSG00000228742	2.78445	4.75556	0.00056182	0.0127358	lincRNA	RP5-884M6.1
ENSG00000235884	1.96001	5.33707	0.00055632	0.0127358	lincRNA	LINC00941
ENSG00000248323	1.87943	5.62666	0.000563545	0.0127358	lincRNA	LUCAT1
ENSG00000238133	2.18486	6.70723	0.000501191	0.0120589	antisense	MLK7-AS1
ENSG00000267405	-1.68527	4.58156	0.000615208	0.0134612	lincRNA	CTC-296K1.4
ENSG00000250056	-1.90514	4.46202	0.000624258	0.0135394	lincRNA	LINC01018
ENSG00000259772	-1.07672	8.11418	0.000449024	0.0114299	lincRNA	RP11-16E12.2
ENSG00000223561	-1.49539	5.41833	0.000585142	0.0130232	lincRNA	AC003090.1
ENSG00000272821	1.05607	7.8085	0.00047591	0.0118034	antisense	CTA-384D8.36
ENSG00000259225	2.45267	4.21315	0.000652353	0.0140058	lincRNA	RP11-1008C21.1
ENSG00000167912	-1.08585	6.26179	0.000566237	0.0127358	antisense	RP11-25K19.1
ENSG00000263847	1.1591	5.33055	0.000617487	0.0134612	antisense	RP11-143J12.3
ENSG00000250159	-1.15511	5.06537	0.0006291	0.0135752	antisense	RP11-381K20.2
ENSG00000241679	-1.28995	3.89248	0.000676383	0.0143765	lincRNA	RP11-80H8.4
ENSG00000225506	1.48474	4.21401	0.000673927	0.0143765	lincRNA	CYP4A22-AS1
ENSG00000261971	1.07535	8.93336	0.000445964	0.0114299	antisense	RP11-473M20.7
ENSG00000268756	2.18115	5.66681	0.000606219	0.0133525	antisense	AC104534.2
ENSG00000110347	1.98881	10.3578	0.000407922	0.0111159	processed_transcript	MMP12
ENSG00000247516	-1.04215	8.38353	0.000485735	0.0118034	lincRNA	MIR4458HG
ENSG00000236269	1.45168	3.73027	0.000716887	0.0147222	sense_intronic	ENO1-IT1
ENSG00000228705	1.69032	5.12012	0.00068637	0.0144443	antisense	LINC00659
ENSG00000260432	-2.07285	5.19315	0.000686026	0.0144443	lincRNA	RP11-297M9.2
ENSG00000232803	2.26837	5.69011	0.000693625	0.0144539	antisense	RP11-93B14.5
ENSG00000235027	1.10087	5.97625	0.000693603	0.0144539	antisense	AC068580.6
ENSG00000246379	-1.78793	3.529	0.000888656	0.0176136	lincRNA	RP11-461O7.1
ENSG00000270173	-1.36958	4.16498	0.000889931	0.0176136	lincRNA	RP11-382B18.4
ENSG00000263603	1.38173	4.45488	0.000875223	0.0176136	lincRNA	CTD-2349P21.5
ENSG00000272945	1.56476	3.98851	0.000890831	0.0176136	sense_intronic	CTD-3216D2.5
ENSG00000268119	-1.08932	5.89951	0.000812039	0.016438	processed_transcript	CTD-2561J22.5
ENSG00000253327	-1.15973	4.31217	0.000931631	0.0180839	antisense	RAD21-AS1
ENSG00000232884	-1.34431	4.38366	0.00094753	0.018226	lincRNA	AF127936.3
ENSG00000245468	-1.39366	4.49669	0.000961573	0.0182606	lincRNA	RP11-367J11.3
ENSG00000268734	1.56616	4.20809	0.000975363	0.0183671	lincRNA	CTB-61M7.2
ENSG00000250889	-1.66923	5.00156	0.000962217	0.0182606	lincRNA	RP11-229C3.2
ENSG00000228203	1.79753	4.76439	0.00103068	0.0188417	processed_transcript	RNF144A-AS1
ENSG00000248898	1.574	3.53351	0.0010868	0.0195761	antisense	CTD-2288O8.1
ENSG00000205786	-1.8449	4.01535	0.00111154	0.0197794	lincRNA	AC002511.1
ENSG00000246145	-1.55246	3.98813	0.00112451	0.0199178	lincRNA	RP11-346I3.4
ENSG00000256433	1.11825	5.94552	0.000996435	0.0186557	lincRNA	RP1-102E24.8
ENSG00000249395	1.33407	6.82129	0.000899872	0.0176284	lincRNA	CASC9
ENSG00000237737	-1.62605	4.27424	0.00114865	0.020035	antisense	DCTN1-AS1
ENSG00000260655	-1.27692	6.59028	0.000931553	0.0180839	lincRNA	CTA-250D10.23
ENSG00000225886	2.20402	4.33958	0.0011399	0.020035	antisense	RP11-288L9.4
ENSG00000260588	1.18507	5.3999	0.00111204	0.0197794	lincRNA	RP11-930P14.2
ENSG00000235790	1.35285	4.73006	0.00115752	0.020035	antisense	RP11-73M7.6
ENSG00000250508	-1.3946	6.9072	0.000939458	0.0181529	lincRNA	RP11-757G1.6
ENSG00000267002	1.06193	7.8135	0.000879804	0.0176136	lincRNA	RP11-242D8.1
ENSG00000254988	-1.91913	5.32118	0.0011594	0.020035	antisense	CTD-2547H18.1
ENSG00000237686	2.41076	4.80745	0.00122289	0.0210465	antisense	RP5-1120P11.1
ENSG00000271858	-1.43859	4.64556	0.00124217	0.0212067	antisense	XXcos-LUCA11.4
ENSG00000272512	1.36795	6.28191	0.00108515	0.0195761	lincRNA	RP11-54O7.17
ENSG00000266999	1.47364	4.83094	0.00124013	0.0212067	lincRNA	AC015849.16
ENSG00000233901	1.16267	6.8376	0.00103172	0.0188417	lincRNA	RP11-65J3.1
ENSG00000270145	1.54061	4.78559	0.00128145	0.0215218	lincRNA	CTD-2267D19.6
ENSG00000232445	1.26758	6.82942	0.00103273	0.0188417	antisense	RP11-132A1.4
ENSG00000250596	-1.63461	4.74111	0.00126998	0.0215218	lincRNA	RP11-440I14.2
ENSG00000259796	-2.45533	4.28324	0.00128594	0.0215218	sense_overlapping	RP11-355I22.7
ENSG00000235997	1.40572	4.0467	0.00138018	0.0223085	lincRNA	AC109642.1
ENSG00000261008	1.3828	4.59905	0.0013564	0.0220922	lincRNA	AC004158.2
ENSG00000232931	-1.51416	11.4901	0.000720859	0.0147326	lincRNA	LINC00342
ENSG00000254226	-1.78567	3.88418	0.0014344	0.0228375	lincRNA	CTB-12O2.1
ENSG00000266304	-1.27132	2.9973	0.0014493	0.0229032	lincRNA	RP11-484N16.1
ENSG00000267696	1.47781	5.28507	0.00133516	0.0219315	lincRNA	CTB-151G24.1
ENSG00000273179	1.05484	5.8538	0.00127462	0.0215218	antisense	RP11-20I20.4
ENSG00000256540	1.26922	4.51918	0.00142843	0.022828	lincRNA	RP11-598F7.6
ENSG00000231691	-1.2544	3.82057	0.00147483	0.0232204	antisense	RP11-203F10.5
ENSG00000268505	-1.20822	4.75182	0.00140083	0.0225565	lincRNA	RP11-805I24.3
ENSG00000239219	-1.39848	3.52969	0.00150844	0.0236179	antisense	RP11-379K17.4
ENSG00000250366	-1.96853	3.85969	0.00151119	0.0236179	lincRNA	LINC00617
ENSG00000225873	-1.25857	5.07455	0.00142271	0.0228224	lincRNA	LINC00694
ENSG00000203808	-1.65606	4.03316	0.00152235	0.0236252	antisense	BVES-AS1
ENSG00000260877	1.45755	5.77395	0.00137054	0.0222372	lincRNA	RP11-211G23.2
ENSG00000248571	-1.30072	4.80219	0.00152277	0.0236252	antisense	RP11-768B22.2
ENSG00000272732	-1.11173	6.29449	0.00132215	0.0218694	lincRNA	RP5-1159O4.2
ENSG00000250742	-2.05438	9.72053	0.000976468	0.0183671	lincRNA	RP11-834C11.4
ENSG00000269534	1.57904	3.55782	0.00173577	0.0261658	antisense	CTC-453G23.5
ENSG00000228561	1.75686	3.15371	0.00186792	0.0274758	lincRNA	RP11-114M1.1
ENSG00000259768	1.11459	5.07268	0.00176806	0.0265246	antisense	RP5-991G20.1
ENSG00000204380	1.16815	5.16674	0.00177205	0.0265246	antisense	AC005042.4
ENSG00000232613	-1.1564	5.5489	0.00171219	0.025987	antisense	AC007386.4
ENSG00000260135	1.51203	4.16435	0.00191287	0.027848	lincRNA	RP11-212I21.2
ENSG00000261218	-1.28594	5.26996	0.00182754	0.0269752	lincRNA	RP11-960L18.1
ENSG00000268027	-1.02168	7.70195	0.0014484	0.0229032	lincRNA	AC006129.2
ENSG00000255306	1.14525	5.25661	0.00194073	0.0280614	antisense	RP5-901A4.1
ENSG00000251230	1.80831	3.71926	0.00220646	0.030956	lincRNA	RP11-701P16.5
ENSG00000267123	1.35072	4.37353	0.00217603	0.0306301	lincRNA	CTD-2357A8.3
ENSG00000236711	-1.29012	3.7434	0.00223344	0.0310273	sense_intronic	SMAD9-AS1
ENSG00000228763	1.00612	5.43129	0.00199864	0.0287035	antisense	AC010095.5
ENSG00000238058	1.04668	5.38433	0.00203048	0.0290625	antisense	RP11-432J22.2
ENSG00000227695	-1.8701	6.02493	0.00191013	0.027848	antisense	DNMBP-AS1
ENSG00000230107	1.35129	4.2561	0.00221986	0.0310162	lincRNA	CTA-126B4.7
ENSG00000272763	2.068	6.54968	0.00179475	0.0266766	lincRNA	RP11-357H14.17
ENSG00000254791	-1.14495	3.50425	0.00235401	0.0322803	sense_intronic	FAR1-IT1
ENSG00000245148	1.02866	5.14541	0.00208022	0.0294953	antisense	ARAP1-AS2
ENSG00000258867	1.26463	4.44322	0.00234617	0.0322769	lincRNA	LINC01146
ENSG00000272510	1.09055	3.42964	0.00249586	0.0333318	antisense	RP4-680D5.8
ENSG00000233255	-1.799	3.97959	0.00245628	0.0330432	antisense	AC019181.2
ENSG00000269486	-1.41705	3.73303	0.0025463	0.0334084	lincRNA	CTC-360G5.9
ENSG00000271811	1.85078	4.22366	0.00253803	0.0334084	lincRNA	RP1-79C4.4
ENSG00000267259	-1.62013	6.20755	0.0021384	0.0302005	lincRNA	CTD-2008P7.9
ENSG00000272405	1.26461	9.23816	0.00157844	0.0243999	antisense	RP11-284F21.10
ENSG00000265474	1.11431	4.1446	0.00268194	0.0347589	antisense	AC010761.9
ENSG00000223882	-1.83898	3.13232	0.00283556	0.0351602	antisense	ABCC5-AS1
ENSG00000228741	1.25431	2.99848	0.00283747	0.0351602	lincRNA	RP11-309I15.1
ENSG00000254872	-1.77508	6.76092	0.00205417	0.029303	lincRNA	RP13-870H17.3
ENSG00000215866	1.40544	4.15296	0.00273933	0.0349429	lincRNA	RP11-426L16.8
ENSG00000250990	1.0983	4.45504	0.00260672	0.0339913	antisense	AC073635.5
ENSG00000262585	1.12209	6.03201	0.00231121	0.0318992	lincRNA	RP11-353N14.5
ENSG00000235397	1.14649	3.65602	0.00283922	0.0351602	antisense	EPN2-AS1
ENSG00000226571	-1.39619	3.60455	0.00284208	0.0351602	antisense	RP11-445F6.2
ENSG00000258647	-1.74393	4.47438	0.00271549	0.0348747	lincRNA	LINC00930
ENSG00000272843	1.23548	3.63616	0.00287907	0.0353726	antisense	RP11-313P13.5
ENSG00000255518	-1.62577	3.68203	0.00283482	0.0351602	antisense	RP11-148O21.4
ENSG00000232977	-1.24633	4.36444	0.00279193	0.0351602	lincRNA	LINC00327
ENSG00000272205	1.33116	3.98044	0.00294	0.0358214	antisense	RP11-277B15.3
ENSG00000269186	-1.54261	5.33798	0.00257216	0.0336439	lincRNA	LINC01082
ENSG00000226963	-1.63399	4.0685	0.00294087	0.0358214	antisense	AC078883.4
ENSG00000228221	1.14447	6.35837	0.0023909	0.032472	lincRNA	LINC00578
ENSG00000231185	1.35749	3.77261	0.0030793	0.0370824	antisense	AC005592.2
ENSG00000261469	-1.54822	4.6137	0.00283431	0.0351602	sense_intronic	RP11-96D1.6
ENSG00000269696	-1.1649	4.23267	0.00312801	0.0374568	antisense	AC007228.11
ENSG00000233783	1.42716	3.91191	0.003167	0.0377704	processed_transcript	AP001442.2
ENSG00000253796	-1.34614	3.41504	0.00328714	0.0382867	antisense	RP11-1084E5.1
ENSG00000262652	1.0581	3.43088	0.00323011	0.0380366	sense_intronic	RP13-638C3.2
ENSG00000241359	-1.45568	3.81081	0.00324443	0.0380997	antisense	SYNPR-AS1
ENSG00000247157	-1.25306	5.17716	0.00291627	0.0357264	lincRNA	RP11-434C1.1
ENSG00000272321	-1.72257	3.7913	0.00328737	0.0382867	antisense	KB-1517D11.4
ENSG00000253364	-1.41454	5.05282	0.00302433	0.0367326	lincRNA	RP11-731F5.2
ENSG00000256746	1.1807	3.22827	0.00344357	0.0390363	antisense	RP11-17G12.3
ENSG00000272666	1.19745	4.99753	0.00318037	0.0377704	lincRNA	CTA-384D8.35
ENSG00000227640	-2.76862	7.04658	0.0025435	0.0334084	lincRNA	SOX21-AS1
ENSG00000230479	1.22561	4.46921	0.00341676	0.0390363	antisense	AP000695.6
ENSG00000272327	-1.4837	6.78376	0.00275761	0.0349928	lincRNA	RP11-1002K11.1
ENSG00000224666	1.33819	2.99704	0.00384851	0.041733	antisense	RP1-50J22.4
ENSG00000226286	-1.69513	3.98438	0.00371336	0.0411081	antisense	RP1-163G9.2
ENSG00000257671	2.05383	5.97431	0.00307484	0.0370824	antisense	RP3-416H24.1
ENSG00000273477	-1.41187	6.07292	0.00318974	0.0377704	lincRNA	RP11-196O16.1
ENSG00000241886	1.1972	5.47101	0.00338342	0.0388727	sense_intronic	RP11-242C19.2
ENSG00000237484	1.31324	4.42199	0.00385817	0.041733	lincRNA	AP000476.1
ENSG00000224276	-1.21813	4.3978	0.00369004	0.0410638	antisense	RP11-336K24.5
ENSG00000266998	-1.29743	3.38798	0.00418407	0.0436776	antisense	RP11-936I5.1
ENSG00000258457	1.06651	4.73307	0.00389827	0.0420597	antisense	RP11-298I3.4
ENSG00000235837	1.22178	4.96521	0.0037601	0.0414098	antisense	AC073333.8
ENSG00000233718	-1.58693	3.55314	0.00414027	0.0436304	antisense	MYCNOS
ENSG00000196972	-1.21198	5.3083	0.00367082	0.0409571	lincRNA	LINC00087
ENSG00000269970	-1.15965	3.31661	0.00426263	0.0439817	sense_intronic	RP11-498E2.9
ENSG00000271420	-1.42382	4.16771	0.00407699	0.0433282	lincRNA	RP5-1057J7.7
ENSG00000269929	-1.08252	4.19856	0.00385018	0.041733	lincRNA	RP11-2B6.2
ENSG00000245293	-1.16948	3.71481	0.00425467	0.0439817	antisense	RP11-286E11.1
ENSG00000204791	1.35714	4.53911	0.0040638	0.0432963	antisense	CTD-3065J16.6
ENSG00000235142	-1.279	6.52447	0.00341033	0.0390363	lincRNA	RP1-60O19.1
ENSG00000243766	2.73757	5.90485	0.00355864	0.039915	antisense	HOTTIP
ENSG00000272990	-1.03324	5.8036	0.00385622	0.041733	antisense	RP11-305K5.1
ENSG00000270116	1.43727	3.50348	0.00469064	0.0465886	sense_intronic	AP001429.1
ENSG00000237857	1.1308	5.40931	0.00412233	0.0436203	lincRNA	RP11-435O5.2
ENSG00000268812	1.56034	4.8131	0.00436011	0.0445549	antisense	RP1-102K2.8
ENSG00000229953	1.18394	6.9983	0.00336026	0.0387112	antisense	RP11-284F21.7
ENSG00000259314	1.02307	3.75206	0.00477502	0.0473161	antisense	CTD-3065B20.3
ENSG00000272677	-1.10949	3.83304	0.00484599	0.0476074	antisense	RP11-127B20.3
ENSG00000244137	-1.8608	6.33525	0.00375933	0.0414098	antisense	RP11-99J16__A.2
ENSG00000247970	-1.19401	3.03259	0.00497837	0.048428	lincRNA	RP11-543C4.1
ENSG00000224298	1.24749	4.49387	0.00456958	0.0459226	antisense	AC069363.1
ENSG00000223764	-1.22355	7.25026	0.00334084	0.0385921	lincRNA	RP11-54O7.3
ENSG00000229348	-1.04972	3.83914	0.00491465	0.0480714	antisense	HYI-AS1
ENSG00000269825	1.3227	7.17544	0.00343955	0.0390363	sense_intronic	CTD-3099C6.9
ENSG00000230461	1.49798	4.80922	0.00462018	0.046232	antisense	PROX1-AS1
ENSG00000241479	-1.38466	3.96866	0.00494327	0.0481969	antisense	RP11-641D5.2
ENSG00000253307	1.26281	3.61991	0.00514744	0.0496185	antisense	RP11-10J21.4
ENSG00000256128	1.05569	5.7692	0.00435847	0.0445549	lincRNA	LINC00944
ENSG00000176395	-2.07958	4.58279	0.00444097	0.0452723	processed_transcript	CEACAM20
ENSG00000272841	1.08566	5.80817	0.00448909	0.0453281	antisense	RP3-428L16.2
ENSG00000260719	-1.05707	5.61949	0.00447761	0.0453198	antisense	AC009133.17
ENSG00000261425	1.32568	6.3108	0.00422245	0.0438867	lincRNA	RP11-709B3.2
ENSG00000223387	1.16933	4.67891	0.00508271	0.0491059	lincRNA	RP11-408H1.3
ENSG00000254290	2.42658	5.19584	0.00484921	0.0476074	lincRNA	RP11-150O12.3
ENSG00000228549	-1.61059	5.585	0.00479155	0.0473292	lincRNA	U1
ENSG00000135253	1.1249	7.25157	0.00391106	0.0420909	processed_transcript	KCP
ENSG00000225964	1.1123	5.76541	0.00466672	0.0464596	antisense	AC017076.5
ENSG00000255026	1.13564	7.51152	0.004125	0.0436203	antisense	RP11-326C3.2
ENSG00000223749	1.01718	6.89244	0.00479861	0.0473292	lincRNA	MIR503HG
ENSG00000228623	1.04853	7.31196	0.00516379	0.0496635	lincRNA	ZNF883
