# Supplementary material for: Integrated analysis of long non-coding RNAs in human gastric cancer: An in silico study
Source: PLoS One. 2017 Aug 25;12(8):e0183517. doi: 10.1371/journal.pone.0183517 (PMC5571953; doi:10.1371/journal.pone.0183517)
Supplement: S3 Table — (XLSX) [file pone.0183517.s003.xlsx]

## Sheet: Sheet1
S3 Table: Differentially expressed lncRNAs between intestinal subtype and diffuse subtype
GeneID	logFC	AveExpr	P.Value	adj.P.Val	GeneBiotype	GeneName
ENSG00000272761	1.99965	3.37027	2.07029e-11	4.16051e-08	lincRNA	RP11-572C15.6
ENSG00000237187	1.16762	1.27459	3.0181e-11	4.16051e-08	processed_transcript	NR2F1-AS1
ENSG00000242539	1.10246	1.14536	3.09449e-11	4.16051e-08	antisense	AC007620.3
ENSG00000234456	1.09812	2.85748	3.20631e-11	4.16051e-08	processed_transcript	MAGI2-AS3
ENSG00000267414	1.19628	-0.982458	1.12463e-10	8.89551e-08	lincRNA	RP11-456K23.1
ENSG00000230630	1.10826	-0.586078	1.22756e-10	8.89551e-08	antisense	DNM3OS
ENSG00000224137	1.72416	-1.38368	1.23396e-10	8.89551e-08	lincRNA	AC079767.4
ENSG00000232063	1.00612	-1.17068	1.69828e-10	1.08158e-07	lincRNA	RP11-307E17.8
ENSG00000248309	1.18312	-1.54504	2.02658e-10	1.08158e-07	antisense	MEF2C-AS1
ENSG00000234753	-1.23009	0.99926	2.16717e-10	1.08158e-07	antisense	RP11-328M4.2
ENSG00000247774	1.10695	2.12392	3.14631e-10	1.45809e-07	processed_transcript	PCED1B-AS1
ENSG00000268802	1.06359	-1.163	3.82336e-10	1.55199e-07	lincRNA	CTD-2587H19.1
ENSG00000226237	1.61726	-2.40826	3.99087e-10	1.55199e-07	lincRNA	RP11-276H19.1
ENSG00000232855	1.10628	-2.17929	4.06656e-10	1.55199e-07	lincRNA	AF131217.1
ENSG00000251573	1.63301	-4.08224	5.09168e-10	1.83527e-07	lincRNA	CTD-2089N3.2
ENSG00000237686	-1.49645	0.200173	9.09086e-10	2.92852e-07	antisense	RP5-1120P11.1
ENSG00000264433	1.49896	-3.6077	9.47888e-10	2.92852e-07	lincRNA	RP11-720L2.3
ENSG00000248441	1.21504	-0.954866	1.22828e-09	3.55474e-07	lincRNA	CTD-2536I1.1
ENSG00000270164	1.27132	-1.08216	1.26016e-09	3.55474e-07	lincRNA	AC006129.4
ENSG00000255248	1.58718	2.61055	1.6872e-09	4.56105e-07	sense_overlapping	RP11-166D19.1
ENSG00000270107	1.33146	-1.8542	1.95403e-09	4.64956e-07	lincRNA	CTD-2306M10.1
ENSG00000233665	1.34819	-3.96619	2.03231e-09	4.64956e-07	antisense	RP11-523O18.5
ENSG00000267532	1.12207	-2.17414	2.42065e-09	5.23507e-07	antisense	MIR497HG
ENSG00000238121	1.1344	0.208774	2.67457e-09	5.59762e-07	lincRNA	LINC00426
ENSG00000235904	1.36494	-4.28149	2.91279e-09	5.90569e-07	antisense	RBMS3-AS3
ENSG00000231346	1.1564	-2.11358	3.20478e-09	6.11547e-07	lincRNA	LINC01160
ENSG00000267454	1.14064	-1.75622	3.52562e-09	6.53548e-07	lincRNA	ZNF582-AS1
ENSG00000260196	-1.08954	2.26427	4.11734e-09	7.37423e-07	antisense	RP1-239B22.5
ENSG00000196960	1.15835	-2.3958	4.2054e-09	7.37423e-07	antisense	RP11-192P3.5
ENSG00000254973	-1.04655	-0.63047	4.57285e-09	7.77595e-07	lincRNA	RP11-429J17.7
ENSG00000259004	1.13602	-3.42601	4.6742e-09	7.77595e-07	lincRNA	RP11-8L8.2
ENSG00000233760	1.55336	-4.20131	5.00584e-09	8.11947e-07	lincRNA	AC004947.2
ENSG00000232973	1.21455	-1.88109	6.2505e-09	9.65554e-07	antisense	CYP1B1-AS1
ENSG00000256427	1.17468	-4.82428	7.24884e-09	1.05207e-06	lincRNA	RP11-118B22.4
ENSG00000264514	1.37006	-2.75947	7.29702e-09	1.05207e-06	lincRNA	RP11-720L2.4
ENSG00000258810	1.21238	-2.86333	8.8581e-09	1.2228e-06	antisense	RP11-219E7.1
ENSG00000271334	1.12485	-3.89896	9.27393e-09	1.24804e-06	lincRNA	CTD-2078B5.2
ENSG00000233117	1.7032	0.398667	1.082e-08	1.404e-06	lincRNA	LINC00702
ENSG00000272321	1.23404	-4.18378	1.15925e-08	1.47475e-06	antisense	KB-1517D11.4
ENSG00000227467	1.16088	-2.61717	1.21917e-08	1.49359e-06	lincRNA	RP11-169D4.1
ENSG00000260244	1.16203	3.52941	1.2201e-08	1.49359e-06	sense_overlapping	RP11-588K22.2
ENSG00000267272	1.20262	-2.20407	1.26772e-08	1.52314e-06	lincRNA	LINC01140
ENSG00000268355	1.08403	-2.88443	1.45241e-08	1.68272e-06	lincRNA	AC006129.1
ENSG00000268027	1.16691	-0.758886	1.61711e-08	1.81261e-06	lincRNA	AC006129.2
ENSG00000254510	1.32517	-2.22586	1.62039e-08	1.81261e-06	processed_transcript	RP11-867G23.10
ENSG00000259663	1.4609	0.394919	1.78886e-08	1.91494e-06	antisense	CTD-2314G24.2
ENSG00000224958	2.0307	-3.31914	1.81448e-08	1.91494e-06	antisense	PGM5-AS1
ENSG00000180139	1.32828	0.187917	2.26332e-08	2.29444e-06	antisense	ACTA2-AS1
ENSG00000265206	1.16021	0.0820008	2.47989e-08	2.46527e-06	antisense	MIR142
ENSG00000246430	1.40988	-2.6951	2.54536e-08	2.46527e-06	lincRNA	LINC00968
ENSG00000270093	1.56729	-4.07914	2.57214e-08	2.46527e-06	lincRNA	AP000473.8
ENSG00000225670	1.68322	-3.2262	2.62355e-08	2.46527e-06	antisense	CTA-134P22.2
ENSG00000230393	1.1177	-3.61395	2.68534e-08	2.46527e-06	antisense	AC092667.2
ENSG00000225655	1.47966	-4.28144	2.76442e-08	2.47187e-06	antisense	RP11-143M1.2
ENSG00000236120	1.29103	-3.2242	2.78124e-08	2.47187e-06	lincRNA	RP11-733O18.1
ENSG00000237125	2.17319	0.214067	2.99639e-08	2.6271e-06	antisense	HAND2-AS1
ENSG00000261496	1.36608	-3.08391	3.49138e-08	3.02028e-06	sense_overlapping	RP13-514E23.1
ENSG00000225706	1.40122	-3.69206	3.95476e-08	3.32783e-06	lincRNA	RP11-75C9.1
ENSG00000224739	-1.22157	-0.520658	4.00078e-08	3.32783e-06	lincRNA	AC016735.1
ENSG00000257824	1.18379	-2.56392	4.26256e-08	3.5007e-06	antisense	RP11-1049A21.2
ENSG00000249669	1.44157	1.94414	4.77618e-08	3.87348e-06	lincRNA	MIR143HG
ENSG00000236467	1.25469	-3.56105	4.97285e-08	3.98319e-06	antisense	RP11-443A13.5
ENSG00000255760	1.63634	-3.35683	5.07093e-08	4.01222e-06	lincRNA	RP11-428G5.5
ENSG00000229619	1.24108	1.68189	5.45433e-08	4.26358e-06	antisense	MBNL1-AS1
ENSG00000236213	1.2932	-4.0711	7.06648e-08	5.36684e-06	antisense	AC006369.2
ENSG00000237484	1.01249	-2.39311	7.11387e-08	5.36684e-06	lincRNA	AP000476.1
ENSG00000237807	1.4548	0.460867	7.98857e-08	5.95745e-06	lincRNA	RP11-400K9.4
ENSG00000241684	1.254	-0.682106	9.01285e-08	6.64493e-06	antisense	ADAMTS9-AS2
ENSG00000257151	1.34	-0.339162	9.31845e-08	6.79305e-06	lincRNA	PWAR6
ENSG00000262585	-1.07295	0.697781	1.0129e-07	7.17428e-06	lincRNA	RP11-353N14.5
ENSG00000272016	1.03077	0.932657	1.04451e-07	7.17428e-06	lincRNA	RP11-215G15.5
ENSG00000224269	-1.05136	-1.98213	1.04879e-07	7.17428e-06	antisense	AP000697.6
ENSG00000232759	1.15629	-3.17859	1.05607e-07	7.17428e-06	antisense	AC002480.3
ENSG00000152268	1.44785	5.14166	1.06155e-07	7.17428e-06	processed_transcript	SPON1
ENSG00000238057	1.07779	-4.27811	1.09516e-07	7.32517e-06	antisense	ZEB2-AS1
ENSG00000250360	1.46385	-2.31479	1.1327e-07	7.4989e-06	lincRNA	CTD-2089N3.1
ENSG00000224078	1.14189	2.99848	1.2216e-07	7.92572e-06	processed_transcript	SNHG14
ENSG00000231943	1.49117	-3.4556	1.26228e-07	8.10857e-06	lincRNA	RP11-395L14.4
ENSG00000237604	1.07159	-1.98273	1.33293e-07	8.47847e-06	lincRNA	AP001056.1
ENSG00000205562	1.29757	-4.19804	1.41166e-07	8.86078e-06	lincRNA	RP11-497E19.1
ENSG00000231246	1.29133	-4.44587	1.42035e-07	8.86078e-06	lincRNA	RP5-965F6.2
ENSG00000234779	1.19684	-3.5321	1.46167e-07	9.03171e-06	antisense	RP11-62F24.2
ENSG00000265179	1.30022	-3.14561	1.51347e-07	9.26356e-06	processed_transcript	RP11-672L10.2
ENSG00000226197	1.33375	-2.49297	1.62392e-07	9.84672e-06	lincRNA	RP11-536O18.1
ENSG00000245164	1.27716	0.465957	1.6554e-07	9.94467e-06	lincRNA	LINC00861
ENSG00000241158	1.25749	-2.90682	1.78601e-07	1.06308e-05	antisense	ADAMTS9-AS1
ENSG00000260929	1.04235	-3.68498	1.92121e-07	1.10653e-05	antisense	RP11-327F22.1
ENSG00000257647	1.35798	-3.28038	1.95491e-07	1.10653e-05	lincRNA	RP11-701H24.3
ENSG00000272511	1.35762	-2.28444	1.96133e-07	1.10653e-05	lincRNA	RP11-180N14.1
ENSG00000250155	1.10667	-2.55599	2.04464e-07	1.14359e-05	antisense	CTD-2353F22.1
ENSG00000225194	1.06594	-1.44063	2.1514e-07	1.17296e-05	lincRNA	LINC00092
ENSG00000229274	1.37126	-4.50143	2.17372e-07	1.17526e-05	lincRNA	XXbac-BPG13B8.10
ENSG00000245954	1.12214	-2.02626	2.28083e-07	1.22298e-05	lincRNA	RP11-18H21.1
ENSG00000245869	1.32249	-3.53143	2.33134e-07	1.23981e-05	antisense	RP11-158I9.5
ENSG00000255090	1.43103	-2.90099	2.57718e-07	1.35941e-05	processed_transcript	RP11-820L6.1
ENSG00000253364	1.56747	-3.12248	2.69132e-07	1.3969e-05	lincRNA	RP11-731F5.2
ENSG00000271916	-1.19499	-3.31768	2.71888e-07	1.40001e-05	antisense	RP11-884K10.6
ENSG00000228221	1.35814	-0.489193	2.85612e-07	1.4477e-05	lincRNA	LINC00578
ENSG00000231196	-1.89666	-2.58975	3.03732e-07	1.52761e-05	lincRNA	RP11-495P10.8
ENSG00000215386	1.39178	-0.0126049	3.08954e-07	1.53015e-05	lincRNA	LINC00478
ENSG00000224825	1.1648	-4.82357	3.20263e-07	1.56601e-05	antisense	RP11-171A24.3
ENSG00000248464	1.33864	-4.52621	3.23607e-07	1.56601e-05	antisense	FGF10-AS1
ENSG00000166770	1.01849	1.3768	3.2585e-07	1.56601e-05	lincRNA	ZNF667-AS1
ENSG00000205056	1.52842	-1.97307	3.81052e-07	1.77268e-05	lincRNA	RP11-693J15.5
ENSG00000224307	1.00586	-1.92521	3.82515e-07	1.77268e-05	lincRNA	RP11-344B5.2
ENSG00000267653	1.14324	-4.67297	3.91688e-07	1.80232e-05	lincRNA	RP1-193H18.3
ENSG00000267731	1.11902	-1.84831	4.06993e-07	1.85955e-05	lincRNA	RP11-147L13.8
ENSG00000261625	1.35771	-1.0353	4.16489e-07	1.88964e-05	sense_overlapping	RP11-554A11.4
ENSG00000253864	1.34231	0.429749	4.25073e-07	1.90198e-05	lincRNA	AC131025.8
ENSG00000233521	1.38677	-2.96229	4.34252e-07	1.92974e-05	lincRNA	RP5-1172A22.1
ENSG00000203688	-1.47608	-1.1642	4.90816e-07	2.10888e-05	lincRNA	RP11-351J23.1
ENSG00000254887	1.00997	-3.18801	5.30984e-07	2.25165e-05	antisense	CTC-378H22.1
ENSG00000226571	1.41764	-4.39212	5.44043e-07	2.26266e-05	antisense	RP11-445F6.2
ENSG00000257277	1.18736	-4.65264	5.65865e-07	2.33843e-05	antisense	RP11-434H14.1
ENSG00000227068	1.12932	-4.22114	5.7122e-07	2.34562e-05	antisense	RP11-12A16.3
ENSG00000224957	1.31683	-3.32553	6.10437e-07	2.44476e-05	lincRNA	AC090044.1
ENSG00000254102	1.11686	-3.647	6.16135e-07	2.45244e-05	antisense	RP11-21C4.1
ENSG00000265489	1.18015	-3.87915	7.34819e-07	2.87199e-05	antisense	RP11-1090M7.1
ENSG00000229116	1.11512	-4.41874	8.87001e-07	3.36542e-05	antisense	RP11-20J15.3
ENSG00000269936	1.36271	2.35698	9.23587e-07	3.48386e-05	lincRNA	MIR145
ENSG00000174403	1.51451	-2.09375	9.81772e-07	3.63985e-05	antisense	C20orf166-AS1
ENSG00000261039	1.40203	-3.48565	1.10323e-06	4.04391e-05	lincRNA	RP11-417E7.2
ENSG00000267034	1.27046	-2.97743	1.1309e-06	4.12208e-05	lincRNA	RP11-384O8.1
ENSG00000231324	-1.40794	-3.90354	1.15078e-06	4.17109e-05	lincRNA	AP000696.2
ENSG00000260198	1.08178	-4.80907	1.17978e-06	4.25245e-05	sense_intronic	RP11-441F2.2
ENSG00000267405	1.4139	-3.35134	1.40559e-06	5.01802e-05	lincRNA	CTC-296K1.4
ENSG00000230138	1.21762	-3.90971	1.63236e-06	5.60356e-05	lincRNA	RP11-117D22.2
ENSG00000259969	1.01171	-1.89123	1.68433e-06	5.72596e-05	sense_overlapping	RP11-999E24.3
ENSG00000232046	1.1199	-3.36376	1.80169e-06	6.04049e-05	lincRNA	AC007392.3
ENSG00000241666	1.08357	-1.99976	1.80619e-06	6.04049e-05	antisense	RP3-455J7.4
ENSG00000224318	1.02145	-4.87043	1.86395e-06	6.20171e-05	processed_transcript	CHL1-AS2
ENSG00000231768	1.21809	-3.22506	2.12729e-06	6.90092e-05	lincRNA	RP5-855F14.1
ENSG00000260578	1.03289	-3.24984	2.16153e-06	6.94257e-05	lincRNA	CTD-2541J13.1
ENSG00000229108	1.34223	-4.24672	2.2293e-06	7.09006e-05	lincRNA	AC005550.4
ENSG00000267432	-1.31155	-3.45789	2.41139e-06	7.55802e-05	antisense	RP11-559N14.5
ENSG00000270412	1.07114	-1.56157	2.57023e-06	7.94077e-05	antisense	RP11-92C4.6
ENSG00000237234	1.01173	-2.40718	2.66953e-06	8.16977e-05	antisense	RP1-142L7.5
ENSG00000235214	-1.01701	-4.56268	2.78496e-06	8.44338e-05	antisense	FAM83C-AS1
ENSG00000272347	-1.18949	-2.82049	3.07231e-06	9.14365e-05	lincRNA	RP11-43F13.4
ENSG00000246379	1.19661	-2.84683	3.39297e-06	9.87155e-05	lincRNA	RP11-461O7.1
ENSG00000261069	1.23167	-2.98965	3.67545e-06	0.000105515	lincRNA	SNORD116-20
ENSG00000267640	1.14009	-2.73225	3.97919e-06	0.000113232	lincRNA	CTD-2554C21.2
ENSG00000238120	1.20591	-2.09717	4.18602e-06	0.000118017	antisense	CTA-941F9.9
ENSG00000224905	1.01329	-1.86824	4.4733e-06	0.000124561	antisense	AP001347.6
ENSG00000268754	1.13826	-3.97292	4.87549e-06	0.000131801	lincRNA	LINC01081
ENSG00000253105	1.01201	-4.93729	4.94908e-06	0.000133235	lincRNA	KB-1448A5.1
ENSG00000267505	1.2361	-3.08258	5.12782e-06	0.000137476	lincRNA	CTC-296K1.3
ENSG00000256164	1.06277	-3.00781	5.17564e-06	0.000138188	antisense	CCND2-AS1
ENSG00000223561	1.39794	-1.99227	5.32325e-06	0.000139779	lincRNA	AC003090.1
ENSG00000260859	1.016	-4.16394	5.81606e-06	0.000149149	sense_intronic	RP11-254F19.2
ENSG00000247416	1.08042	-4.64554	6.43384e-06	0.000162423	antisense	RP11-629G13.1
ENSG00000271347	1.15723	-3.86489	6.62157e-06	0.000166515	sense_intronic	RP11-701H24.7
ENSG00000223652	1.07261	-2.69068	6.89806e-06	0.000170819	antisense	AC106786.1
ENSG00000270704	1.22153	-4.12439	7.29029e-06	0.000177817	sense_intronic	SNORD64
ENSG00000233682	1.14596	-3.162	7.40908e-06	0.000179366	antisense	RP11-13P5.2
ENSG00000259134	1.1356	-1.49269	7.79444e-06	0.000186606	lincRNA	LINC00924
ENSG00000271856	1.20411	-1.32038	7.8996e-06	0.000187739	lincRNA	RP11-861A13.4
ENSG00000223486	-1.42963	-2.83727	8.38449e-06	0.000197096	lincRNA	AC092198.1
ENSG00000272349	1.22393	-3.87653	8.55324e-06	0.000200337	lincRNA	RP11-397O8.7
ENSG00000238078	1.00221	-3.82974	8.64552e-06	0.000201047	lincRNA	RP11-295M18.2
ENSG00000266401	-1.31036	-2.83688	8.70092e-06	0.000201613	antisense	RP11-874J12.4
ENSG00000234362	1.10447	-2.60632	8.88258e-06	0.000205089	lincRNA	AC104654.2
ENSG00000249797	1.02718	-4.36508	9.49227e-06	0.000216091	lincRNA	CTD-3179P9.1
ENSG00000259834	1.0688	1.08138	1.00985e-05	0.000225928	lincRNA	RP11-284N8.3
ENSG00000238107	-1.52038	-3.84773	1.05122e-05	0.000231904	lincRNA	RP11-495P10.5
ENSG00000272143	1.13484	-1.85446	1.05801e-05	0.000231904	lincRNA	FGF14-AS2
ENSG00000234184	1.45085	-2.59457	1.08615e-05	0.000235684	lincRNA	RP5-887A10.1
ENSG00000236393	-1.0085	-2.23021	1.26338e-05	0.000267926	lincRNA	RP11-320G24.1
ENSG00000268804	1.06369	-4.52018	1.26365e-05	0.000267926	lincRNA	RP11-542M13.3
ENSG00000260947	1.31798	-2.62548	1.28912e-05	0.000271552	lincRNA	RP11-384P7.7
ENSG00000240541	-1.03493	-1.72154	1.34129e-05	0.000280718	antisense	TM4SF1-AS1
ENSG00000272372	1.17379	-3.70433	1.36558e-05	0.000284884	antisense	RP11-441F2.5
ENSG00000270607	1.00698	-2.12721	1.40239e-05	0.000289768	lincRNA	RP11-359E10.1
ENSG00000264868	1.07166	-0.127657	1.49055e-05	0.000305068	lincRNA	CTB-167B5.2
ENSG00000268505	1.05741	-2.06797	1.54758e-05	0.000311824	lincRNA	RP11-805I24.3
ENSG00000270246	1.18409	-3.99673	1.68348e-05	0.000335044	sense_intronic	SNORD109A
ENSG00000261786	1.22762	-2.82298	1.99032e-05	0.000382048	lincRNA	RP4-555D20.2
ENSG00000224239	1.05934	-4.43449	2.19611e-05	0.00041348	lincRNA	AC090044.2
ENSG00000228798	1.19347	-3.74204	2.19869e-05	0.00041348	lincRNA	AP000473.5
ENSG00000254560	-1.1523	1.04271	2.29369e-05	0.0004301	antisense	RP11-1L12.3
ENSG00000224713	1.02435	-2.8591	2.33992e-05	0.000433443	antisense	AC025165.8
ENSG00000228962	1.05932	-4.57203	2.34003e-05	0.000433443	antisense	HCG23
ENSG00000230684	1.01281	-4.27158	2.41374e-05	0.000443635	antisense	RP11-409K20.6
ENSG00000260398	1.01575	-3.09819	2.52597e-05	0.000450234	sense_overlapping	RP11-594N15.3
ENSG00000269376	-1.15653	-2.41171	2.58374e-05	0.000456285	sense_intronic	RP11-120K24.5
ENSG00000255733	1.23774	-2.40667	2.59509e-05	0.000456285	antisense	IFNG-AS1
ENSG00000225680	-1.25779	-3.08766	2.74557e-05	0.0004734	lincRNA	AL163953.2
ENSG00000248890	1.02311	-1.00068	2.76811e-05	0.000473866	antisense	HHIP-AS1
ENSG00000240754	1.09438	-2.80237	2.87067e-05	0.000489241	lincRNA	RP11-38J22.6
ENSG00000247844	-1.1753	1.98311	2.96841e-05	0.000501537	lincRNA	CCAT1
ENSG00000253647	1.05966	-4.55806	3.00784e-05	0.000505001	antisense	CTD-2270F17.1
ENSG00000253811	1.03452	-4.44224	3.05422e-05	0.00051019	antisense	CTD-2363C16.1
ENSG00000236548	1.00113	-3.13075	3.68868e-05	0.00059385	antisense	RP11-510H23.1
ENSG00000259721	1.01151	-1.38169	4.1286e-05	0.000647014	lincRNA	RP11-758N13.1
ENSG00000268621	-1.84697	-1.98343	4.49506e-05	0.00069273	lincRNA	AC006262.5
ENSG00000228294	-1.23843	-2.47845	5.2991e-05	0.000792512	lincRNA	BMS1P17
ENSG00000248994	1.04009	-4.67915	5.30133e-05	0.000792512	lincRNA	RP11-259O2.1
ENSG00000260719	1.03444	-3.02741	5.39489e-05	0.000799747	antisense	AC009133.17
ENSG00000271811	1.02638	-1.6347	5.62786e-05	0.000818689	lincRNA	RP1-79C4.4
ENSG00000226812	-1.09277	0.0960178	5.69163e-05	0.000826114	antisense	RP5-881L22.5
ENSG00000258137	1.12867	-4.06726	5.82341e-05	0.000839551	antisense	RP11-753H16.3
ENSG00000269186	1.16291	-2.09895	5.93209e-05	0.000849611	lincRNA	LINC01082
ENSG00000223414	1.26541	-1.53271	7.21871e-05	0.00100365	lincRNA	LINC00473
ENSG00000271584	1.04585	-2.88743	7.37189e-05	0.0010198	lincRNA	RP11-89C3.4
ENSG00000235532	1.17002	-3.27806	8.7789e-05	0.00117438	lincRNA	LINC00402
ENSG00000253701	1.3707	-1.83295	0.000107181	0.00137157	lincRNA	AL928768.3
ENSG00000260802	1.10106	-2.4721	0.000135394	0.00167003	lincRNA	LINC00890
ENSG00000261054	1.01577	-3.95889	0.000140411	0.00171238	antisense	RP11-6O2.4
ENSG00000257636	-1.28122	-3.39925	0.000166433	0.00195974	antisense	RP11-1103G16.1
ENSG00000225937	1.20524	-2.93064	0.000169967	0.00198692	antisense	PCA3
ENSG00000267453	1.0213	-4.3119	0.000172806	0.00200925	processed_transcript	AC004791.2
ENSG00000224057	-1.10219	-1.77315	0.000179422	0.00207381	antisense	EGFR-AS1
ENSG00000255354	1.2458	-3.40267	0.000188644	0.00214507	antisense	RP11-148O21.2
ENSG00000244620	1.0629	-4.25754	0.000207908	0.0023257	lincRNA	AL122127.25
ENSG00000261863	-1.5069	-2.78149	0.000215051	0.00238912	lincRNA	RP11-141J13.5
ENSG00000215394	-1.02193	-1.47987	0.000231364	0.00252284	lincRNA	BMS1P18
ENSG00000234155	-1.11833	0.754719	0.000244742	0.00262027	lincRNA	RP11-30P6.6
ENSG00000233017	-1.0739	-3.98213	0.000248278	0.00264939	lincRNA	RP5-908M14.5
ENSG00000203808	1.02853	-3.26452	0.000257427	0.00271575	antisense	BVES-AS1
ENSG00000214049	-1.52164	1.72552	0.00026899	0.00282396	processed_transcript	UCA1
ENSG00000227619	-1.1407	0.178675	0.000311521	0.00318291	antisense	RP11-492E3.2
ENSG00000230834	-1.23678	-2.947	0.000345539	0.00345053	lincRNA	AC068580.7
ENSG00000236333	1.11873	-2.83489	0.000364327	0.00360227	processed_transcript	TRHDE-AS1
ENSG00000254290	-1.40861	0.684645	0.00036478	0.00360227	lincRNA	RP11-150O12.3
ENSG00000260432	1.18988	-1.68504	0.000388817	0.00379345	lincRNA	RP11-297M9.2
ENSG00000251138	-1.06419	-3.20402	0.000412966	0.00400497	lincRNA	RP11-81H3.2
ENSG00000268307	-1.00741	-4.04991	0.000442072	0.00423658	lincRNA	CTD-2619J13.13
ENSG00000226476	-1.33251	-1.47937	0.000451171	0.00429838	lincRNA	RP11-776H12.1
ENSG00000110347	-1.19041	4.41246	0.000506918	0.00469924	processed_transcript	MMP12
ENSG00000234928	-1.13786	-3.58533	0.000508101	0.00470266	lincRNA	AP000344.3
ENSG00000232803	-1.02435	0.975631	0.00060542	0.00542537	antisense	RP11-93B14.5
ENSG00000253301	-1.08073	-3.72788	0.00083996	0.00704091	lincRNA	RP11-513O17.2
ENSG00000197463	-1.67769	-2.41789	0.00107227	0.00857814	antisense	CSAG3
ENSG00000224271	-1.34332	-2.7311	0.00114488	0.00902546	lincRNA	RP11-191L9.4
ENSG00000253227	-1.01344	-3.69346	0.00121218	0.00941872	lincRNA	RP11-383J24.1
ENSG00000256443	-1.08378	-2.76976	0.0012749	0.00980041	lincRNA	RP11-794G24.1
ENSG00000253661	1.0079	-2.98768	0.00138889	0.0104295	antisense	ZFHX4-AS1
ENSG00000256417	-1.21588	-3.04374	0.00167818	0.0120576	lincRNA	RP11-1038A11.3
ENSG00000229970	-1.09413	-1.30035	0.00196576	0.0136259	antisense	AC007128.1
ENSG00000250056	1.00147	-2.6284	0.00217883	0.0146946	lincRNA	LINC01018
ENSG00000251165	-1.14365	-3.49594	0.00228224	0.0152148	antisense	F11-AS1
ENSG00000184324	-1.50601	-2.8943	0.00284799	0.0178185	antisense	CSAG2
ENSG00000250328	-1.06641	-1.53803	0.0031176	0.0191725	antisense	CTC-210G5.1
ENSG00000152931	1.03055	0.19138	0.00322255	0.0196688	lincRNA	PART1
ENSG00000259974	-1.08862	2.53156	0.004717	0.0258698	lincRNA	LINC00261
ENSG00000231683	-1.00217	-3.99387	0.00523765	0.0277857	lincRNA	RP1-27K12.2
ENSG00000241224	-1.12554	-2.97416	0.00734027	0.0361331	lincRNA	RP11-59E19.1
