# Supplementary material for: Integrated analysis of long non-coding RNAs in human gastric cancer: An in silico study
Source: PLoS One. 2017 Aug 25;12(8):e0183517. doi: 10.1371/journal.pone.0183517 (PMC5571953; doi:10.1371/journal.pone.0183517)
Supplement: S4 Table — (XLSX) [file pone.0183517.s004.xlsx]

## Sheet: Sheet1
S4 Table: Differentially expressed lncRNAs located in the recurrent SCNA regions
GeneID	GeneName	GeneBiotype	cytoband	wide peak boundaries
ENSG00000235142	RP1-60O19.1	lincRNA	6q21	chr6:107129118-107221941
ENSG00000242611	AC093627.8	lincRNA	7p22.1	chr7:1-8545100
ENSG00000273151	RP11-449P15.2	antisense	7p22.1	chr7:1-8545100
ENSG00000226291	AC091729.8	antisense	7p22.1	chr7:1-8545100
ENSG00000236081	AC074389.9	lincRNA	7p22.1	chr7:1-8545100
ENSG00000237286	AC004906.3	antisense	7p22.1	chr7:1-8545100
ENSG00000272953	RP11-1275H24.2	lincRNA	7p22.1	chr7:1-8545100
ENSG00000227719	AC006042.6	antisense	7p22.1	chr7:1-8545100
ENSG00000229970	AC007128.1	antisense	7p22.1	chr7:1-8545100
ENSG00000272328	RP4-594A5.1	lincRNA	7p22.1	chr7:1-8545100
ENSG00000230074	RP11-195F19.9	antisense	9p13.2	chr9:33816223-36412610
ENSG00000231393	RP11-331F9.3	antisense	9p13.2	chr9:33816223-36412610
ENSG00000269900	RMRP	lincRNA	9p13.2	chr9:33816223-36412610
ENSG00000227388	RP11-112J3.16	lincRNA	9p13.2	chr9:33816223-36412610
ENSG00000227512	RP11-413M3.4	antisense	9q34.3	chr9:139051175-141213431
ENSG00000237886	RP11-611D20.2	antisense	9q34.3	chr9:139051175-141213431
ENSG00000231073	RP11-316M1.3	antisense	1q21.3	chr1:150033346-151155326
ENSG00000227253	RP11-166N17.1	antisense	10p11.22	chr10:31856589-33304482
ENSG00000271216	LINC01050	lincRNA	13q13.2	chr13:30508566-46563482
ENSG00000235097	LINC00330	lincRNA	13q13.2	chr13:30508566-46563482
ENSG00000235366	LINC01055	antisense	13q13.2	chr13:30508566-46563482
ENSG00000238005	RP11-443B7.1	lincRNA	1q42.3	chr1:235072499-235130525
ENSG00000264012	RP11-627G18.2	antisense	18q11.2	chr18:19594807-19790248
ENSG00000266283	RP11-627G18.1	antisense	18q11.2	chr18:19594807-19790248
ENSG00000176395	CEACAM20	processed_transcript	19q13.32	chr19:44887619-45376525
ENSG00000197670	RP4-724E16.2	antisense	20q13.2	chr20:52148496-52427475
ENSG00000229647	AC007879.7	lincRNA	2q33.3	chr2:208060076-208871405
ENSG00000224137	AC079767.4	lincRNA	2q33.3	chr2:208060076-208871405
ENSG00000242578	RP11-469J4.3	lincRNA	3q26.2	chr3:169766260-170486763
ENSG00000249430	CTD-2231H16.1	lincRNA	5p15.33	chr5:1-1891820
ENSG00000249650	RP11-310P5.1	antisense	5p15.33	chr5:1-1891820
ENSG00000271781	CTD-2589H19.6	antisense	5p15.33	chr5:1-1891820
ENSG00000248668	OXCT1-AS1	processed_transcript	5p13.1	chr5:38167585-44370004
ENSG00000272144	CTD-2035E11.5	lincRNA	5p13.1	chr5:38167585-44370004
ENSG00000224318	CHL1-AS2	processed_transcript	3p26.1	chr3:1-6903296
ENSG00000224957	AC090044.1	lincRNA	3p26.1	chr3:1-6903296
ENSG00000224239	AC090044.2	lincRNA	3p26.1	chr3:1-6903296
ENSG00000189229	AC069277.2	lincRNA	3p26.1	chr3:1-6903296
ENSG00000230698	CTD-2330K9.2	antisense	3p21.1	chr3:46449165-53318265
ENSG00000188338	SLC38A3	processed_transcript	3p21.1	chr3:46449165-53318265
ENSG00000232352	SEMA3B-AS1	antisense	3p21.1	chr3:46449165-53318265
ENSG00000271538	RP11-326I11.4	lincRNA	4q34.3	chr4:178911874-186321446
ENSG00000254233	RP11-242J7.1	lincRNA	4q34.3	chr4:178911874-186321446
ENSG00000251230	RP11-701P16.5	lincRNA	4q34.3	chr4:178911874-186321446
ENSG00000152931	PART1	lincRNA	5q11.2	chr5:58260298-59787985
ENSG00000250320	CTD-2269F5.1	antisense	5q23.1	chr5:82134980-136312786
ENSG00000245526	LINC00461	lincRNA	5q23.1	chr5:82134980-136312786
ENSG00000248309	MEF2C-AS1	antisense	5q23.1	chr5:82134980-136312786
ENSG00000248323	LUCAT1	lincRNA	5q23.1	chr5:82134980-136312786
ENSG00000237187	NR2F1-AS1	processed_transcript	5q23.1	chr5:82134980-136312786
ENSG00000251314	CTD-2337A12.1	antisense	5q23.1	chr5:82134980-136312786
ENSG00000250551	RP11-254I22.1	lincRNA	5q23.1	chr5:82134980-136312786
ENSG00000246763	RGMB-AS1	antisense	5q23.1	chr5:82134980-136312786
ENSG00000251026	RP11-138J23.1	lincRNA	5q23.1	chr5:82134980-136312786
ENSG00000249249	AC010226.4	antisense	5q23.1	chr5:82134980-136312786
ENSG00000249797	CTD-3179P9.1	lincRNA	5q23.1	chr5:82134980-136312786
ENSG00000260686	CTB-36H16.2	sense_overlapping	5q23.1	chr5:82134980-136312786
ENSG00000251169	AC005355.2	lincRNA	5q23.1	chr5:82134980-136312786
ENSG00000249082	CTC-276P9.1	lincRNA	5q23.1	chr5:82134980-136312786
ENSG00000270021	CTC-203F4.2	antisense	5q23.1	chr5:82134980-136312786
ENSG00000250167	CTC-321K16.1	antisense	5q23.1	chr5:82134980-136312786
ENSG00000267272	LINC01140	lincRNA	1p13.2	chr1:86620210-149881397
ENSG00000272931	RP5-943J3.2	lincRNA	1p13.2	chr1:86620210-149881397
ENSG00000235565	RP11-86H7.7	lincRNA	1p13.2	chr1:86620210-149881397
ENSG00000224081	LINC01057	lincRNA	1p13.2	chr1:86620210-149881397
ENSG00000235501	RP4-639F20.1	antisense	1p13.2	chr1:86620210-149881397
ENSG00000241720	RP4-735C1.4	antisense	1p13.2	chr1:86620210-149881397
ENSG00000273373	RP5-1074L1.4	antisense	1p13.2	chr1:86620210-149881397
ENSG00000227811	FAM212B-AS1	antisense	1p13.2	chr1:86620210-149881397
ENSG00000231437	RP11-88H9.2	lincRNA	1p13.2	chr1:86620210-149881397
ENSG00000231246	RP5-965F6.2	lincRNA	1p13.2	chr1:86620210-149881397
ENSG00000215866	RP11-426L16.8	lincRNA	1p13.2	chr1:86620210-149881397
ENSG00000224167	RP3-522D1.1	lincRNA	1p13.2	chr1:86620210-149881397
ENSG00000233730	RP4-666F24.3	lincRNA	1p13.2	chr1:86620210-149881397
ENSG00000233154	RP4-655J12.4	lincRNA	1p13.2	chr1:86620210-149881397
ENSG00000224950	RP5-1086K13.1	lincRNA	1p13.2	chr1:86620210-149881397
ENSG00000224238	WARS2-IT1	antisense	1p13.2	chr1:86620210-149881397
ENSG00000231196	RP11-495P10.8	lincRNA	1p13.2	chr1:86620210-149881397
ENSG00000238107	RP11-495P10.5	lincRNA	1p13.2	chr1:86620210-149881397
ENSG00000230910	RP3-525N10.2	antisense	6q14.1	chr6:57206486-121758906
ENSG00000234155	RP11-30P6.6	lincRNA	6q14.1	chr6:57206486-121758906
ENSG00000203808	BVES-AS1	antisense	6q14.1	chr6:57206486-121758906
ENSG00000235142	RP1-60O19.1	lincRNA	6q14.1	chr6:57206486-121758906
ENSG00000271734	RP1-111B22.3	lincRNA	6q14.1	chr6:57206486-121758906
ENSG00000270661	RP1-142L7.9	lincRNA	6q14.1	chr6:57206486-121758906
ENSG00000231419	LINC00689	processed_transcript	7q36.3	chr7:157210222-159138663
ENSG00000270988	RP11-439C15.5	lincRNA	8p23.3	chr8:1-6268239
ENSG00000254319	RP11-134O21.1	lincRNA	8p23.3	chr8:1-6268239
ENSG00000253853	GS1-57L11.1	lincRNA	8p23.3	chr8:1-6268239
ENSG00000225706	RP11-75C9.1	lincRNA	9p23	chr9:8310705-12693402
ENSG00000204837	RP11-204M4.2	lincRNA	9q21.11	chr9:38619152-71322791
ENSG00000224958	PGM5-AS1	antisense	9q21.11	chr9:38619152-71322791
ENSG00000225140	RP11-809C18.3	antisense	10p15.3	chr10:1-12875207
ENSG00000232656	IDI2-AS1	antisense	10p15.3	chr10:1-12875207
ENSG00000233117	LINC00702	lincRNA	10p15.3	chr10:1-12875207
ENSG00000205488	CALML3-AS1	antisense	10p15.3	chr10:1-12875207
ENSG00000226647	RP11-336A10.2	antisense	10p15.3	chr10:1-12875207
ENSG00000223525	RABGAP1L-IT1	sense_intronic	1q25.1	chr1:173962010-174929462
ENSG00000229531	RP1-102G20.5	antisense	1q25.1	chr1:173962010-174929462
ENSG00000254872	RP13-870H17.3	lincRNA	11p15.5	chr11:825159-1249371
ENSG00000257052	RP11-881M11.2	antisense	11q12.1	chr11:50002603-61958021
ENSG00000124915	RP11-467L20.10	lincRNA	11q12.1	chr11:50002603-61958021
ENSG00000271584	RP11-89C3.4	lincRNA	11q23.2	chr11:105969102-128329282
ENSG00000250303	RP11-356J5.12	processed_transcript	11q23.2	chr11:105969102-128329282
ENSG00000247416	RP11-629G13.1	antisense	11q23.2	chr11:105969102-128329282
ENSG00000255274	TMPRSS4-AS1	antisense	11q23.2	chr11:105969102-128329282
ENSG00000255435	RP11-770J1.3	antisense	11q23.2	chr11:105969102-128329282
ENSG00000255248	RP11-166D19.1	sense_overlapping	11q23.2	chr11:105969102-128329282
ENSG00000255090	RP11-820L6.1	processed_transcript	11q23.2	chr11:105969102-128329282
ENSG00000255414	LINC01059	lincRNA	11q23.2	chr11:105969102-128329282
ENSG00000255248	RP11-166D19.1	sense_overlapping	11q25	chr11:121058288-135006516
ENSG00000255090	RP11-820L6.1	processed_transcript	11q25	chr11:121058288-135006516
ENSG00000255414	LINC01059	lincRNA	11q25	chr11:121058288-135006516
ENSG00000255465	RP11-264E20.1	lincRNA	11q25	chr11:121058288-135006516
ENSG00000204241	RP11-713P17.3	lincRNA	11q25	chr11:121058288-135006516
ENSG00000226711	FAM66C	antisense	12p13.1	chr12:7307243-19287837
ENSG00000245105	A2M-AS1	antisense	12p13.1	chr12:7307243-19287837
ENSG00000256084	RP11-134N1.2	lincRNA	12p13.1	chr12:7307243-19287837
ENSG00000255649	RP11-502N13.2	antisense	12p13.1	chr12:7307243-19287837
ENSG00000257925	RP11-493L12.3	antisense	12q12	chr12:33046522-54063264
ENSG00000257924	RP11-493L12.5	lincRNA	12q12	chr12:33046522-54063264
ENSG00000257906	RP1-90J4.1	lincRNA	12q12	chr12:33046522-54063264
ENSG00000257433	RP1-197B17.3	lincRNA	12q12	chr12:33046522-54063264
ENSG00000257964	RP11-133N21.10	antisense	12q12	chr12:33046522-54063264
ENSG00000257298	RP3-405J10.3	sense_intronic	12q12	chr12:33046522-54063264
ENSG00000257256	RP3-405J10.4	antisense	12q12	chr12:33046522-54063264
ENSG00000257671	RP3-416H24.1	antisense	12q12	chr12:33046522-54063264
ENSG00000257605	RP11-680A11.5	antisense	12q12	chr12:33046522-54063264
ENSG00000232192	RP11-62I21.1	antisense	1q44	chr1:245282267-245913707
ENSG00000250366	LINC00617	lincRNA	14q32.32	chr14:95782443-107349540
ENSG00000247970	RP11-543C4.1	lincRNA	14q32.32	chr14:95782443-107349540
ENSG00000258498	DIO3OS	lincRNA	14q32.32	chr14:95782443-107349540
ENSG00000258919	RP11-1029J19.4	lincRNA	14q32.32	chr14:95782443-107349540
ENSG00000258404	RP11-1029J19.5	lincRNA	14q32.32	chr14:95782443-107349540
ENSG00000260792	RP11-982M15.8	lincRNA	14q32.32	chr14:95782443-107349540
ENSG00000258593	CTD-3051D23.4	lincRNA	14q32.32	chr14:95782443-107349540
ENSG00000257270	RP11-521B24.5	antisense	14q32.32	chr14:95782443-107349540
ENSG00000253701	AL928768.3	lincRNA	14q32.32	chr14:95782443-107349540
ENSG00000244620	AL122127.25	lincRNA	14q32.32	chr14:95782443-107349540
ENSG00000260409	RP11-403B2.7	lincRNA	15q11.2	chr15:1-27218028
ENSG00000247765	RP11-32B5.7	lincRNA	15q11.2	chr15:1-27218028
ENSG00000224078	SNHG14	processed_transcript	15q11.2	chr15:1-27218028
ENSG00000270704	SNORD64	sense_intronic	15q11.2	chr15:1-27218028
ENSG00000271347	RP11-701H24.7	sense_intronic	15q11.2	chr15:1-27218028
ENSG00000257647	RP11-701H24.3	lincRNA	15q11.2	chr15:1-27218028
ENSG00000257151	PWAR6	lincRNA	15q11.2	chr15:1-27218028
ENSG00000270246	SNORD109A	sense_intronic	15q11.2	chr15:1-27218028
ENSG00000261069	SNORD116-20	lincRNA	15q11.2	chr15:1-27218028
ENSG00000231439	WASIR2	antisense	16p13.3	chr16:1-766484
ENSG00000228779	Z69666.2	antisense	16p13.3	chr16:1-766484
ENSG00000259840	LA16c-380A1.1	lincRNA	16p13.3	chr16:1-766484
ENSG00000263680	RP11-57A1.1	lincRNA	17q24.3	chr17:70116519-70595192
ENSG00000226876	RP11-36N20.1	antisense	1q44	chr1:245864790-247052144
ENSG00000266304	RP11-484N16.1	lincRNA	18q23	chr18:67515151-78077248
ENSG00000266278	RP11-41O4.2	lincRNA	18q23	chr18:67515151-78077248
ENSG00000265778	RP11-17M16.2	antisense	18q23	chr18:67515151-78077248
ENSG00000266256	LINC00683	lincRNA	18q23	chr18:67515151-78077248
ENSG00000271032	CTD-2527I21.14	antisense	19q13.11	chr19:31637135-36381863
ENSG00000271366	AC002128.5	antisense	19q13.11	chr19:31637135-36381863
ENSG00000233214	AC002511.2	lincRNA	19q13.11	chr19:31637135-36381863
ENSG00000232680	AC002511.3	lincRNA	19q13.11	chr19:31637135-36381863
ENSG00000224905	AP001347.6	antisense	21q11.2	chr21:1-16335988
ENSG00000235277	AF127577.8	antisense	21q11.2	chr21:1-16335988
ENSG00000272948	AP001412.1	antisense	21q22.13	chr21:38638578-38997673
ENSG00000238120	CTA-941F9.9	antisense	22q13.31	chr22:45553564-51304566
ENSG00000234869	RP3-439F8.1	antisense	22q13.31	chr22:45553564-51304566
ENSG00000224271	RP11-191L9.4	lincRNA	22q13.31	chr22:45553564-51304566
ENSG00000272666	CTA-384D8.35	lincRNA	22q13.31	chr22:45553564-51304566
ENSG00000226738	CTA-384D8.31	antisense	22q13.31	chr22:45553564-51304566
ENSG00000232057	AC093390.1	antisense	2p24.3	chr2:1-26531953
ENSG00000224885	TSSC1-IT1	sense_intronic	2p24.3	chr2:1-26531953
ENSG00000232044	LINC01105	processed_transcript	2p24.3	chr2:1-26531953
ENSG00000225964	AC017076.5	antisense	2p24.3	chr2:1-26531953
ENSG00000271947	RP11-439M11.1	lincRNA	2p24.3	chr2:1-26531953
ENSG00000228203	RNF144A-AS1	processed_transcript	2p24.3	chr2:1-26531953
ENSG00000236790	LINC00299	lincRNA	2p24.3	chr2:1-26531953
ENSG00000231435	AC011747.3	lincRNA	2p24.3	chr2:1-26531953
ENSG00000236008	AC011747.4	lincRNA	2p24.3	chr2:1-26531953
ENSG00000272524	RP11-254F7.4	lincRNA	2p24.3	chr2:1-26531953
ENSG00000260396	AC012065.7	lincRNA	2p24.3	chr2:1-26531953
ENSG00000271936	RP11-443B20.1	antisense	2p24.3	chr2:1-26531953
