# Supplementary material for: Integrated analysis of long non-coding RNAs in human gastric cancer: An in silico study
Source: PLoS One. 2017 Aug 25;12(8):e0183517. doi: 10.1371/journal.pone.0183517 (PMC5571953; doi:10.1371/journal.pone.0183517)
Supplement: S5 Table — (XLSX) [file pone.0183517.s005.xlsx]

## Sheet: Sheet1
S5 Table: Co-expression network analysis using WGCNA
GeneID	GeneName	GeneBiotype	moduleColors	kMEbrown	kMEblue	kMEyellow	kMEturquoise	kMEgreen	kMEred
ENSG00000223764	RP11-54O7.3	lincRNA	turquoise	-0.0794849	-0.585589	-0.184804	0.682285	0.156342	-0.090439
ENSG00000187608	ISG15	protein_coding	green	-0.148005	0.134309	-0.0227524	-0.0826596	0.21081	0.346395
ENSG00000188157	AGRN	protein_coding	blue	-0.0523581	0.301846	0.105265	-0.288486	0.119564	0.0267071
ENSG00000223823	RP11-465B22.5	lincRNA	brown	0.444832	0.216401	0.442778	-0.224181	-0.293625	-0.254499
ENSG00000272141	RP11-465B22.8	lincRNA	brown	0.516303	0.392209	0.478615	-0.464553	-0.323636	-0.241854
ENSG00000186827	TNFRSF4	protein_coding	red	-0.312675	-0.0301636	-0.158859	0.0940773	0.396171	0.623541
ENSG00000272455	RP4-758J18.13	lincRNA	blue	0.33931	0.386804	-0.00140537	-0.38011	-0.123007	-0.0615179
ENSG00000235098	ANKRD65	protein_coding	turquoise	-0.216139	-0.536882	-0.40887	0.675871	0.215833	-0.111034
ENSG00000225905	RP4-758J18.7	antisense	turquoise	-0.0986556	-0.372791	-0.311396	0.48266	0.0470367	-0.173092
ENSG00000205090	TMEM240	protein_coding	turquoise	-0.283689	-0.627398	-0.261009	0.699683	0.301803	-0.0532075
ENSG00000272106	RP11-345P4.9	antisense	turquoise	0.0826931	-0.108968	-0.0454057	0.0366606	-0.211119	-0.324867
ENSG00000233542	RP11-547D24.1	antisense	turquoise	0.112158	0.0996572	0.208065	-0.0462486	0.159673	-0.0586288
ENSG00000187730	GABRD	protein_coding	green	-0.100935	0.0990955	0.0903002	-0.0194879	0.286852	0.0655911
ENSG00000225931	RP3-395M20.7	antisense	yellow	0.316737	0.185771	0.395848	-0.221485	-0.15922	0.0260934
ENSG00000142606	MMEL1	protein_coding	yellow	-0.028052	0.0222819	0.45365	-0.0641068	-0.111127	-0.205356
ENSG00000177133	LINC00982	antisense	turquoise	0.0635627	-0.137818	0.145487	0.117529	-0.140222	-0.165163
ENSG00000272235	RP11-22L13.1	lincRNA	turquoise	0.161401	0.014986	0.199003	0.0218079	-0.00597014	-0.220827
ENSG00000272088	RP11-168F9.2	lincRNA	blue	0.475154	0.327779	0.329551	-0.359704	-0.241984	-0.20234
ENSG00000227372	TP73-AS1	antisense	turquoise	-0.0730578	-0.496819	-0.320486	0.645582	0.165742	-0.04025
ENSG00000235169	SMIM1	protein_coding	turquoise	-0.10482	-0.143107	-0.112453	0.26078	0.0506337	-0.192908
ENSG00000196581	AJAP1	protein_coding	turquoise	-0.16637	-0.291266	-0.226218	0.36293	0.303105	0.0787118
ENSG00000116254	CHD5	protein_coding	turquoise	0.0115881	-0.262994	-0.226805	0.46006	0.0483794	-0.232548
ENSG00000158286	RNF207	protein_coding	brown	0.601363	0.0657941	0.214847	-0.122882	-0.176913	-0.102418
ENSG00000225077	LINC00337	antisense	blue	0.198875	0.430919	0.0645785	-0.247795	-0.0976668	-0.0590158
ENSG00000069812	HES2	protein_coding	blue	-0.0298355	0.21141	0.0574947	-0.150189	0.112112	-0.0302207
ENSG00000215788	TNFRSF25	protein_coding	brown	0.537418	0.314805	0.222479	-0.241087	-0.181649	-0.113688
ENSG00000173662	TAS1R1	protein_coding	turquoise	0.187094	-0.296154	-0.160448	0.401655	-0.0862532	-0.180598
ENSG00000269978	RP11-338N10.3	lincRNA	brown	0.397603	0.091839	0.0385089	-0.0555634	-0.157143	-0.176919
ENSG00000269925	RP3-467L1.6	sense_intronic	brown	0.488003	0.233119	0.0715783	-0.253176	-0.110913	-0.045163
ENSG00000049246	PER3	protein_coding	turquoise	-0.0286306	-0.371151	-0.120894	0.339392	-0.0108059	-0.00155495
ENSG00000049247	UTS2	protein_coding	turquoise	0.0982584	0.00892015	-0.0127391	-0.0198988	0.0697013	0.249291
ENSG00000049249	TNFRSF9	protein_coding	red	-0.190383	-0.10204	-0.13495	0.156188	0.336692	0.733207
ENSG00000197241	SLC2A7	protein_coding	turquoise	0.0328912	-0.106133	-0.0560894	0.252082	0.146684	0.127893
ENSG00000142583	SLC2A5	protein_coding	red	-0.272056	-0.150026	-0.164552	0.174117	0.383252	0.647355
ENSG00000162444	RBP7	protein_coding	turquoise	-0.141437	-0.517626	-0.269126	0.629898	0.142482	0.0104561
ENSG00000171819	ANGPTL7	protein_coding	turquoise	-0.0561778	-0.669063	-0.365877	0.801892	0.205919	-0.0284609
ENSG00000162490	DRAXIN	protein_coding	turquoise	0.0207895	0.053186	-0.293374	0.122673	0.367076	0.114429
ENSG00000142615	CELA2A	protein_coding	turquoise	0.188188	-0.133485	-0.0872741	0.184028	-0.117931	-0.0793366
ENSG00000272510	RP4-680D5.8	antisense	brown	0.419288	0.198879	0.358787	-0.250436	-0.234914	-0.141072
ENSG00000116771	AGMAT	protein_coding	blue	0.0127749	0.475338	0.490832	-0.397952	-0.154045	-0.0496657
ENSG00000237301	RP4-680D5.2	antisense	turquoise	0.426153	-0.00249739	-0.0818597	0.12908	-0.184762	-0.139966
ENSG00000162461	SLC25A34	protein_coding	turquoise	0.17012	-0.319467	0.290054	0.217641	-0.253915	-0.254908
ENSG00000173641	HSPB7	protein_coding	turquoise	-0.271213	-0.687899	-0.308947	0.841825	0.343222	0.0422638
ENSG00000186510	CLCNKA	protein_coding	turquoise	0.132436	-0.219184	-0.134465	0.336195	-0.0751018	-0.271822
ENSG00000184908	CLCNKB	protein_coding	turquoise	-0.0650527	-0.285813	-0.266849	0.468179	0.0893251	-0.199664
ENSG00000261135	RP4-798A10.7	lincRNA	brown	0.455555	0.211426	-0.0202154	-0.20193	-0.227265	-0.262738
ENSG00000233421	U1	lincRNA	turquoise	-0.117649	-0.362199	-0.255982	0.521773	-0.0246394	-0.199444
ENSG00000228549	U1	lincRNA	turquoise	-0.0631008	-0.313034	-0.247543	0.490188	-0.0444158	-0.231066
ENSG00000117122	MFAP2	protein_coding	green	-0.27944	-0.0722773	-0.244322	0.300462	0.701942	0.158696
ENSG00000179051	RCC2	protein_coding	blue	-0.0655402	0.692886	0.0503145	-0.579451	0.00601788	0.0601883
ENSG00000117148	ACTL8	protein_coding	blue	0.0928879	0.378337	0.181339	-0.243582	-0.066757	-0.14872
ENSG00000178828	RNF186	protein_coding	yellow	0.105152	0.189549	0.612891	-0.160164	-0.0574192	-0.0961639
ENSG00000127472	PLA2G5	protein_coding	turquoise	-0.22693	-0.425538	-0.260032	0.608206	0.445997	0.137966
ENSG00000227066	RP3-340N1.2	lincRNA	turquoise	0.0654271	0.0320032	0.11947	-0.0243287	-0.0219021	0.0656696
ENSG00000187980	PLA2G2C	protein_coding	turquoise	0.0167456	-0.460674	-0.181232	0.486451	0.0258177	-0.092537
ENSG00000225986	UBXN10-AS1	antisense	turquoise	-0.147123	-0.421236	-0.175315	0.50084	0.134507	-0.145589
ENSG00000183114	FAM43B	protein_coding	turquoise	-0.324925	-0.579895	-0.37503	0.727545	0.482696	0.132198
ENSG00000158828	PINK1	protein_coding	turquoise	-0.583438	-0.387047	-0.193698	0.403427	0.290901	0.0325402
ENSG00000189410	SH2D5	protein_coding	turquoise	0.1279	0.158723	-0.0591333	-0.0297305	0.0408202	-0.169694
ENSG00000187942	LDLRAD2	protein_coding	turquoise	0.101539	-0.679749	-0.154213	0.703869	0.108192	-0.074706
ENSG00000133216	EPHB2	protein_coding	blue	0.018829	0.290067	0.175172	-0.215853	0.0451723	0.00115322
ENSG00000225952	RP11-69E9.1	antisense	brown	0.393131	0.0471968	0.118995	-0.028602	-0.16002	-0.229606
ENSG00000272796	RP1-74M1.3	lincRNA	turquoise	0.0517096	0.070021	0.101502	-0.0219849	-0.046115	-0.13057
ENSG00000179546	HTR1D	protein_coding	turquoise	0.0464169	0.100505	0.40122	-0.0404048	0.102165	-0.133986
ENSG00000261326	RP5-1057J7.6	lincRNA	brown	0.78197	0.0726055	0.026509	-0.0996332	-0.316863	-0.309929
ENSG00000204219	TCEA3	protein_coding	turquoise	0.0272886	-0.174109	0.291129	0.134916	-0.179336	-0.345152
ENSG00000088280	ASAP3	protein_coding	turquoise	-0.0908075	-0.408117	-0.0429117	0.46403	0.140045	-0.151887
ENSG00000007968	E2F2	protein_coding	blue	0.0771733	0.727304	0.202388	-0.600545	-0.180878	0.120532
ENSG00000117318	ID3	protein_coding	turquoise	-0.35727	-0.224943	-0.144988	0.237577	0.316491	0.088232
ENSG00000225315	RP11-293P20.2	antisense	brown	0.347571	0.149141	0.307903	-0.0969624	-0.139312	-0.173113
ENSG00000142661	MYOM3	protein_coding	turquoise	0.130822	0.116001	0.237473	0.0102275	0.133122	-0.194271
ENSG00000127423	AUNIP	protein_coding	blue	-0.0105242	0.837221	0.159209	-0.633982	-0.0326977	0.100023
ENSG00000182749	PAQR7	protein_coding	turquoise	-0.179974	-0.273012	-0.129564	0.367793	0.132654	-0.0858325
ENSG00000117632	STMN1	protein_coding	blue	-0.0263381	0.667472	-0.111093	-0.501769	-0.0471912	0.0817718
ENSG00000158022	TRIM63	protein_coding	turquoise	0.121602	-0.321646	-0.0353256	0.448489	0.0441256	0.0225159
ENSG00000197245	FAM110D	protein_coding	turquoise	-0.305613	-0.600765	-0.217667	0.652235	0.246575	0.126531
ENSG00000175707	C1orf172	protein_coding	blue	-0.00716191	0.622876	0.529286	-0.604753	-0.184028	-0.105944
ENSG00000158246	FAM46B	protein_coding	turquoise	-0.147414	-0.428223	-0.249619	0.525377	0.00685665	-0.21017
ENSG00000237429	RP1-159A19.4	antisense	turquoise	0.246175	-0.26835	-0.0166554	0.328056	-0.150661	-0.296989
ENSG00000126709	IFI6	protein_coding	turquoise	-0.0722985	-0.0107008	0.0464352	0.0203	0.136007	0.205028
ENSG00000225886	RP11-288L9.4	antisense	turquoise	0.335	-0.0349869	0.00478454	0.0777136	0.0270518	0.120384
ENSG00000130768	SMPDL3B	protein_coding	blue	-0.0125373	0.235019	0.389982	-0.242504	-0.031572	-0.00514984
ENSG00000270605	RP5-1092A3.4	antisense	brown	0.673386	0.120303	0.122363	-0.210367	-0.315401	-0.128444
ENSG00000180198	RCC1	protein_coding	blue	-0.0782261	0.775144	0.201134	-0.674537	-0.0627025	0.0740021
ENSG00000237934	RP11-467D18.2	antisense	brown	0.593475	0.164599	0.0223496	-0.0892731	-0.211339	-0.231271
ENSG00000060656	PTPRU	protein_coding	turquoise	-0.0648279	0.0842507	-0.0600157	0.0143114	0.139496	-0.149798
ENSG00000223382	RP1-65J11.1	lincRNA	turquoise	-0.0965472	-0.465069	-0.150259	0.487972	0.000675136	-0.134429
ENSG00000268950	AC114494.1	protein_coding	brown	0.405183	0.135688	0.345768	-0.216639	-0.0200384	-0.0832007
ENSG00000223907	RP11-439L8.4	lincRNA	turquoise	0.319146	0.0634016	0.147416	0.0099996	-0.0466496	-0.163144
ENSG00000229167	RP11-73M7.1	antisense	yellow	0.213814	0.105988	0.362582	-0.0918699	-0.0493948	-0.159369
ENSG00000235790	RP11-73M7.6	antisense	turquoise	0.460064	-0.210442	0.111132	0.173553	0.0349094	-0.0945456
ENSG00000134668	SPOCD1	protein_coding	green	-0.116309	0.0798674	0.0249583	0.0129173	0.492925	0.216542
ENSG00000269967	RP11-84A19.4	lincRNA	brown	0.671287	0.0995808	0.130955	-0.126271	-0.145107	-0.0371441
ENSG00000212673	AL136115.1	protein_coding	brown	0.643351	0.0444508	0.2042	-0.127673	-0.210291	-0.109101
ENSG00000228634	RP4-534N18.2	lincRNA	brown	0.550128	-0.000748004	0.149275	-0.00680097	-0.146326	-0.117139
ENSG00000175130	MARCKSL1	protein_coding	blue	-0.131136	0.445927	0.215807	-0.456876	-0.0419144	0.0950797
ENSG00000162520	SYNC	protein_coding	turquoise	-0.330095	-0.666029	-0.329412	0.810898	0.497458	0.131836
ENSG00000160097	FNDC5	protein_coding	turquoise	-0.168714	-0.589909	-0.363992	0.774602	0.157409	-0.0932746
ENSG00000270115	RP11-415J8.7	lincRNA	turquoise	0.418603	-0.0813271	-0.166932	0.151609	-0.0289524	-0.130515
ENSG00000121904	CSMD2	protein_coding	turquoise	-0.11039	-0.272509	-0.0695393	0.425847	0.537716	0.185547
ENSG00000142698	C1orf94	protein_coding	turquoise	-0.0674891	-0.295277	-0.105155	0.359699	0.110764	-0.0398055
ENSG00000189280	GJB5	protein_coding	turquoise	-0.13494	0.0166271	0.211384	-0.0474501	0.114079	-0.00845986
ENSG00000189433	GJB4	protein_coding	turquoise	-0.0180237	0.0178704	0.337185	-0.0229499	0.184605	-0.00759127
ENSG00000188910	GJB3	protein_coding	yellow	-0.0830444	0.163329	0.370541	-0.2284	0.0867606	-0.0258346
ENSG00000092853	CLSPN	protein_coding	blue	0.254408	0.821553	0.146435	-0.67274	-0.0943739	0.0818505
ENSG00000163873	GRIK3	protein_coding	turquoise	-0.20365	-0.648222	-0.293917	0.714597	0.0735796	-0.0140801
ENSG00000134690	CDCA8	protein_coding	blue	0.0335331	0.885225	0.349628	-0.757069	-0.141622	0.0892131
ENSG00000183317	EPHA10	protein_coding	yellow	0.108778	0.0873622	0.524319	-0.205832	-0.160648	-0.040579
ENSG00000185668	POU3F1	protein_coding	turquoise	-0.100809	-0.280078	-0.371202	0.384351	0.0631333	0.242983
ENSG00000224592	RP5-884C9.2	lincRNA	turquoise	-0.00665282	-0.292189	-0.249046	0.409381	0.0353328	-0.0891299
ENSG00000183682	BMP8A	protein_coding	green	-0.264476	0.0412497	0.0171939	0.0852818	0.596404	0.365831
ENSG00000228060	RP11-69E11.8	antisense	brown	0.60569	0.182819	0.0954462	-0.211809	-0.23434	-0.0965095
ENSG00000163909	HEYL	protein_coding	turquoise	-0.287836	-0.515705	-0.280652	0.646009	0.523212	0.196171
ENSG00000116981	NT5C1A	protein_coding	turquoise	-0.170221	-0.480493	-0.267783	0.596097	0.0726239	0.0213096
ENSG00000116983	HPCAL4	protein_coding	turquoise	-0.0515924	-0.429907	-0.318414	0.585046	0.0326056	-0.0487739
ENSG00000261798	RP1-118J21.25	antisense	blue	0.303704	0.361956	0.174176	-0.287698	-0.127064	-0.191004
ENSG00000117016	RIMS3	protein_coding	turquoise	-0.115149	-0.435826	-0.233637	0.446758	0.0413267	-0.0990055
ENSG00000117013	KCNQ4	protein_coding	turquoise	-0.0330266	-0.348554	-0.124229	0.425743	0.0820489	-0.201099
ENSG00000127129	EDN2	protein_coding	turquoise	-0.101359	-0.107489	0.176636	0.00736433	-0.00262158	-0.0126085
ENSG00000044012	GUCA2B	protein_coding	turquoise	0.0187755	-0.0415565	0.399214	0.0149161	-0.105417	-0.102991
ENSG00000179178	TMEM125	protein_coding	yellow	0.0328323	0.356508	0.645042	-0.45042	-0.280001	-0.182584
ENSG00000117399	CDC20	protein_coding	blue	-0.0625213	0.842557	0.199994	-0.646307	-0.0547248	0.0728149
ENSG00000236200	KDM4A-AS1	antisense	blue	0.496108	0.326753	-0.0500763	-0.30399	-0.219972	-0.166632
ENSG00000126091	ST3GAL3	protein_coding	turquoise	-0.292168	-0.663912	-0.527176	0.724474	0.237189	-0.0382787
ENSG00000142945	KIF2C	protein_coding	blue	0.0438171	0.905968	0.206081	-0.710443	-0.0549505	0.118886
ENSG00000186603	HPDL	protein_coding	blue	0.132929	0.389589	0.449004	-0.332571	-0.192611	-0.0770979
ENSG00000171357	LURAP1	protein_coding	turquoise	-0.0829484	-0.573825	-0.270013	0.700583	0.290172	-0.019991
ENSG00000085999	RAD54L	protein_coding	blue	0.0977103	0.888164	0.157837	-0.710468	-0.0935448	0.127176
ENSG00000197587	DMBX1	protein_coding	blue	0.0279302	0.362696	0.236484	-0.310536	0.0886989	0.00578289
ENSG00000142973	CYP4B1	protein_coding	turquoise	-0.0178068	-0.176938	0.115263	0.18394	-0.27953	-0.187279
ENSG00000225506	CYP4A22-AS1	lincRNA	blue	0.39703	0.272383	0.292764	-0.324862	-0.127712	-0.0383755
ENSG00000224805	LINC00853	antisense	blue	0.15649	0.192016	0.368515	-0.271714	-0.221781	-0.14629
ENSG00000162366	PDZK1IP1	protein_coding	yellow	-0.0313411	0.109199	0.597205	-0.283227	0.00595505	0.182391
ENSG00000123473	STIL	protein_coding	blue	0.196521	0.790979	0.280103	-0.680407	-0.119356	0.137734
ENSG00000225762	RP11-511I2.2	antisense	brown	0.483796	0.270731	0.374886	-0.315886	-0.242803	-0.0533515
ENSG00000237424	FOXD2-AS1	antisense	blue	0.201582	0.497031	0.363658	-0.440803	-0.0879576	-0.0196248
ENSG00000186564	FOXD2	protein_coding	blue	0.0479102	0.399887	0.486585	-0.386693	-0.142207	0.0722126
ENSG00000162373	BEND5	protein_coding	turquoise	-0.176014	-0.702103	-0.323251	0.829594	0.192416	-0.0499489
ENSG00000162374	ELAVL4	protein_coding	turquoise	-0.0332868	-0.384913	-0.277087	0.542881	0.109846	0.201455
ENSG00000272100	RP11-155O18.6	antisense	brown	0.596301	0.168383	0.105508	-0.21357	-0.18514	-0.0947215
ENSG00000085840	ORC1	protein_coding	blue	-0.0275871	0.854	0.174649	-0.684169	-0.0662746	0.211581
ENSG00000121310	ECHDC2	protein_coding	turquoise	0.302654	-0.316265	0.241195	0.243623	-0.210492	-0.402258
ENSG00000174348	PODN	protein_coding	turquoise	-0.316071	-0.65518	-0.236786	0.786292	0.531139	0.177437
ENSG00000162383	SLC1A7	protein_coding	turquoise	-0.00313155	-0.320881	0.14139	0.403442	0.061	-0.169108
ENSG00000270172	RP5-1024G6.8	lincRNA	blue	0.229985	0.512968	0.0114139	-0.484456	-0.0611432	0.0269154
ENSG00000157193	LRP8	protein_coding	blue	0.112075	0.615372	0.0259208	-0.557629	-0.0122177	0.0769745
ENSG00000058804	NDC1	protein_coding	blue	0.0463714	0.783109	0.229592	-0.712767	-0.168198	0.0551685
ENSG00000162398	C1orf177	protein_coding	yellow	0.0793633	0.100258	0.379887	-0.127557	-0.200744	-0.105479
ENSG00000233203	RP11-67L3.4	antisense	blue	0.156156	0.393655	0.224801	-0.420456	-0.196183	-0.068908
ENSG00000143001	TMEM61	protein_coding	turquoise	-0.177465	-0.346488	-0.00686881	0.391229	-0.0405682	-0.240377
ENSG00000169174	PCSK9	protein_coding	blue	0.0348136	0.561983	0.302167	-0.439969	-0.00279758	0.0252814
ENSG00000162407	PPAP2B	protein_coding	turquoise	-0.280662	-0.474891	-0.314462	0.572339	0.25732	0.133695
ENSG00000162409	PRKAA2	protein_coding	turquoise	-0.0264073	-0.481829	-0.294432	0.68852	-0.000897714	-0.224338
ENSG00000187889	C1orf168	protein_coding	turquoise	0.22582	-0.0809893	-0.0450344	0.180859	-0.106552	-0.182704
ENSG00000173406	DAB1	protein_coding	turquoise	0.00186493	-0.256236	-0.126331	0.407082	0.220249	0.0394717
ENSG00000177606	JUN	protein_coding	turquoise	-0.161879	-0.213943	-0.00874342	0.220071	0.102046	-0.102567
ENSG00000234807	LINC01135	lincRNA	turquoise	-0.0188696	-0.301457	-0.0597691	0.298823	-0.0422294	-0.118235
ENSG00000232453	RP4-794H19.1	lincRNA	turquoise	-0.101556	-0.261448	-0.0330925	0.229492	-0.0458584	-0.0730168
ENSG00000237352	RP11-145M4.3	lincRNA	turquoise	0.00192395	-0.25076	-0.176269	0.257632	0.0997061	0.268916
ENSG00000134709	HOOK1	protein_coding	blue	0.220551	0.619476	0.397155	-0.588151	-0.24549	-0.111216
ENSG00000226476	RP11-776H12.1	lincRNA	turquoise	0.188508	0.11358	0.0299673	0.0351557	-0.0493168	-0.271921
ENSG00000240563	L1TD1	protein_coding	turquoise	0.133903	-0.254926	-0.224559	0.390701	0.24029	0.170766
ENSG00000132854	KANK4	protein_coding	turquoise	-0.0504436	-0.0997452	-0.178517	0.225942	0.253024	-0.00291068
ENSG00000230798	RP4-792G4.2	antisense	turquoise	-0.0871847	-0.209669	-0.272188	0.399772	0.0603422	-0.0777261
ENSG00000187140	FOXD3	protein_coding	turquoise	-0.235961	-0.444193	-0.369361	0.662976	0.204819	-0.0756774
ENSG00000116652	DLEU2L	protein_coding	blue	0.285958	0.496489	-0.0399555	-0.348266	-0.108939	-0.010233
ENSG00000185483	ROR1	protein_coding	turquoise	-0.165796	-0.540693	-0.124851	0.494272	0.0703423	-0.0259097
ENSG00000162433	AK4	protein_coding	turquoise	-0.0926559	-0.173862	0.0222781	0.166521	-0.106258	-0.191432
ENSG00000116678	LEPR	protein_coding	turquoise	-0.0879435	-0.648236	-0.332105	0.670788	0.143256	-0.113748
ENSG00000248458	AL139147.1	protein_coding	turquoise	0.0888616	-0.355499	-0.184424	0.453892	0.515572	0.2174
ENSG00000162595	DIRAS3	protein_coding	turquoise	-0.136617	-0.536883	-0.145841	0.583823	0.166364	-0.0982488
ENSG00000024526	DEPDC1	protein_coding	blue	0.141036	0.811608	0.247965	-0.649698	-0.0487529	0.0511253
ENSG00000233589	RP4-694A7.2	antisense	blue	0.252712	0.446551	0.178709	-0.389868	-0.0746646	0.00875421
ENSG00000234264	RP4-694A7.4	antisense	blue	0.158878	0.445014	0.121958	-0.329388	-0.0803155	0.0406165
ENSG00000050628	PTGER3	protein_coding	turquoise	-0.260028	-0.6102	-0.2293	0.779743	0.566655	0.170314
ENSG00000172260	NEGR1	protein_coding	turquoise	-0.125461	-0.772595	-0.195046	0.859407	0.181034	-0.0863658
ENSG00000116783	TNNI3K	protein_coding	turquoise	0.0905702	-0.382523	-0.147082	0.423887	0.0331465	-0.105032
ENSG00000117054	ACADM	protein_coding	turquoise	-0.124275	-0.179322	0.0236779	0.0767236	-0.223942	-0.144271
ENSG00000057468	MSH4	protein_coding	brown	0.279246	0.0956152	0.0365472	-0.0848349	-0.094415	-0.0570577
ENSG00000154027	AK5	protein_coding	turquoise	-0.0771058	-0.428903	-0.194323	0.493773	0.319587	0.0559346
ENSG00000162614	NEXN	protein_coding	turquoise	-0.105498	-0.66806	-0.311439	0.756529	0.369513	0.117512
ENSG00000137941	TTLL7	protein_coding	turquoise	0.0205325	-0.545141	-0.3079	0.691961	0.00215899	-0.29991
ENSG00000271576	RP11-486G15.2	lincRNA	turquoise	0.13915	-0.370739	-0.432867	0.517849	-0.0104255	-0.153278
ENSG00000137976	DNASE2B	protein_coding	turquoise	0.00909295	-0.218373	0.200932	0.184238	0.068051	0.289419
ENSG00000171517	LPAR3	protein_coding	turquoise	0.0321105	-0.194077	-0.0963767	0.275814	-0.21969	-0.208732
ENSG00000223653	RP11-131L23.1	antisense	brown	0.652874	0.0018597	0.213452	-0.0841474	-0.232313	-0.19878
ENSG00000273264	RP11-131L23.2	lincRNA	turquoise	0.343955	-0.204407	0.0916792	0.187374	0.0327707	-0.0946713
ENSG00000137975	CLCA2	protein_coding	turquoise	0.0907877	-0.0977463	-0.109975	0.116379	-0.0201275	-0.083036
ENSG00000016490	CLCA1	protein_coding	turquoise	0.0713786	-0.10734	0.265741	0.0968008	-0.13818	-0.0807225
ENSG00000016602	CLCA4	protein_coding	turquoise	0.117883	-0.00530332	0.19773	-0.0670542	-0.141719	-0.0996967
ENSG00000267272	LINC01140	lincRNA	turquoise	-0.210859	-0.587127	-0.324418	0.695207	0.297435	0.194848
ENSG00000154451	GBP5	protein_coding	red	-0.139504	0.0365129	-0.226655	-0.0115935	0.260985	0.818849
ENSG00000183347	GBP6	protein_coding	turquoise	-0.107622	-0.0230949	-0.115984	0.022773	-0.0360828	0.241746
ENSG00000272931	RP5-943J3.2	lincRNA	blue	0.375837	0.340784	0.0986467	-0.292258	-0.195473	-0.0530133
ENSG00000097046	CDC7	protein_coding	blue	0.157098	0.716068	0.0305402	-0.609147	-0.120052	0.11585
ENSG00000069702	TGFBR3	protein_coding	turquoise	-0.139983	-0.530164	-0.234923	0.577314	0.122156	-0.0457035
ENSG00000122483	CCDC18	protein_coding	blue	0.609732	0.447358	0.0515242	-0.385596	-0.250527	-0.0504931
ENSG00000235565	RP11-86H7.7	lincRNA	turquoise	-0.0112662	-0.0393439	0.258259	0.0296937	0.109151	-0.081817
ENSG00000224081	LINC01057	lincRNA	yellow	0.195608	0.0127592	0.434203	-0.0631217	-0.0117671	-0.178216
ENSG00000235501	RP4-639F20.1	antisense	turquoise	-0.138572	-0.441706	-0.428331	0.60148	0.219749	0.00629721
ENSG00000117598	LPPR5	protein_coding	turquoise	-0.113061	-0.322918	-0.176492	0.411623	0.176046	-0.0159929
ENSG00000099260	PALMD	protein_coding	turquoise	-0.167696	-0.657851	-0.261851	0.687538	0.285905	0.123739
ENSG00000122477	LRRC39	protein_coding	brown	0.602852	0.00563763	0.191046	-0.0481826	-0.267518	-0.173087
ENSG00000181656	GPR88	protein_coding	turquoise	-0.225533	-0.590768	-0.252578	0.746109	0.345174	0.177201
ENSG00000118733	OLFM3	protein_coding	turquoise	-0.0970041	-0.449497	-0.246149	0.53473	0.0474934	-0.0575578
ENSG00000060718	COL11A1	protein_coding	green	-0.218196	0.164225	-0.142464	-0.0276472	0.807145	0.451258
ENSG00000162631	NTNG1	protein_coding	turquoise	-0.0991469	-0.53131	-0.401615	0.661555	0.173557	0.0559018
ENSG00000162639	HENMT1	protein_coding	blue	0.176713	0.163149	0.225062	-0.0809712	-0.0664291	-0.145105
ENSG00000134222	PSRC1	protein_coding	blue	-0.00202914	0.765674	0.105347	-0.594478	-0.0603287	0.0788444
ENSG00000143028	SYPL2	protein_coding	turquoise	-0.208318	-0.585997	-0.336646	0.773025	0.211099	-0.0433104
ENSG00000213366	GSTM2	protein_coding	turquoise	0.00306871	-0.455514	-0.150839	0.508914	0.00507847	-0.0282214
ENSG00000134184	GSTM1	protein_coding	turquoise	-0.073476	-0.00499332	0.0242132	-0.0235099	0.024456	0.0997521
ENSG00000134201	GSTM5	protein_coding	turquoise	-0.290383	-0.746204	-0.214413	0.809082	0.311391	0.043105
ENSG00000241720	RP4-735C1.4	antisense	turquoise	-0.0133926	-0.144526	0.0489778	0.189895	-0.00672145	0.00708919
ENSG00000134202	GSTM3	protein_coding	turquoise	-0.0457997	-0.185371	0.0744179	0.222674	-0.00882451	-0.0778478
ENSG00000198758	EPS8L3	protein_coding	yellow	0.154331	0.266301	0.781794	-0.314298	-0.154489	-0.0918802
ENSG00000197106	SLC6A17	protein_coding	turquoise	-0.292674	-0.305362	-0.289777	0.371756	0.343201	0.0592304
ENSG00000273373	RP5-1074L1.4	antisense	brown	0.770828	0.240242	0.127374	-0.27812	-0.28891	-0.241441
ENSG00000177301	KCNA2	protein_coding	turquoise	-0.183467	-0.532169	-0.252214	0.629983	0.0685656	0.105817
ENSG00000173947	PIFO	protein_coding	turquoise	-0.0092718	-0.321203	-0.123975	0.50024	0.0096776	-0.26281
ENSG00000197852	FAM212B	protein_coding	turquoise	-0.252202	-0.59529	-0.343088	0.619015	0.163377	-0.01409
ENSG00000227811	FAM212B-AS1	antisense	turquoise	-0.15661	-0.422049	-0.308643	0.463991	0.197663	0.0314844
ENSG00000171385	KCND3	protein_coding	turquoise	-0.179261	-0.533815	-0.058981	0.490314	0.150751	0.0486033
ENSG00000231437	RP11-88H9.2	lincRNA	turquoise	-0.172353	-0.389231	-0.0322464	0.336243	0.088771	0.0463967
ENSG00000231246	RP5-965F6.2	lincRNA	turquoise	-0.169929	-0.613592	-0.197019	0.722236	0.329857	0.140037
ENSG00000215866	RP11-426L16.8	lincRNA	blue	0.174802	0.201433	0.19565	-0.0906291	-0.0555509	-0.0945311
ENSG00000224167	RP3-522D1.1	lincRNA	blue	0.0964329	0.178505	0.285196	-0.113303	-0.0904796	-0.0719126
ENSG00000116774	OLFML3	protein_coding	turquoise	-0.370267	-0.559284	-0.343656	0.688864	0.540361	0.261849
ENSG00000175984	DENND2C	protein_coding	turquoise	0.0269433	-0.35151	-0.174375	0.378925	-0.0162215	-0.189377
ENSG00000116748	AMPD1	protein_coding	turquoise	-0.10622	-0.312763	0.0939895	0.3263	-0.00466374	0.296262
ENSG00000134198	TSPAN2	protein_coding	turquoise	-0.197427	-0.571681	-0.294166	0.746213	0.396329	0.0854955
ENSG00000233730	RP4-666F24.3	lincRNA	turquoise	0.209156	-0.319719	-0.0491875	0.376331	-0.0417647	-0.106586
ENSG00000118729	CASQ2	protein_coding	turquoise	-0.219686	-0.741792	-0.339427	0.866139	0.212947	-0.00334435
ENSG00000177551	NHLH2	protein_coding	turquoise	0.0836231	-0.111017	-0.0654726	0.22793	-0.0908791	-0.196233
ENSG00000233154	RP4-655J12.4	lincRNA	turquoise	0.346281	0.0466655	0.103627	0.0307591	-0.0372002	0.0151452
ENSG00000224950	RP5-1086K13.1	lincRNA	turquoise	0.2954	-0.00609706	0.235027	-0.0148548	-0.0670346	0.0474035
ENSG00000092607	TBX15	protein_coding	turquoise	0.0383229	0.0155059	0.0707241	0.0387603	0.165753	-0.0077378
ENSG00000224238	WARS2-IT1	antisense	turquoise	0.440591	-0.305658	0.0184497	0.355612	-0.0868807	-0.198075
ENSG00000092621	PHGDH	protein_coding	turquoise	-0.0644961	0.0466742	-0.0249122	0.109111	-0.0318694	-0.153588
ENSG00000134193	REG4	protein_coding	yellow	0.0195577	-0.0179734	0.573023	-0.0276532	-0.0524945	-0.0495736
ENSG00000188610	FAM72B	protein_coding	blue	0.157936	0.79494	0.106936	-0.5941	-0.131835	-0.0185789
ENSG00000198019	FCGR1B	protein_coding	red	-0.313978	-0.10811	-0.247301	0.131167	0.572944	0.850949
ENSG00000215784	FAM72D	protein_coding	blue	0.146793	0.816591	0.116934	-0.605291	-0.103554	-0.0421627
ENSG00000117289	TXNIP	protein_coding	turquoise	-0.194434	-0.652009	-0.0423983	0.513499	0.120252	0.184211
ENSG00000198483	ANKRD35	protein_coding	turquoise	-0.172429	-0.633893	-0.27331	0.73748	0.168807	-0.0435214
ENSG00000231196	RP11-495P10.8	lincRNA	blue	0.179113	0.153211	0.293919	-0.145502	-0.195536	-0.0812956
ENSG00000238107	RP11-495P10.5	lincRNA	turquoise	0.13999	0.125048	0.24923	-0.0781032	-0.194661	-0.0751966
ENSG00000203817	FAM72C	protein_coding	blue	0.215678	0.717702	0.108011	-0.542677	-0.152981	-0.0917171
ENSG00000150337	FCGR1A	protein_coding	red	-0.339671	-0.0966416	-0.234343	0.104918	0.589862	0.859513
ENSG00000023902	PLEKHO1	protein_coding	turquoise	-0.40471	-0.632528	-0.509654	0.705676	0.412087	0.434658
ENSG00000118298	CA14	protein_coding	turquoise	0.0820094	-0.156158	0.0509474	0.0842552	-0.25906	-0.294336
ENSG00000159208	C1orf51	protein_coding	turquoise	0.0532166	-0.111053	-0.0718965	0.161685	-0.0840769	-0.197056
ENSG00000143382	ADAMTSL4	protein_coding	turquoise	-0.223688	-0.459629	-0.335006	0.485169	0.372193	0.224652
ENSG00000143452	HORMAD1	protein_coding	turquoise	0.343339	0.0638017	0.119591	0.028539	-0.0493396	-0.0133509
ENSG00000231073	RP11-316M1.3	antisense	blue	0.389249	0.285389	0.11475	-0.249163	-0.248514	-0.102859
ENSG00000143409	FAM63A	protein_coding	turquoise	-0.0235031	-0.345953	0.105879	0.280036	-0.175585	-0.334934
ENSG00000163141	BNIPL	protein_coding	brown	0.419039	0.0347406	0.038888	-0.0128568	-0.381761	-0.321171
ENSG00000143416	SELENBP1	protein_coding	yellow	0.0129751	-0.0521334	0.542459	-0.082196	-0.32627	-0.215079
ENSG00000143375	CGN	protein_coding	yellow	0.175133	0.345054	0.695603	-0.327593	-0.148586	-0.166035
ENSG00000250734	RP11-404E16.1	antisense	turquoise	0.104692	-0.498709	-0.242466	0.562167	-0.0173382	-0.166799
ENSG00000159409	CELF3	protein_coding	turquoise	0.124197	-0.133453	-0.0146923	0.269596	-0.192012	-0.309196
ENSG00000269489	RP11-98D18.17	lincRNA	brown	0.537508	0.159378	0.0649594	-0.137232	-0.269201	-0.270779
ENSG00000225556	C2CD4D	protein_coding	blue	0.045001	0.288249	0.230064	-0.240428	-0.149059	-0.205052
ENSG00000229021	NBPF18P	antisense	brown	0.477824	0.1645	0.103316	-0.0978443	-0.0414816	-0.100089
ENSG00000237975	FLG-AS1	antisense	turquoise	-0.0436808	-0.43477	-0.311013	0.536934	0.17956	-0.0544469
ENSG00000197915	HRNR	protein_coding	turquoise	-0.00159645	-0.38761	-0.306348	0.483316	0.104219	-0.0606496
ENSG00000143631	FLG	protein_coding	turquoise	-0.104027	-0.334709	-0.22315	0.402108	0.0972273	-0.0461763
ENSG00000143520	FLG2	protein_coding	turquoise	0.0709041	-0.234353	-0.120254	0.280563	-0.0629709	-0.129214
ENSG00000169509	CRCT1	protein_coding	turquoise	-0.0475831	0.0354951	0.0669465	-0.0444625	-0.0716654	-0.112667
ENSG00000163207	IVL	protein_coding	turquoise	0.0592927	-1.71445e-05	-0.0681357	0.0286569	-0.139999	-0.169917
ENSG00000169474	SPRR1A	protein_coding	turquoise	-0.103292	0.0357547	0.123222	-0.111362	0.0329815	-0.0712307
ENSG00000203782	LOR	protein_coding	turquoise	-0.27486	-0.150381	-0.0962323	0.207859	-0.00124652	0.0797003
ENSG00000159527	PGLYRP3	protein_coding	turquoise	0.0661962	0.0653051	0.200828	-0.0652977	-0.191449	-0.152471
ENSG00000163220	S100A9	protein_coding	blue	-0.127973	0.14281	0.0559504	-0.135065	0.0827988	0.195435
ENSG00000163221	S100A12	protein_coding	turquoise	-0.161618	-0.0571433	0.0406572	0.0371697	0.0734952	0.201005
ENSG00000143546	S100A8	protein_coding	turquoise	-0.13503	0.0263283	0.023578	-0.0600242	0.0881431	0.204191
ENSG00000238279	BX470102.3	antisense	yellow	0.400214	0.269617	0.515509	-0.388244	-0.13888	-0.121445
ENSG00000169418	NPR1	protein_coding	turquoise	-0.309642	-0.628486	-0.28435	0.739054	0.371466	0.139557
ENSG00000143595	AQP10	protein_coding	turquoise	0.0718432	-0.00709345	0.225989	0.107625	-0.116217	-0.114117
ENSG00000143515	ATP8B2	protein_coding	turquoise	-0.2685	-0.656445	-0.432618	0.807481	0.459972	0.250047
ENSG00000228013	RP11-350G8.5	antisense	turquoise	0.0132127	-0.422855	-0.165576	0.473227	0.0102485	0.216964
ENSG00000160712	IL6R	protein_coding	turquoise	-0.161352	-0.389497	-0.119352	0.37575	-0.00628073	0.225156
ENSG00000163239	TDRD10	protein_coding	turquoise	-0.032881	-0.581703	-0.241363	0.722377	0.193667	0.103131
ENSG00000229780	UBE2Q1-AS1	antisense	brown	0.547799	0.246118	0.211596	-0.247879	-0.18656	-0.148464
ENSG00000160716	CHRNB2	protein_coding	turquoise	-0.0277983	-0.177845	-0.166016	0.332027	-0.0452665	-0.244326
ENSG00000143603	KCNN3	protein_coding	turquoise	-0.243277	-0.625955	-0.328119	0.693056	0.266026	0.24528
ENSG00000163346	PBXIP1	protein_coding	turquoise	-0.254712	-0.648656	-0.21347	0.630348	0.0719536	-0.146613
ENSG00000173207	CKS1B	protein_coding	blue	0.154645	0.735573	0.134674	-0.594464	-0.138927	-0.0602073
ENSG00000143590	EFNA3	protein_coding	blue	-0.0349326	0.455217	0.124684	-0.467316	0.00372808	-0.0786843
ENSG00000225855	RUSC1-AS1	antisense	brown	0.773377	0.2438	0.170484	-0.262531	-0.253298	-0.283959
ENSG00000232519	RP11-29H23.4	antisense	blue	0.332766	0.29808	0.149218	-0.257611	-0.139281	-0.140989
ENSG00000173080	RXFP4	protein_coding	yellow	0.164288	0.0866357	0.482752	-0.0861999	-0.0785286	-0.254327
ENSG00000132698	RAB25	protein_coding	yellow	-0.0114481	0.415579	0.559379	-0.493185	-0.216333	-0.117179
ENSG00000254726	MEX3A	protein_coding	blue	0.110757	0.356144	-0.189254	-0.132449	-0.00112472	-0.216661
ENSG00000163467	TSACC	protein_coding	blue	0.236066	0.445151	0.124927	-0.355685	-0.247417	-0.204104
ENSG00000183856	IQGAP3	protein_coding	blue	0.252712	0.81462	0.423421	-0.674304	-0.126303	-0.00224845
ENSG00000132702	HAPLN2	protein_coding	turquoise	0.167758	-0.0556171	0.00400402	0.140712	-0.104514	-0.234593
ENSG00000272068	RP11-284F21.9	lincRNA	blue	0.173664	0.216456	0.307245	-0.275762	-0.11725	-0.214245
ENSG00000272405	RP11-284F21.10	antisense	blue	0.0150524	0.342776	0.366082	-0.386269	-0.0428249	-0.129867
ENSG00000229953	RP11-284F21.7	antisense	blue	-0.0621657	0.332823	0.358346	-0.358031	-0.0235652	-0.121694
ENSG00000027869	SH2D2A	protein_coding	blue	-0.228846	0.273132	-0.0366092	-0.190304	0.11801	0.411423
ENSG00000027644	INSRR	protein_coding	turquoise	0.00343128	-0.242357	-0.17768	0.349866	-0.0528382	0.0280775
ENSG00000158481	CD1C	protein_coding	turquoise	-0.180102	-0.585796	-0.103383	0.560922	0.0475778	0.260027
ENSG00000162706	CADM3	protein_coding	turquoise	-0.284758	-0.698988	-0.354652	0.824331	0.295963	0.166295
ENSG00000225670	CTA-134P22.2	antisense	turquoise	0.0337493	-0.632254	-0.16969	0.720041	0.0861944	0.0131038
ENSG00000213088	DARC	protein_coding	turquoise	-0.256872	-0.680353	-0.181019	0.76042	0.193123	0.112719
ENSG00000179639	FCER1A	protein_coding	turquoise	-0.229708	-0.674271	-0.11241	0.675573	0.125122	0.0318666
ENSG00000158714	SLAMF8	protein_coding	red	-0.333599	-0.105099	-0.174614	0.107684	0.503955	0.93218
ENSG00000162723	SLAMF9	protein_coding	blue	-0.164779	0.276289	0.104024	-0.211001	0.260366	0.264412
ENSG00000018625	ATP1A2	protein_coding	turquoise	-0.162074	-0.75344	-0.292422	0.881216	0.198247	-0.0433587
ENSG00000143318	CASQ1	protein_coding	turquoise	-0.0158912	-0.655267	-0.304204	0.761107	0.0223162	-0.0687038
ENSG00000158764	ITLN2	protein_coding	turquoise	0.0908972	0.0899975	0.119747	0.057961	-0.120124	-0.178667
ENSG00000158769	F11R	protein_coding	yellow	0.294936	0.446839	0.568252	-0.518288	-0.22811	-0.27998
ENSG00000158874	APOA2	protein_coding	blue	0.106049	0.220023	0.0650745	-0.0677237	-0.108604	-0.0472449
ENSG00000248485	PCP4L1	protein_coding	turquoise	-0.103167	-0.546712	-0.318348	0.735257	0.0116296	-0.138221
ENSG00000158887	MPZ	protein_coding	turquoise	-0.169553	-0.390539	-0.371081	0.494701	0.0752811	0.0273866
ENSG00000143226	FCGR2A	protein_coding	red	-0.40688	-0.166385	-0.263499	0.186339	0.606892	0.837205
ENSG00000203747	FCGR3A	protein_coding	red	-0.352736	-0.0455956	-0.249106	0.069353	0.608845	0.872919
ENSG00000132185	FCRLA	protein_coding	turquoise	-0.129243	-0.470793	-0.172448	0.518218	0.0728814	0.30546
ENSG00000162745	OLFML2B	protein_coding	green	-0.394334	-0.261682	-0.28477	0.400065	0.808884	0.518465
ENSG00000162733	DDR2	protein_coding	turquoise	-0.260472	-0.697179	-0.322678	0.817405	0.591366	0.269867
ENSG00000143248	RGS5	protein_coding	turquoise	-0.0575915	-0.593021	-0.0870457	0.6336	0.0234223	-0.046422
ENSG00000143228	NUF2	protein_coding	blue	0.242122	0.869975	0.172538	-0.66432	-0.128618	-0.0363065
ENSG00000185630	PBX1	protein_coding	turquoise	-0.079097	-0.587426	-0.195048	0.638149	0.0392512	-0.280527
ENSG00000162761	LMX1A	protein_coding	turquoise	-0.00682575	-0.138613	-0.0973416	0.335972	0.013189	-0.169736
ENSG00000143171	RXRG	protein_coding	turquoise	-0.111182	-0.523525	-0.254092	0.723647	0.0389517	-0.036552
ENSG00000198842	DUSP27	protein_coding	turquoise	0.0312507	-0.0552545	0.218941	0.042674	0.0195821	-0.119864
ENSG00000272205	RP11-277B15.3	antisense	blue	0.387218	0.494446	0.162732	-0.421215	-0.234712	-0.184361
ENSG00000228697	RP5-968D22.1	lincRNA	brown	0.404031	0.177437	0.0240747	-0.00816122	-0.128707	-0.20505
ENSG00000143196	DPT	protein_coding	turquoise	-0.321491	-0.638115	-0.316827	0.706864	0.380945	0.221845
ENSG00000198734	F5	protein_coding	turquoise	0.107092	-0.0547238	0.250001	0.0699179	-0.0448186	-0.125206
ENSG00000174175	SELP	protein_coding	turquoise	-0.206868	-0.624802	-0.164241	0.72615	0.212378	0.156679
ENSG00000000460	C1orf112	protein_coding	blue	0.168934	0.732309	0.109379	-0.547268	-0.146807	-0.0598841
ENSG00000231407	RP11-576I22.2	antisense	green	-0.0198161	0.0478371	-0.20973	0.0361333	0.543882	0.350142
ENSG00000271811	RP1-79C4.4	lincRNA	turquoise	0.178353	-0.318371	-0.210473	0.389617	0.453692	0.125091
ENSG00000117507	FMO6P	protein_coding	turquoise	0.0617951	-0.113124	-0.00152272	0.172181	-0.0937408	-0.0902919
ENSG00000094963	FMO2	protein_coding	turquoise	-0.137709	-0.479426	-0.181599	0.57903	0.311971	0.289664
ENSG00000034971	MYOC	protein_coding	turquoise	-0.184264	-0.592843	-0.298588	0.748898	0.200704	0.012589
ENSG00000197959	DNM3	protein_coding	turquoise	-0.0109796	-0.40785	-0.00906233	0.430595	0.103324	-0.0884057
ENSG00000117586	TNFSF4	protein_coding	green	-0.243331	-0.103245	-0.188161	0.235031	0.674889	0.581481
ENSG00000120334	CENPL	protein_coding	blue	0.0553078	0.742542	0.0998849	-0.568256	-0.129182	-0.0546992
ENSG00000117593	DARS2	protein_coding	blue	0.0306206	0.64798	0.293706	-0.547199	-0.208033	-0.179485
ENSG00000223525	RABGAP1L-IT1	sense_intronic	brown	0.496226	-0.0977202	0.0877836	0.0214378	-0.269775	-0.109286
ENSG00000229531	RP1-102G20.5	antisense	brown	0.665726	-0.102815	0.10811	0.0578194	-0.23346	-0.0965394
ENSG00000116183	PAPPA2	protein_coding	turquoise	-0.0163958	-0.28965	-0.134639	0.421345	-0.0926404	-0.154203
ENSG00000152092	ASTN1	protein_coding	turquoise	-0.0865623	-0.52695	-0.358106	0.738729	0.137111	-0.077049
ENSG00000254154	RP4-798P15.3	processed_transcript	brown	0.422103	-0.0665584	0.366452	-0.0680518	-0.159833	-0.104088
ENSG00000240021	TEX35	protein_coding	turquoise	0.167635	0.00386391	0.356094	-0.0375505	-0.271376	-0.187712
ENSG00000116194	ANGPTL1	protein_coding	turquoise	-0.209416	-0.762161	-0.382004	0.88224	0.317091	0.0864729
ENSG00000162782	TDRD5	protein_coding	turquoise	0.18088	0.163772	0.32034	-0.0400093	-0.079466	-0.226862
ENSG00000143340	FAM163A	protein_coding	turquoise	-0.161269	-0.40629	-0.19919	0.493544	0.0210644	-0.0609307
ENSG00000229407	RP11-12M5.3	antisense	turquoise	-0.0485587	-0.349711	-0.233766	0.44814	-0.0332604	-0.114191
ENSG00000121454	LHX4	protein_coding	brown	0.67451	0.173503	0.0929184	-0.15439	-0.304087	-0.194024
ENSG00000230124	RP5-1180C10.2	antisense	brown	0.719757	0.302656	0.113742	-0.293537	-0.346153	-0.271672
ENSG00000198216	CACNA1E	protein_coding	turquoise	0.0354269	-0.118893	-0.265245	0.316264	0.115125	0.0203531
ENSG00000135821	GLUL	protein_coding	turquoise	-0.333042	-0.321165	-0.368245	0.328927	0.133799	0.207203
ENSG00000058085	LAMC2	protein_coding	yellow	-0.0420431	0.179887	0.356303	-0.230682	0.201424	0.129408
ENSG00000173627	APOBEC4	protein_coding	turquoise	0.23304	0.00893096	0.365068	-0.0323764	-0.240794	-0.170435
ENSG00000135842	FAM129A	protein_coding	turquoise	-0.251517	-0.720749	-0.321802	0.777885	0.21242	0.120642
ENSG00000261024	GS1-279B7.1	lincRNA	brown	0.571348	0.139579	0.0327874	-0.0451589	-0.148469	-0.133754
ENSG00000262180	OCLM	protein_coding	brown	0.73731	0.089289	0.0953214	-0.0640856	-0.209723	-0.218906
ENSG00000162670	BRINP3	protein_coding	turquoise	-0.0078155	-0.394925	-0.159782	0.516355	0.191394	-0.0450509
ENSG00000232498	RP5-1011O1.2	antisense	turquoise	0.106076	0.0352256	0.19226	-0.0142256	0.0513294	0.0693276
ENSG00000127074	RGS13	protein_coding	turquoise	0.0777916	-0.387515	-0.104946	0.401097	-0.0555778	0.130876
ENSG00000116741	RGS2	protein_coding	turquoise	-0.221642	-0.549088	-0.177302	0.552584	0.258672	0.18019
ENSG00000162687	KCNT2	protein_coding	turquoise	-0.01183	-0.691996	-0.305396	0.811814	0.278086	0.0543749
ENSG00000066279	ASPM	protein_coding	blue	0.307362	0.846551	0.198088	-0.673199	-0.119537	0.0361659
ENSG00000116833	NR5A2	protein_coding	yellow	0.0945526	0.0453539	0.362795	-0.0712564	-0.0995829	0.0123723
ENSG00000203721	LINC00862	lincRNA	brown	0.424903	0.159477	-0.0560348	-0.0388365	0.0540531	0.0398452
ENSG00000118193	KIF14	protein_coding	blue	0.306183	0.862426	0.157771	-0.678676	-0.079253	0.0144421
ENSG00000163362	C1orf106	protein_coding	yellow	0.0577575	0.407253	0.719658	-0.452094	-0.0728668	0.0474867
ENSG00000116852	KIF21B	protein_coding	turquoise	0.0158032	0.0942504	0.121662	-0.106476	-0.0170066	0.123663
ENSG00000118194	TNNT2	protein_coding	brown	0.357559	0.0997138	0.27972	-0.144895	-0.174326	-0.271375
ENSG00000159166	LAD1	protein_coding	yellow	-0.0375302	0.455901	0.635922	-0.518692	-0.114476	-0.148911
ENSG00000159173	TNNI1	protein_coding	blue	0.189797	0.322917	0.448854	-0.351747	-0.205339	-0.226504
ENSG00000159176	CSRP1	protein_coding	turquoise	-0.375318	-0.709568	-0.325985	0.737713	0.21335	-0.0642098
ENSG00000163431	LMOD1	protein_coding	turquoise	-0.229024	-0.749208	-0.276008	0.871446	0.305238	0.0167268
ENSG00000273478	RP11-465N4.5	antisense	brown	0.661913	0.349718	0.425489	-0.373868	-0.305887	-0.304357
ENSG00000163435	ELF3	protein_coding	yellow	0.0645558	0.392305	0.641341	-0.461546	-0.194633	-0.0960853
ENSG00000249007	RP11-510N19.5	sense_intronic	brown	0.629661	0.245496	0.490955	-0.288876	-0.304213	-0.292704
ENSG00000077152	UBE2T	protein_coding	blue	0.0176197	0.846191	0.20174	-0.721178	-0.073003	0.0748086
ENSG00000077157	PPP1R12B	protein_coding	turquoise	-0.148066	-0.690036	-0.200554	0.750678	0.135737	-0.0497898
ENSG00000133048	CHI3L1	protein_coding	red	-0.202667	0.102658	0.00464373	-0.0366258	0.383529	0.569672
ENSG00000133063	CHIT1	protein_coding	red	-0.140479	-0.0160946	0.0768997	0.00728103	0.149209	0.57664
ENSG00000159388	BTG2	protein_coding	turquoise	-0.272313	-0.474151	-0.14621	0.388636	-0.0518961	-0.0124828
ENSG00000188783	PRELP	protein_coding	turquoise	-0.242582	-0.676498	-0.323899	0.822891	0.492036	0.104901
ENSG00000143845	ETNK2	protein_coding	turquoise	-0.152922	-0.265808	-0.364929	0.485512	0.138014	-0.189978
ENSG00000170498	KISS1	protein_coding	yellow	0.0967127	0.167058	0.3456	-0.120525	-0.072149	-0.238975
ENSG00000174567	GOLT1A	protein_coding	yellow	0.0340345	0.24444	0.484439	-0.21396	-0.0911098	-0.2374
ENSG00000163531	NFASC	protein_coding	turquoise	-0.102628	-0.719856	-0.335596	0.838338	0.152746	-0.000689224
ENSG00000184144	CNTN2	protein_coding	turquoise	-0.0344475	-0.590374	-0.300027	0.756681	0.0647335	-0.0641462
ENSG00000133069	TMCC2	protein_coding	turquoise	-0.318473	-0.517721	-0.537226	0.704747	0.274604	0.121023
ENSG00000162873	KLHDC8A	protein_coding	turquoise	-0.140644	-0.00988859	0.117456	0.0681778	0.165462	-0.0951339
ENSG00000226235	LEMD1-AS1	antisense	brown	0.383283	0.0327856	0.0627691	-0.0657175	-0.0425133	-0.0546232
ENSG00000186007	LEMD1	protein_coding	blue	0.0425506	0.164039	0.151561	-0.230721	0.0795825	0.00390921
ENSG00000174514	MFSD4	protein_coding	turquoise	0.076023	-0.298098	0.262264	0.192262	-0.148567	-0.167861
ENSG00000162877	PM20D1	protein_coding	turquoise	0.15398	-0.336215	-0.0978315	0.388163	-0.0591706	0.0141008
ENSG00000196550	FAM72A	protein_coding	blue	0.2191	0.821567	0.106394	-0.606778	-0.102648	-0.0546328
ENSG00000196533	C1orf186	protein_coding	turquoise	-0.0824606	-0.431513	-0.0390372	0.4428	0.0585905	0.225919
ENSG00000143466	IKBKE	protein_coding	blue	0.0555364	0.457879	0.3055	-0.502356	-0.181466	0.20474
ENSG00000162888	C1orf147	protein_coding	brown	0.607869	0.128185	0.123907	-0.104569	-0.159481	0.0474943
ENSG00000142224	IL19	protein_coding	turquoise	0.00655989	0.0803619	0.096837	-0.0851509	-0.114466	-0.0746931
ENSG00000162892	IL24	protein_coding	turquoise	-0.0154817	-0.174653	-0.0668759	0.221154	0.202952	0.275146
ENSG00000123843	C4BPB	protein_coding	yellow	0.141607	0.115274	0.570481	-0.146387	-0.0303741	-0.0465657
ENSG00000123838	C4BPA	protein_coding	turquoise	0.0736145	0.0515754	0.280981	-0.0689696	-0.0552581	0.0192423
ENSG00000203709	C1orf132	processed_transcript	turquoise	0.247127	-0.535188	-0.0101919	0.377881	-0.167494	-0.139791
ENSG00000230937	MIR205HG	lincRNA	turquoise	0.0265409	0.00177422	-0.148003	0.0227148	-0.0800313	-0.0959686
ENSG00000196878	LAMB3	protein_coding	yellow	-0.0520133	0.363059	0.468431	-0.414797	0.0428719	0.0605214
ENSG00000203706	SERTAD4-AS1	antisense	turquoise	-0.16998	-0.616652	-0.124737	0.674858	0.165031	-0.149136
ENSG00000082497	SERTAD4	protein_coding	turquoise	-0.0604543	-0.425898	-0.0527559	0.49515	0.0955018	-0.229667
ENSG00000143473	KCNH1	protein_coding	turquoise	0.0254704	-0.245795	0.00551704	0.316303	0.0252951	-0.018278
ENSG00000117650	NEK2	protein_coding	blue	0.0926673	0.882437	0.229147	-0.673977	-0.0693762	-0.0146277
ENSG00000231057	RP11-122M14.1	antisense	blue	0.289217	0.285994	-0.00806154	-0.131211	-0.0536845	-0.0966971
ENSG00000143476	DTL	protein_coding	blue	-0.0107938	0.850092	0.134886	-0.698464	-0.00719767	0.172011
ENSG00000226251	RP11-15I11.3	lincRNA	turquoise	0.213876	0.108108	0.271307	-0.0562604	-0.191127	-0.15687
ENSG00000065600	TMEM206	protein_coding	blue	-0.0745162	0.586399	-0.0822918	-0.437356	0.133153	0.187795
ENSG00000162772	ATF3	protein_coding	turquoise	-0.164295	-0.0379381	0.147467	0.030273	0.146261	0.142895
ENSG00000117724	CENPF	protein_coding	blue	0.258429	0.848317	0.124953	-0.659593	-0.109028	-0.0469667
ENSG00000082482	KCNK2	protein_coding	turquoise	-0.269476	-0.559358	-0.352546	0.714991	0.373384	0.0885014
ENSG00000196482	ESRRG	protein_coding	turquoise	0.0534941	-0.191645	-0.0742145	0.313332	-0.23491	-0.240724
ENSG00000229841	RP11-361K17.2	antisense	brown	0.722728	0.0495424	0.0598665	-0.0505792	-0.221583	-0.262877
ENSG00000162814	SPATA17	protein_coding	blue	0.185076	0.250501	0.10874	-0.156622	-0.117109	-0.240458
ENSG00000228063	RP11-135J2.4	antisense	turquoise	-0.125874	-0.501889	-0.354141	0.496987	0.0884248	-0.0281474
ENSG00000223842	RP11-135J2.3	lincRNA	turquoise	0.270554	0.00525564	-0.0450887	0.0226999	-0.0643967	-0.0470681
ENSG00000227925	RP11-191N8.2	lincRNA	green	0.0342438	0.0207407	-0.0776037	0.0787268	0.494986	0.261582
ENSG00000238042	RP11-815M8.1	lincRNA	green	-0.103428	0.0428196	-0.101228	0.0320055	0.57922	0.352372
ENSG00000228437	RP11-400N13.2	lincRNA	green	-0.00700545	0.152497	0.0350504	-0.101024	0.259876	0.269088
ENSG00000232679	RP11-400N13.3	lincRNA	green	-0.303732	-0.0458424	-0.179172	0.134603	0.756559	0.393485
ENSG00000143512	HHIPL2	protein_coding	brown	0.484297	0.153482	0.0165641	-0.0224233	-0.150842	-0.238108
ENSG00000154309	DISP1	protein_coding	turquoise	-0.0370418	-0.421879	0.0476766	0.335919	-0.172213	-0.265497
ENSG00000143502	SUSD4	protein_coding	turquoise	-0.080666	-0.173169	-0.193147	0.16229	-0.0939379	-0.068675
ENSG00000203697	CAPN8	protein_coding	yellow	0.253318	0.0407772	0.664404	-0.209289	-0.184517	-0.0260155
ENSG00000203691	AC092811.1	protein_coding	brown	0.572431	0.157912	0.114946	-0.153789	-0.132209	-0.0928393
ENSG00000227496	RP11-145A3.1	antisense	turquoise	-0.0287507	-0.207536	-0.233108	0.297664	0.476048	0.144883
ENSG00000143819	EPHX1	protein_coding	turquoise	-0.332694	-0.297862	-0.0834542	0.184749	0.00194578	-0.166012
ENSG00000242861	RP11-285F7.2	antisense	brown	0.531743	0.0726244	0.344797	-0.21889	-0.258872	-0.284525
ENSG00000196187	TMEM63A	protein_coding	yellow	0.232742	0.322069	0.543657	-0.415993	-0.177978	-0.142753
ENSG00000243709	LEFTY1	protein_coding	turquoise	0.000166908	0.0347473	0.210534	-0.0476236	0.0261572	-0.056806
ENSG00000203685	C1orf95	protein_coding	turquoise	-0.148545	-0.670919	-0.319208	0.837906	0.149478	-0.0557739
ENSG00000143772	ITPKB	protein_coding	turquoise	-0.271488	-0.644507	-0.424677	0.670867	0.16554	0.010998
ENSG00000143816	WNT9A	protein_coding	turquoise	-0.249012	-0.559983	-0.323085	0.698988	0.237061	-0.065732
ENSG00000177788	RP5-1061H20.4	lincRNA	blue	0.145117	0.329385	0.109986	-0.269202	-0.199628	-0.283065
ENSG00000143632	ACTA1	protein_coding	turquoise	-0.153985	-0.518906	-0.408504	0.603584	0.163457	-0.00900115
ENSG00000135763	URB2	protein_coding	blue	-0.0768845	0.595113	0.0710476	-0.502442	-0.0896305	-0.0621022
ENSG00000135744	AGT	protein_coding	turquoise	-0.130901	-0.241622	0.127291	0.358538	0.0176039	-0.0999173
ENSG00000135773	CAPN9	protein_coding	turquoise	0.0475783	-0.112248	0.39701	0.0273959	-0.208749	-0.252476
ENSG00000223393	RP5-858B6.3	antisense	turquoise	0.238093	0.0750678	-0.00946276	0.00210906	-0.0916588	-0.250721
ENSG00000229228	LINC00582	antisense	turquoise	-0.0335414	-0.14666	0.00544363	0.205796	0.0489607	0.322853
ENSG00000143674	MLK4	protein_coding	blue	0.234142	0.659875	0.469844	-0.666923	-0.211842	-0.0988394
ENSG00000183780	SLC35F3	protein_coding	turquoise	-0.0984156	-0.227897	-0.153606	0.312305	-0.0340492	0.0139408
ENSG00000059588	TARBP1	protein_coding	blue	0.488019	0.38709	0.133119	-0.395718	-0.310552	-0.302331
ENSG00000231768	RP5-855F14.1	lincRNA	turquoise	-0.0500526	-0.690328	-0.291068	0.801255	0.225212	0.012586
ENSG00000224939	LINC00184	lincRNA	brown	0.376299	0.161035	0.00572817	-0.0644675	-0.146747	-0.116077
ENSG00000238005	RP11-443B7.1	lincRNA	blue	0.180094	0.242377	0.367633	-0.188978	-0.157651	-0.132567
ENSG00000232686	ARID4B-IT1	sense_intronic	brown	0.642077	0.00315368	0.0192287	0.0298328	-0.158881	-0.187655
ENSG00000168243	GNG4	protein_coding	turquoise	0.00803343	-0.108152	-0.219301	0.308463	-0.0363566	-0.15799
ENSG00000086619	ERO1LB	protein_coding	turquoise	-0.0294236	-0.296997	-0.175083	0.338171	-0.044369	-0.169242
ENSG00000230325	RP11-385F5.4	antisense	brown	0.576745	0.0687557	0.0673159	-0.132861	-0.211473	-0.154116
ENSG00000119285	HEATR1	protein_coding	blue	0.0486757	0.482851	0.106557	-0.401464	-0.114357	-0.0692408
ENSG00000077522	ACTN2	protein_coding	turquoise	-0.113144	-0.485666	-0.321756	0.703128	0.135076	-0.0344751
ENSG00000198626	RYR2	protein_coding	turquoise	-0.0191527	-0.463108	-0.227163	0.578105	0.162102	0.017148
ENSG00000133019	CHRM3	protein_coding	turquoise	0.0953802	-0.269448	0.0024246	0.355439	-0.0440497	-0.336235
ENSG00000155816	FMN2	protein_coding	turquoise	-0.0410783	-0.541086	-0.317755	0.765899	0.123751	-0.0970865
ENSG00000180875	GREM2	protein_coding	turquoise	-0.0940672	-0.653296	-0.119874	0.802	0.165445	-0.0912439
ENSG00000203668	CHML	protein_coding	blue	0.171999	0.440226	-0.106294	-0.353276	-0.00420764	-0.12412
ENSG00000174371	EXO1	protein_coding	blue	0.0563382	0.882273	0.196324	-0.683461	-0.0381214	0.105403
ENSG00000197769	MAP1LC3C	protein_coding	turquoise	-0.046992	-0.484452	-0.203584	0.592195	0.144938	0.203312
ENSG00000180287	PLD5	protein_coding	turquoise	0.0321047	-0.296926	-0.199449	0.420741	-0.0462541	-0.0323913
ENSG00000227230	RP11-261C10.5	antisense	brown	0.450163	-0.0186116	-0.137248	-0.00268318	0.0424662	0.0870511
ENSG00000162849	KIF26B	protein_coding	green	-0.107944	0.0446735	-0.09272	0.065812	0.473503	0.0925276
ENSG00000232192	RP11-62I21.1	antisense	brown	0.442208	0.0236992	0.0343285	0.0331445	0.0545934	-0.183242
ENSG00000226876	RP11-36N20.1	antisense	brown	0.53158	-0.116616	0.0178309	0.132342	-0.105834	-0.126888
ENSG00000197472	ZNF695	protein_coding	blue	0.227148	0.573347	0.176459	-0.356076	-0.058709	-0.0951154
ENSG00000259865	RP11-488L18.10	lincRNA	brown	0.70977	0.177061	0.0963083	-0.242344	-0.281364	-0.213941
ENSG00000169224	GCSAML	protein_coding	turquoise	-0.0355441	-0.487197	-0.0304051	0.571466	0.101907	0.16541
ENSG00000162722	TRIM58	protein_coding	turquoise	-0.108477	-0.373719	-0.276437	0.485619	0.122631	0.021284
ENSG00000238243	OR2W3	protein_coding	turquoise	-0.0726439	-0.360964	-0.225608	0.45781	0.0886075	0.00833372
ENSG00000189292	FAM150B	protein_coding	turquoise	0.0329199	-0.198878	0.00705115	0.231056	-0.174087	-0.132807
ENSG00000172554	SNTG2	protein_coding	turquoise	0.0560464	-0.557346	-0.175137	0.66112	0.0258766	-0.0289807
ENSG00000115705	TPO	protein_coding	turquoise	-0.042246	-0.545902	-0.26396	0.653762	0.160853	-0.0347545
ENSG00000186487	MYT1L	protein_coding	turquoise	0.0785016	-0.256051	-0.218727	0.413501	-0.0302066	-0.0743896
ENSG00000232057	AC093390.1	antisense	turquoise	-0.0680385	-0.396012	-0.255369	0.528305	0.202798	0.0065077
ENSG00000224885	TSSC1-IT1	sense_intronic	turquoise	0.199463	0.116068	-0.0598412	-0.0252877	-0.058622	-0.0655997
ENSG00000118004	COLEC11	protein_coding	turquoise	-0.125806	-0.26053	-0.159971	0.407453	0.0713505	-0.0879455
ENSG00000176887	SOX11	protein_coding	green	-0.0119261	-0.00498863	-0.187754	0.108265	0.480233	0.105456
ENSG00000232044	LINC01105	processed_transcript	turquoise	-0.00886759	-0.160684	-0.0157215	0.156774	-0.0740621	-0.102951
ENSG00000225964	AC017076.5	antisense	turquoise	0.363608	0.00631049	0.0324447	0.012971	0.0059952	0.243094
ENSG00000271947	RP11-439M11.1	lincRNA	turquoise	0.0799199	-0.193289	-0.133351	0.304221	0.290134	0.184185
ENSG00000228203	RNF144A-AS1	processed_transcript	turquoise	-0.129911	-0.181721	-0.246312	0.372364	0.591998	0.313946
ENSG00000236790	LINC00299	lincRNA	brown	0.568626	0.0710945	0.134422	-0.0390864	-0.141163	0.0512667
ENSG00000231435	AC011747.3	lincRNA	blue	0.306737	0.21854	0.302628	-0.174987	-0.145054	-0.152524
ENSG00000236008	AC011747.4	lincRNA	blue	0.279598	0.343668	0.399441	-0.326601	-0.0777627	-0.083022
ENSG00000205795	CYS1	protein_coding	turquoise	-0.252875	-0.597149	-0.228649	0.727546	0.384333	0.0269654
ENSG00000272524	RP11-254F7.4	lincRNA	blue	0.247204	0.554358	0.100531	-0.452914	-0.183332	-0.0760177
ENSG00000171848	RRM2	protein_coding	blue	-0.0582114	0.819919	0.236754	-0.729474	-0.0107182	0.245276
ENSG00000163009	C2orf48	protein_coding	blue	0.502345	0.526337	0.156082	-0.39609	-0.14361	-0.0866608
ENSG00000143882	ATP6V1C2	protein_coding	blue	0.285041	0.222872	0.26456	-0.157776	-0.0905924	-0.260965
ENSG00000178295	GEN1	protein_coding	blue	0.42875	0.699225	0.188973	-0.646471	-0.236033	0.000749944
ENSG00000143867	OSR1	protein_coding	turquoise	-0.209913	-0.396735	-0.214218	0.50717	0.171907	-0.0781786
ENSG00000132031	MATN3	protein_coding	turquoise	-0.116694	-0.239466	-0.119222	0.436925	0.472013	0.0719491
ENSG00000143878	RHOB	protein_coding	turquoise	-0.363707	-0.51765	-0.180911	0.539004	0.270779	0.0088941
ENSG00000143869	GDF7	protein_coding	turquoise	0.0218986	-0.542086	-0.122128	0.616377	-0.0330319	-0.111525
ENSG00000260396	AC012065.7	lincRNA	turquoise	0.211313	-0.51773	-0.149415	0.527904	-0.170765	-0.225165
ENSG00000084674	APOB	protein_coding	turquoise	0.0288432	-0.181666	0.0602362	0.314194	-0.0216138	-0.13045
ENSG00000138092	CENPO	protein_coding	blue	-0.0267212	0.808072	0.113125	-0.645962	-0.0334195	0.133123
ENSG00000271936	RP11-443B20.1	antisense	blue	0.437676	0.63848	0.113735	-0.441612	-0.189582	-0.147662
ENSG00000115138	POMC	protein_coding	turquoise	-0.27461	-0.350986	-0.43413	0.544933	0.217987	0.208725
ENSG00000171303	KCNK3	protein_coding	turquoise	-0.253946	-0.635232	-0.265662	0.774979	0.169438	-0.152429
ENSG00000115163	CENPA	protein_coding	blue	0.0795767	0.889585	0.175378	-0.688001	-0.0406651	0.0819045
ENSG00000084764	MAPRE3	protein_coding	turquoise	-0.227136	-0.33296	-0.0685682	0.352512	0.0693941	-0.271631
ENSG00000138074	SLC5A6	protein_coding	blue	-0.00856984	0.646308	0.212367	-0.538666	-0.14399	-0.0704611
ENSG00000084774	CAD	protein_coding	blue	-0.00122644	0.548148	-0.00198287	-0.423466	-0.0586472	-0.0226137
ENSG00000234945	AC109828.1	antisense	brown	0.809945	0.0466391	0.00714096	0.0196148	-0.212415	-0.169452
ENSG00000157992	KRTCAP3	protein_coding	blue	-0.0961932	0.415853	0.454304	-0.45053	-0.0544991	0.0540892
ENSG00000115226	FNDC4	protein_coding	turquoise	-0.324978	-0.350625	-0.0424492	0.386059	0.31736	-0.0058448
ENSG00000179270	C2orf71	protein_coding	turquoise	-0.00609596	-0.367805	-0.168813	0.45702	-0.0777784	-0.116779
ENSG00000115295	CLIP4	protein_coding	turquoise	-0.134244	-0.661016	-0.355057	0.731603	0.232755	0.0769267
ENSG00000171094	ALK	protein_coding	turquoise	-0.076815	-0.48302	-0.350325	0.585989	0.12581	0.114363
ENSG00000214711	CAPN14	protein_coding	turquoise	0.196481	-0.165737	-0.00894329	0.162965	-0.14078	-0.133486
ENSG00000205221	VIT	protein_coding	turquoise	-0.0117007	-0.53782	0.0211486	0.569271	-0.00704877	-0.0753144
ENSG00000138061	CYP1B1	protein_coding	turquoise	-0.262126	-0.600366	-0.415386	0.735934	0.488688	0.341044
ENSG00000232973	CYP1B1-AS1	antisense	turquoise	-0.0562752	-0.647031	-0.308026	0.760387	0.236085	0.128063
ENSG00000231367	AC016995.3	lincRNA	turquoise	0.0926972	-0.558309	-0.286821	0.709246	0.0298386	-0.122678
ENSG00000232518	AC074366.3	antisense	turquoise	0.36877	-0.0890393	0.0197922	0.118043	-0.0923489	0.106506
ENSG00000214691	AC104654.1	lincRNA	turquoise	0.133062	-0.0603787	0.231551	0.102095	-0.0308246	-0.154055
ENSG00000234362	AC104654.2	lincRNA	turquoise	-0.0800075	-0.293799	-0.0994448	0.400401	0.383292	0.320959
ENSG00000205086	C2orf91	protein_coding	turquoise	0.107996	-0.229955	-0.0185899	0.336651	0.0905335	0.0375534
ENSG00000162878	PKDCC	protein_coding	turquoise	0.0589785	-0.11301	0.362561	0.12111	-0.0379516	-0.0918716
ENSG00000224739	AC016735.1	lincRNA	yellow	0.22804	0.20239	0.387987	-0.247666	-0.121704	-0.106481
ENSG00000231826	AC016735.2	lincRNA	turquoise	0.142146	-0.0498465	0.175305	0.0410564	-0.0392764	-0.217371
ENSG00000259439	RP11-89K21.1	lincRNA	turquoise	0.227993	0.10893	0.14277	-0.036185	-0.104946	-0.167715
ENSG00000138083	SIX3	protein_coding	turquoise	0.195855	0.130481	0.000126067	0.00146521	-0.132077	-0.111729
ENSG00000170577	SIX2	protein_coding	turquoise	-0.280759	-0.409041	-0.336767	0.588468	0.248092	0.0214381
ENSG00000233845	AC093732.1	antisense	brown	0.427393	-0.0278295	0.178736	-0.0161007	-0.0529681	-0.153029
ENSG00000239605	C2orf61	protein_coding	brown	0.212875	0.133222	0.269296	-0.0921049	0.0493564	-0.0690288
ENSG00000225187	AC073283.7	antisense	brown	0.352442	0.0553808	0.284618	-0.0885506	0.0105256	-0.0987569
ENSG00000119888	EPCAM	protein_coding	blue	0.149653	0.553845	0.665985	-0.570499	-0.121793	-0.0857474
ENSG00000095002	MSH2	protein_coding	blue	0.137635	0.67473	0.0261471	-0.585269	-0.15728	-0.0288832
ENSG00000243244	STON1	protein_coding	turquoise	-0.18331	-0.742011	-0.387619	0.873026	0.500611	0.089683
ENSG00000068781	STON1-GTF2A1L	protein_coding	turquoise	-0.09793	-0.514826	-0.285938	0.621566	0.371292	0.163649
ENSG00000179915	NRXN1	protein_coding	turquoise	-0.156925	-0.657668	-0.340039	0.791197	0.10897	-0.000898689
ENSG00000272180	RP11-481J13.1	lincRNA	turquoise	0.192083	-0.345354	-0.0956561	0.459817	0.0092543	-0.0679455
ENSG00000055813	CCDC85A	protein_coding	turquoise	-0.271019	-0.488993	-0.144596	0.573934	0.140378	0.00509876
ENSG00000119866	BCL11A	protein_coding	turquoise	0.0551308	-0.163817	-0.19448	0.291892	-0.143325	-0.176621
ENSG00000236498	AC107081.5	antisense	brown	0.71576	0.137255	-0.0118253	-0.13073	-0.23924	-0.192893
ENSG00000115507	OTX1	protein_coding	blue	0.0773278	0.581023	0.196371	-0.531517	-0.0940203	0.0132459
ENSG00000204929	AC074391.1	lincRNA	turquoise	0.146379	-0.331359	-0.15287	0.423686	-0.0404546	-0.0839349
ENSG00000226819	MEIS1-AS3	antisense	turquoise	-0.0847723	-0.436512	-0.355543	0.607444	0.232703	0.0370112
ENSG00000143995	MEIS1	protein_coding	turquoise	-0.0892203	-0.671665	-0.389353	0.716295	0.228075	0.00798128
ENSG00000232046	AC007392.3	lincRNA	turquoise	0.0774998	-0.600084	-0.283509	0.63947	0.141604	-0.023571
ENSG00000236780	AC078941.1	lincRNA	turquoise	0.0685028	-0.259679	-0.194677	0.353574	0.0977733	-0.0751541
ENSG00000273064	RP11-474G23.3	antisense	brown	0.581681	0.217255	0.096104	-0.186042	-0.277237	-0.262036
ENSG00000119865	CNRIP1	protein_coding	turquoise	-0.379371	-0.769536	-0.339304	0.821105	0.498268	0.274382
ENSG00000183607	GKN2	protein_coding	turquoise	-0.0532729	-0.138883	0.25051	0.0860811	-0.174744	0.000671127
ENSG00000169605	GKN1	protein_coding	turquoise	-0.0494342	-0.137913	0.238704	0.0917705	-0.141594	-0.0102328
ENSG00000059728	MXD1	protein_coding	yellow	0.0737508	0.169543	0.417557	-0.238803	-0.0169007	0.137405
ENSG00000116031	CD207	protein_coding	turquoise	-0.127096	-0.481267	-0.0110466	0.488301	-0.000803036	0.036444
ENSG00000116039	ATP6V1B1	protein_coding	turquoise	0.274864	0.00022147	-0.0134193	0.130577	-0.0577892	-0.292897
ENSG00000144031	ANKRD53	protein_coding	turquoise	-0.187277	-0.559414	-0.410846	0.736704	0.236176	-0.0783859
ENSG00000124374	PAIP2B	protein_coding	turquoise	-0.0117129	-0.210559	-0.0678245	0.365639	-0.124294	-0.252174
ENSG00000135638	EMX1	protein_coding	blue	-0.0462035	0.165069	0.293795	-0.141063	0.0193332	-0.0397139
ENSG00000135617	PRADC1	protein_coding	turquoise	-0.481121	0.0743366	0.193715	-0.129504	-0.067746	-0.096912
ENSG00000163013	FBXO41	protein_coding	blue	0.200458	0.19253	0.083242	-0.0931364	-0.129286	-0.206808
ENSG00000230002	ALMS1-IT1	sense_intronic	blue	0.465227	0.316057	-0.04813	-0.239984	-0.131892	-0.0840572
ENSG00000144035	NAT8	protein_coding	turquoise	0.045097	-0.0632487	0.216459	0.0542086	-0.0462608	-0.00571225
ENSG00000163017	ACTG2	protein_coding	turquoise	-0.250721	-0.65965	-0.293982	0.786388	0.248292	-0.000619088
ENSG00000225439	BOLA3-AS1	antisense	turquoise	-0.116147	-0.306108	-0.35154	0.537613	0.152654	-0.0970712
ENSG00000065911	MTHFD2	protein_coding	blue	-0.0507804	0.678337	0.0687506	-0.669234	-0.0329	0.14876
ENSG00000114993	RTKN	protein_coding	blue	-0.00598826	0.636024	0.153504	-0.533976	-0.00663351	-0.134883
ENSG00000179528	LBX2	protein_coding	blue	0.16328	0.454962	0.12217	-0.354515	-0.0680124	-0.0401696
ENSG00000258821	AC005041.17	antisense	blue	0.286163	0.411823	0.24355	-0.357264	-0.140156	-0.129419
ENSG00000272183	RP11-523H20.3	antisense	blue	0.350983	0.447893	0.282504	-0.380124	-0.0932212	-0.120874
ENSG00000257702	LBX2-AS1	antisense	blue	0.105158	0.317236	0.361819	-0.272812	-0.108981	-0.111396
ENSG00000159374	M1AP	protein_coding	turquoise	-0.0469894	0.056738	0.0284377	0.0125893	0.022715	0.0683945
ENSG00000272711	RP11-259N19.1	lincRNA	blue	0.0547632	0.30367	-0.109571	-0.167094	0.0434261	0.0735374
ENSG00000159399	HK2	protein_coding	blue	-0.0426545	0.500886	0.286999	-0.545067	-0.0150936	0.133226
ENSG00000115353	TACR1	protein_coding	turquoise	-0.141574	-0.655412	-0.290418	0.76368	0.12111	-0.0461707
ENSG00000115363	EVA1A	protein_coding	green	-0.100038	0.115289	-0.127821	0.0149293	0.497971	0.134323
ENSG00000143954	REG3G	protein_coding	turquoise	0.00618186	0.0100354	0.261357	-0.0458394	-0.194188	-0.11809
ENSG00000172016	REG3A	protein_coding	turquoise	0.00668171	0.0407463	0.295039	-0.068846	-0.192397	-0.105761
ENSG00000066032	CTNNA2	protein_coding	turquoise	0.0102129	-0.240014	-0.342422	0.339411	-0.028301	-0.194198
ENSG00000162951	LRRTM1	protein_coding	turquoise	-0.0710722	-0.505911	-0.292875	0.665366	0.114772	-0.129742
ENSG00000186854	TRABD2A	protein_coding	blue	0.0747408	0.208332	0.370162	-0.220204	-0.00177111	0.108496
ENSG00000152284	TCF7L1	protein_coding	turquoise	-0.130324	-0.539122	-0.368282	0.723709	0.179103	-0.130248
ENSG00000168874	ATOH8	protein_coding	turquoise	-0.213961	-0.646682	-0.324854	0.700058	0.0402612	-0.178082
ENSG00000068615	REEP1	protein_coding	turquoise	-0.0913221	-0.533361	-0.19441	0.642501	0.0146223	-0.285793
ENSG00000222041	LINC00152	lincRNA	green	-0.179628	0.192888	-0.123489	-0.1543	0.463212	0.442996
ENSG00000115593	SMYD1	protein_coding	turquoise	-0.145928	-0.542043	-0.33683	0.682478	0.160258	-0.0286334
ENSG00000144115	THNSL2	protein_coding	turquoise	0.052191	-0.217358	0.0292574	0.28219	0.0389598	-0.176615
ENSG00000240040	AC096579.13	processed_transcript	turquoise	-0.0578987	-0.0890474	0.0508404	0.097724	-0.0401058	0.306653
ENSG00000270999	CH17-132F21.1	protein_coding	turquoise	-0.151684	-0.172926	-0.0398768	0.236405	0.150893	0.39356
ENSG00000172005	MAL	protein_coding	turquoise	-0.164156	-0.484681	-0.159153	0.493621	-0.108692	0.00990096
ENSG00000115041	KCNIP3	protein_coding	turquoise	-0.159388	-0.364722	-0.268832	0.539557	0.100637	-0.286176
ENSG00000121152	NCAPH	protein_coding	blue	0.0306149	0.912008	0.220819	-0.713238	-0.046515	0.153244
ENSG00000144199	FAHD2B	protein_coding	turquoise	-0.260342	-0.0413718	-0.244934	0.0562878	-0.101029	-0.0871796
ENSG00000144191	CNGA3	protein_coding	turquoise	-0.169139	-0.546333	-0.287811	0.688758	0.207513	0.105075
ENSG00000273045	C2ORF15	protein_coding	blue	0.286976	0.53614	0.236993	-0.560361	-0.267582	-0.126105
ENSG00000185674	LYG2	protein_coding	turquoise	0.511802	-0.116623	-0.123007	0.164023	-0.197744	-0.16701
ENSG00000144214	LYG1	protein_coding	brown	0.478236	0.25117	0.0474501	-0.260072	-0.0875444	-0.0705896
ENSG00000144218	AFF3	protein_coding	turquoise	-0.0680578	-0.693549	-0.199159	0.763797	-0.00989879	-0.00153881
ENSG00000230393	AC092667.2	antisense	turquoise	-0.209656	-0.424034	-0.250783	0.501129	0.0570428	0.0347812
ENSG00000170500	LONRF2	protein_coding	turquoise	-0.0315776	-0.577743	-0.185516	0.633944	-0.0202243	-0.242986
ENSG00000175874	CREG2	protein_coding	turquoise	0.025536	0.151637	0.114325	-0.0744605	0.150926	-0.141962
ENSG00000196460	RFX8	protein_coding	turquoise	0.220009	-0.00743971	-0.2746	0.0640825	0.32887	0.111109
ENSG00000180251	SLC9A4	protein_coding	turquoise	0.0374919	-0.124772	0.271536	0.0179796	-0.268044	-0.131308
ENSG00000198914	POU3F3	protein_coding	turquoise	-0.297685	-0.160025	-0.17576	0.326112	0.116545	0.0411362
ENSG00000231851	AC104655.2	antisense	brown	0.63944	0.0542944	-0.00727362	-0.0461414	-0.217845	-0.200885
ENSG00000119147	C2orf40	protein_coding	turquoise	-0.176799	-0.731003	-0.242179	0.860526	0.16267	-0.0194871
ENSG00000144057	ST6GAL2	protein_coding	turquoise	-0.127615	-0.39074	-0.347267	0.576924	0.574367	0.204624
ENSG00000115665	SLC5A7	protein_coding	turquoise	-0.0674324	-0.578838	-0.207743	0.680421	0.0235914	-0.0794571
ENSG00000225328	AC019100.3	antisense	blue	0.241712	0.195325	0.334752	-0.085146	-0.0802834	-0.119258
ENSG00000196228	SULT1C3	protein_coding	yellow	0.0613603	0.105693	0.423656	-0.141884	-0.141525	-0.0768902
ENSG00000163006	CCDC138	protein_coding	blue	0.319983	0.728359	0.0874442	-0.594113	-0.231862	-0.0969916
ENSG00000204588	LINC01123	lincRNA	blue	0.321659	0.416427	0.454448	-0.339215	-0.15004	-0.187116
ENSG00000175772	LINC01106	lincRNA	blue	0.347856	0.417455	0.465767	-0.35726	-0.147322	-0.146201
ENSG00000231536	AC123886.2	antisense	turquoise	-0.108087	-0.137002	-0.230277	0.23393	0.0818381	0.0188967
ENSG00000169679	BUB1	protein_coding	blue	0.134155	0.915043	0.178708	-0.708397	-0.0419703	0.131615
ENSG00000230499	AC108463.1	lincRNA	green	0.0615201	-0.0326651	-0.0184586	0.114543	0.479195	0.281787
ENSG00000172965	MIR4435-1HG	lincRNA	green	-0.0763453	0.238778	-0.0576467	-0.210405	0.458725	0.38082
ENSG00000271590	RP11-181E10.3	lincRNA	brown	0.532085	-0.115615	-0.0129199	0.108911	0.176453	0.0903027
ENSG00000229118	AC068491.2	lincRNA	brown	0.458163	0.0118513	0.000270917	-0.0372518	0.0464484	-0.00754839
ENSG00000270190	RP11-803D5.4	lincRNA	brown	0.611133	0.0673054	0.0827288	-0.0988796	-0.09695	-0.179678
ENSG00000240350	AC017002.1	lincRNA	red	-0.165409	0.0087882	-0.0796338	0.0271636	0.431911	0.657801
ENSG00000224959	AC017002.2	lincRNA	turquoise	0.0625794	0.0243326	-0.0500123	0.000440982	0.271829	0.293521
ENSG00000144130	NT5DC4	protein_coding	blue	0.319637	0.297254	-0.0154426	-0.179254	-0.00370584	-0.0122836
ENSG00000169607	CKAP2L	protein_coding	blue	0.155589	0.861475	0.161607	-0.675515	-0.0513705	0.074695
ENSG00000115008	IL1A	protein_coding	blue	0.0145817	0.158849	0.108354	-0.197427	0.164619	0.19207
ENSG00000125571	IL37	protein_coding	blue	0.10432	0.187375	0.176611	-0.199332	-0.0714259	-0.0741992
ENSG00000125618	PAX8	protein_coding	blue	0.077352	0.183685	0.20742	-0.160359	0.0138009	-0.0372159
ENSG00000231943	RP11-395L14.4	lincRNA	turquoise	-0.121824	-0.624834	-0.295671	0.755459	0.140755	0.0355779
ENSG00000175497	DPP10	protein_coding	turquoise	0.0325054	-0.377544	-0.232284	0.542624	0.0356266	-0.0886947
ENSG00000235066	AC009303.1	antisense	turquoise	0.356159	-0.0128529	-0.00829179	0.0474423	-0.072109	-0.0479233
ENSG00000171227	TMEM37	protein_coding	turquoise	-0.107739	-0.0898484	0.278548	0.0955646	0.00460399	0.153661
ENSG00000080293	SCTR	protein_coding	turquoise	0.110931	-0.28684	0.155298	0.291248	-0.0628755	-0.0465833
ENSG00000163075	PCDP1	protein_coding	turquoise	0.0597375	-0.318072	0.0430527	0.337583	-0.015156	-0.0104654
ENSG00000224789	AC012363.4	antisense	blue	0.0873628	0.24572	0.316934	-0.151772	0.0983467	-0.0677213
ENSG00000136732	GYPC	protein_coding	turquoise	-0.408037	-0.724366	-0.389132	0.774224	0.428531	0.383764
ENSG00000115718	PROC	protein_coding	turquoise	0.14633	0.00465183	0.252478	0.0926312	-0.0779025	-0.299874
ENSG00000231731	AC010976.2	antisense	brown	0.847162	0.133889	0.095003	-0.111111	-0.234508	-0.264747
ENSG00000169994	MYO7B	protein_coding	yellow	0.166083	0.0846523	0.646281	-0.099873	-0.0279999	-0.190442
ENSG00000072163	LIMS2	protein_coding	turquoise	-0.278399	-0.745632	-0.370052	0.856539	0.353378	0.0070659
ENSG00000144230	GPR17	protein_coding	turquoise	0.0757421	-0.600685	-0.244281	0.684776	0.0585374	-0.1756
ENSG00000196604	POTEF	protein_coding	turquoise	-0.100114	-0.354632	-0.311782	0.530707	0.120041	-0.128587
ENSG00000178171	AMER3	protein_coding	turquoise	0.0301598	-0.117452	-0.0821742	0.279698	-0.0912018	-0.20731
ENSG00000136002	ARHGEF4	protein_coding	turquoise	-0.095829	-0.281958	-0.23383	0.407381	0.0970428	-0.28619
ENSG00000188219	POTEE	protein_coding	turquoise	0.190894	0.132443	-0.0392848	-0.00616266	0.0311439	-0.0582789
ENSG00000197927	C2orf27A	protein_coding	turquoise	0.196545	-0.0145406	0.0187888	0.0608832	0.332381	0.0304733
ENSG00000186825	C2orf27B	protein_coding	turquoise	0.0231546	-0.104009	-0.0140618	0.146259	0.309047	-0.0168083
ENSG00000183840	GPR39	protein_coding	yellow	-0.0702704	0.32368	0.502356	-0.380005	-0.0407789	0.0877491
ENSG00000176771	NCKAP5	protein_coding	turquoise	0.0715471	-0.290595	0.0287941	0.256367	-0.0786004	-0.135043
ENSG00000115850	LCT	protein_coding	turquoise	0.120018	0.0250852	0.0761578	0.147851	-0.0430291	-0.0903187
ENSG00000230569	AC114763.1	lincRNA	brown	0.634964	-0.0322306	0.0184546	0.0204571	-0.213581	-0.156554
ENSG00000168702	LRP1B	protein_coding	turquoise	0.11044	-0.439518	-0.227938	0.555579	-0.0424726	-0.0838799
ENSG00000226674	TEX41	lincRNA	turquoise	0.217051	-0.103165	-0.188207	0.287939	0.16752	0.0212633
ENSG00000183091	NEB	protein_coding	turquoise	0.257164	0.0666251	0.263197	-0.00254661	-0.0689115	-0.079502
ENSG00000182389	CACNB4	protein_coding	turquoise	0.169401	-0.391727	-0.153568	0.490593	0.0160039	-0.0616155
ENSG00000177519	RPRM	protein_coding	turquoise	-0.128264	-0.504394	-0.209664	0.669399	0.0935651	-0.232441
ENSG00000136541	ERMN	protein_coding	turquoise	0.232712	-0.0259496	-0.0309433	-0.0351037	0.171201	0.279037
ENSG00000234584	AC019186.1	lincRNA	brown	0.326373	0.0528189	0.0968267	-0.0704079	0.00627894	0.00110315
ENSG00000270557	RP11-546J1.1	lincRNA	brown	0.571159	0.0843457	0.237004	-0.163117	-0.237782	-0.171901
ENSG00000204380	AC005042.4	antisense	brown	0.591503	0.111232	0.164108	-0.128944	-0.227055	-0.135616
ENSG00000163331	DAPL1	protein_coding	turquoise	0.176486	0.0173273	-0.0242281	0.0230065	-0.202135	-0.202748
ENSG00000054219	LY75	protein_coding	blue	0.264907	0.229609	0.439019	-0.31217	-0.121759	0.0816507
ENSG00000236841	AC007750.5	antisense	turquoise	0.204828	-0.213397	-0.16606	0.272156	0.531837	0.305354
ENSG00000078098	FAP	protein_coding	green	-0.286152	-0.193489	-0.246241	0.343857	0.923557	0.524045
ENSG00000182263	FIGN	protein_coding	turquoise	-0.0132587	-0.467111	-0.36914	0.641853	0.148999	0.00621074
ENSG00000153253	SCN3A	protein_coding	turquoise	0.146046	-0.400161	-0.12429	0.500723	-0.187146	-0.195702
ENSG00000115339	GALNT3	protein_coding	yellow	0.169007	0.320298	0.65861	-0.448761	-0.19234	-0.122226
ENSG00000136546	SCN7A	protein_coding	turquoise	-0.101442	-0.740821	-0.289696	0.869878	0.155579	-0.00527916
ENSG00000152253	SPC25	protein_coding	blue	0.0510168	0.857172	0.176656	-0.703742	-0.0196986	0.142825
ENSG00000073737	DHRS9	protein_coding	turquoise	-0.149797	-0.0909	0.228212	0.00178895	0.0700845	0.244477
ENSG00000081479	LRP2	protein_coding	turquoise	0.238759	0.155493	-0.114462	0.0575605	-0.0825363	-0.102084
ENSG00000239474	KLHL41	protein_coding	turquoise	0.00166225	-0.567092	-0.0979335	0.620046	0.055835	-0.175788
ENSG00000128683	GAD1	protein_coding	blue	0.241881	0.367609	-0.0271647	-0.344478	-0.0830914	0.0119996
ENSG00000071967	CYBRD1	protein_coding	turquoise	-0.215405	-0.685373	-0.185858	0.766955	0.422229	0.151419
ENSG00000238133	MLK7-AS1	antisense	turquoise	0.13025	-0.0593985	0.111511	0.0202235	0.0299142	0.0706072
ENSG00000144354	CDCA7	protein_coding	blue	0.153728	0.615075	0.368768	-0.57912	-0.0537465	0.127099
ENSG00000270460	RP11-796E10.1	lincRNA	blue	0.174766	0.200083	0.279617	-0.207461	-0.0362399	-0.206097
ENSG00000271151	RP11-394I13.2	lincRNA	brown	0.702574	0.25841	0.121277	-0.26058	-0.306904	-0.293286
ENSG00000163328	GPR155	protein_coding	turquoise	-0.0226964	-0.55379	-0.475606	0.601112	0.0897638	0.0527835
ENSG00000138435	CHRNA1	protein_coding	green	-0.00323353	0.182778	0.140479	-0.129479	0.216414	0.28687
ENSG00000170178	HOXD12	protein_coding	turquoise	0.0547653	0.180956	-0.053046	-0.0309407	-0.020527	-0.153978
ENSG00000079156	OSBPL6	protein_coding	turquoise	-0.104535	-0.427619	-0.486793	0.607264	0.225169	-0.00999221
ENSG00000144331	ZNF385B	protein_coding	turquoise	-0.201039	-0.508744	-0.284294	0.630424	0.264925	0.0873042
ENSG00000162992	NEUROD1	protein_coding	turquoise	0.127645	-0.0820716	0.0432066	0.204933	-0.18215	-0.196994
ENSG00000115252	PDE1A	protein_coding	turquoise	-0.192468	-0.710801	-0.270642	0.842056	0.427078	0.166305
ENSG00000162998	FRZB	protein_coding	turquoise	-0.171839	-0.689785	-0.225661	0.756915	0.193715	0.0907114
ENSG00000272800	RP11-438L19.1	lincRNA	brown	0.573028	0.286406	0.110864	-0.243443	-0.313457	-0.31174
ENSG00000188738	FSIP2	protein_coding	turquoise	0.317908	-0.164337	0.17889	0.106618	-0.232055	-0.269552
ENSG00000231646	AC008174.3	antisense	brown	0.454332	-0.0281076	0.158913	0.0403538	-0.1735	-0.375113
ENSG00000224063	AC007319.1	antisense	turquoise	0.11035	-0.346617	0.0300073	0.342282	0.012126	-0.130387
ENSG00000168542	COL3A1	protein_coding	green	-0.316091	-0.307536	-0.231447	0.427443	0.907303	0.397178
ENSG00000204262	COL5A2	protein_coding	green	-0.275051	-0.121317	-0.124883	0.232074	0.926584	0.442727
ENSG00000187699	C2orf88	protein_coding	turquoise	0.098303	-0.226218	0.250127	0.204886	-0.0572327	-0.0410001
ENSG00000138379	MSTN	protein_coding	turquoise	0.246548	-0.269096	0.00265702	0.188657	-0.144935	-0.127575
ENSG00000228509	AC006460.2	antisense	brown	0.410717	0.116937	0.147211	-0.126194	-0.139649	-0.0938782
ENSG00000115415	STAT1	protein_coding	red	-0.126854	0.260272	-0.164986	-0.230135	0.12145	0.602691
ENSG00000128641	MYO1B	protein_coding	blue	-0.0314763	0.251958	0.161534	-0.199936	0.181416	0.000895202
ENSG00000168497	SDPR	protein_coding	turquoise	-0.162725	-0.746468	-0.284104	0.823611	0.116689	-0.0530919
ENSG00000233766	AC098617.1	antisense	turquoise	0.127658	-0.416202	-0.319123	0.529395	-0.0392724	-0.12289
ENSG00000144339	TMEFF2	protein_coding	turquoise	-0.0562157	-0.519256	-0.131827	0.631778	0.0682844	-0.0903191
ENSG00000196950	SLC39A10	protein_coding	blue	0.20071	0.330033	-0.123986	-0.213165	0.154014	-0.050992
ENSG00000144395	CCDC150	protein_coding	blue	0.633434	0.630315	0.115035	-0.462396	-0.235527	-0.163831
ENSG00000144381	HSPD1	protein_coding	blue	0.0666375	0.728747	0.250733	-0.694976	-0.169384	-0.0613238
ENSG00000115541	HSPE1	protein_coding	blue	0.159775	0.506383	0.241628	-0.502022	-0.130401	-0.0622647
ENSG00000222017	AC011997.1	protein_coding	turquoise	0.200594	0.0184275	-0.0762469	0.0315306	-0.085825	0.00951706
ENSG00000115896	PLCL1	protein_coding	turquoise	-0.102979	-0.684	-0.366621	0.763016	0.294125	0.160329
ENSG00000119042	SATB2	protein_coding	blue	0.0893685	0.334779	0.206246	-0.238404	0.0363524	-0.101062
ENSG00000225953	SATB2-AS1	antisense	blue	0.0264982	0.321015	0.14552	-0.187584	0.0136358	-0.0922007
ENSG00000232732	AC073043.1	processed_transcript	brown	0.526488	0.127633	-0.0129213	-0.0507028	-0.196785	-0.151612
ENSG00000163535	SGOL2	protein_coding	blue	0.234201	0.799904	0.0882114	-0.633405	-0.0553894	0.0185586
ENSG00000138356	AOX1	protein_coding	turquoise	-0.203941	-0.560479	-0.385926	0.737672	0.386066	0.0890402
ENSG00000183308	AC005037.3	antisense	blue	0.14776	0.220521	0.202145	-0.154729	-0.0776317	-0.0613298
ENSG00000232719	RP11-13J8.1	lincRNA	brown	0.527987	-0.112644	0.0649721	0.0781501	-0.188428	-0.0732001
ENSG00000082126	MPP4	protein_coding	turquoise	0.372803	-0.0329976	-0.0839885	0.103827	0.051461	0.0180875
ENSG00000138395	CDK15	protein_coding	turquoise	0.0301356	-0.509882	-0.099225	0.643304	0.251682	0.178683
ENSG00000182329	AC079354.1	protein_coding	turquoise	0.353377	0.00849668	0.0330017	0.0818883	-0.0940733	-0.0598279
ENSG00000163599	CTLA4	protein_coding	red	-0.0104111	0.0382423	-0.259284	-0.0308822	0.139229	0.597287
ENSG00000163600	ICOS	protein_coding	red	-0.0979767	-0.0716449	-0.0791673	0.0684278	0.157271	0.724685
ENSG00000204186	ZDBF2	protein_coding	turquoise	0.0404867	-0.447255	-0.360707	0.601435	0.132543	-0.048752
ENSG00000114948	ADAM23	protein_coding	turquoise	-0.182827	-0.563494	-0.329155	0.752933	0.328059	0.076869
ENSG00000144410	CPO	protein_coding	turquoise	0.138012	-0.340968	-0.176869	0.34382	0.0223454	-0.133235
ENSG00000229647	AC007879.7	lincRNA	green	-0.101499	-0.0557155	-0.293583	0.0830453	0.47635	0.214471
ENSG00000224137	AC079767.4	lincRNA	turquoise	-0.069589	-0.408936	-0.156407	0.420269	0.151084	0.510233
ENSG00000144406	UNC80	protein_coding	turquoise	0.062234	-0.352995	-0.235275	0.467687	-0.09059	-0.104224
ENSG00000272807	RP11-260M2.1	antisense	brown	0.717835	0.152858	0.107427	-0.223218	-0.261679	-0.1933
ENSG00000115361	ACADL	protein_coding	turquoise	0.0631772	-0.344873	-0.0453063	0.434197	-0.0358324	-0.17823
ENSG00000178568	ERBB4	protein_coding	turquoise	0.121806	-0.276354	-0.13676	0.390582	-0.0898758	-0.176287
ENSG00000144451	SPAG16	protein_coding	turquoise	-0.0258974	-0.289507	-0.127444	0.286614	-0.0757179	-0.138805
ENSG00000115414	FN1	protein_coding	green	-0.310084	-0.257521	-0.421189	0.420333	0.806034	0.363931
ENSG00000230838	AC093850.2	lincRNA	green	-0.31416	0.0294464	-0.24964	0.102621	0.783488	0.483557
ENSG00000115457	IGFBP2	protein_coding	turquoise	-0.150338	-0.0960279	-0.0391487	0.157829	-0.0999829	-0.226954
ENSG00000115461	IGFBP5	protein_coding	turquoise	-0.283727	-0.51952	-0.205487	0.683065	0.54673	0.235538
ENSG00000231672	DIRC3	protein_coding	turquoise	-0.0114542	-0.619931	-0.342406	0.759895	0.226795	0.0728756
ENSG00000079308	TNS1	protein_coding	turquoise	-0.306292	-0.748823	-0.345012	0.861132	0.368515	0.0775
ENSG00000188282	RUFY4	protein_coding	turquoise	0.225882	0.0324958	0.0272757	-0.054335	-0.0240313	0.425447
ENSG00000180871	CXCR2	protein_coding	turquoise	-0.128416	-0.0212409	0.114802	-0.0168788	0.124085	0.307961
ENSG00000163464	CXCR1	protein_coding	turquoise	-0.194408	-0.00678689	0.107913	-0.027925	0.183912	0.349232
ENSG00000237281	AC021016.8	antisense	brown	0.454125	0.0782592	0.21895	-0.0750442	-0.227623	-0.208711
ENSG00000018280	SLC11A1	protein_coding	red	-0.160713	0.0472964	-0.00293206	-0.0582054	0.597784	0.538513
ENSG00000127831	VIL1	protein_coding	yellow	0.146513	0.321989	0.537741	-0.2269	-0.139464	-0.175711
ENSG00000115556	PLCD4	protein_coding	turquoise	0.00717922	-0.562573	-0.350083	0.590858	-0.026688	-0.234732
ENSG00000115596	WNT6	protein_coding	turquoise	-0.0814962	-0.27377	-0.354368	0.418366	0.17599	-0.0678056
ENSG00000171450	CDK5R2	protein_coding	turquoise	-0.106821	-0.212013	-0.208973	0.331231	-0.0347428	-0.208371
ENSG00000163497	FEV	protein_coding	turquoise	-0.182197	-0.229681	0.0139245	0.300796	-0.0690792	-0.131932
ENSG00000163499	CRYBA2	protein_coding	turquoise	0.000750417	-0.0113585	0.107874	0.0732206	-0.11204	-0.238942
ENSG00000163501	IHH	protein_coding	yellow	0.0605124	0.0748484	0.576012	-0.0493612	-0.238872	-0.185495
ENSG00000054356	PTPRN	protein_coding	turquoise	-0.337218	-0.30633	-0.362416	0.448282	0.453369	0.0549059
ENSG00000175084	DES	protein_coding	turquoise	-0.231803	-0.619931	-0.221728	0.760193	0.167117	-0.00799813
ENSG00000072195	SPEG	protein_coding	turquoise	-0.107536	-0.602564	-0.390204	0.792986	0.229003	-0.172144
ENSG00000268603	RP11-316O14.1	antisense	turquoise	-0.0302386	-0.191607	-0.13547	0.220212	-0.0189761	-0.182761
ENSG00000114923	SLC4A3	protein_coding	turquoise	-0.105398	-0.357998	-0.352692	0.532049	0.255267	-0.22108
ENSG00000116106	EPHA4	protein_coding	turquoise	-0.0510273	-0.397165	-0.428803	0.497557	0.125852	0.0045205
ENSG00000272944	CTD-2308L22.1	antisense	turquoise	-0.145437	-0.315301	-0.350081	0.416035	0.0221177	-0.176325
ENSG00000267034	RP11-384O8.1	lincRNA	turquoise	-0.139417	-0.451581	-0.277991	0.536888	0.217528	-0.0139179
ENSG00000171951	SCG2	protein_coding	turquoise	-0.241815	-0.459434	-0.252929	0.571111	0.305598	-0.0154484
ENSG00000152056	AP1S3	protein_coding	blue	0.151535	0.398562	0.382661	-0.485616	-0.0367724	0.010075
ENSG00000135917	SLC19A3	protein_coding	turquoise	0.173511	-0.0379975	0.253177	0.0787461	-0.0603356	-0.0193714
ENSG00000115009	CCL20	protein_coding	blue	0.170186	0.359637	0.447598	-0.452518	-0.0902194	0.15705
ENSG00000153820	SPHKAP	protein_coding	turquoise	0.0759199	-0.387545	-0.177619	0.480001	0.0313752	-0.0432026
ENSG00000153823	PID1	protein_coding	turquoise	-0.0574654	-0.435823	-0.0540317	0.505603	0.122915	-0.0824913
ENSG00000187957	DNER	protein_coding	turquoise	-0.10834	-0.324847	-0.356244	0.427368	0.0681041	-0.126601
ENSG00000238062	SPATA3-AS1	lincRNA	blue	0.0939693	0.295535	0.275765	-0.195641	-0.135685	-0.117135
ENSG00000204128	C2orf72	protein_coding	yellow	0.109589	0.277461	0.632286	-0.248942	-0.189708	-0.120664
ENSG00000261829	RP11-223I10.1	sense_overlapping	yellow	0.262023	0.199903	0.484479	-0.198474	-0.246754	-0.23219
ENSG00000171596	NMUR1	protein_coding	turquoise	-0.197615	-0.596807	-0.286119	0.68303	0.185137	0.183701
ENSG00000163273	NPPC	protein_coding	turquoise	-0.0677627	-0.494348	-0.233697	0.585826	-0.0968885	-0.102321
ENSG00000163283	ALPP	protein_coding	blue	0.0321419	0.189106	0.140361	-0.0925125	0.126902	-0.0481168
ENSG00000163286	ALPPL2	protein_coding	blue	0.0209238	0.185388	0.299612	-0.12269	0.0407466	-0.0429287
ENSG00000171551	ECEL1	protein_coding	turquoise	-0.174794	-0.177662	-0.315443	0.390821	0.318406	0.217496
ENSG00000221944	TIGD1	protein_coding	blue	0.452757	0.330695	0.094837	-0.329731	-0.215534	-0.263536
ENSG00000115468	EFHD1	protein_coding	turquoise	-0.169951	-0.487263	-0.300169	0.668009	0.27248	0.019504
ENSG00000115474	KCNJ13	protein_coding	turquoise	0.403048	-0.102508	0.121742	0.0869771	-0.198333	-0.133211
ENSG00000182600	C2orf82	protein_coding	blue	0.0454899	0.50009	0.230371	-0.493539	-0.0764123	-0.0358513
ENSG00000242515	UGT1A10	protein_coding	turquoise	-0.00205193	-0.113582	0.491723	0.00689456	-0.173021	-0.134616
ENSG00000244122	UGT1A7	protein_coding	turquoise	0.325548	-0.0991761	0.259526	0.0252436	-0.298688	-0.2366
ENSG00000123485	HJURP	protein_coding	blue	0.136205	0.909163	0.182664	-0.72625	-0.0499306	0.0572639
ENSG00000144481	TRPM8	protein_coding	turquoise	0.233081	0.00373553	-0.0204255	0.080495	0.0283747	-0.0975579
ENSG00000235726	AC010148.1	processed_transcript	turquoise	0.336941	0.0264165	0.0836302	0.0495468	-0.145426	-0.267955
ENSG00000144476	ACKR3	protein_coding	turquoise	-0.274726	-0.269979	-0.232915	0.382522	0.509331	0.148492
ENSG00000163359	COL6A3	protein_coding	green	-0.33234	-0.345495	-0.235427	0.470622	0.855904	0.417525
ENSG00000222022	AC112721.1	protein_coding	red	-0.0904709	0.0902893	-0.181221	-0.0107606	0.450403	0.473387
ENSG00000222032	AC112721.2	lincRNA	red	-0.148061	0.092772	-0.168467	-0.0376072	0.489671	0.571886
ENSG00000132329	RAMP1	protein_coding	turquoise	-0.217059	-0.36651	-0.0024435	0.405313	0.0939646	-0.105468
ENSG00000168427	KLHL30	protein_coding	turquoise	-0.0569165	-0.380357	-0.133735	0.505042	0.192491	-0.197529
ENSG00000178752	FAM132B	protein_coding	blue	-0.107933	0.280471	0.0621249	-0.15884	0.253163	0.00380916
ENSG00000144485	HES6	protein_coding	blue	-0.0511542	0.43497	0.192634	-0.319958	-0.0153285	-0.177545
ENSG00000233608	TWIST2	protein_coding	turquoise	-0.341287	-0.546566	-0.330973	0.696206	0.633898	0.252428
ENSG00000218416	AC110619.2	protein_coding	turquoise	0.139211	-0.075027	-0.127222	0.098802	-0.0558704	-0.222493
ENSG00000178623	GPR35	protein_coding	yellow	0.028092	0.354688	0.718457	-0.414509	-0.0661296	-0.017717
ENSG00000219159	AC011298.2	lincRNA	blue	0.185977	0.235214	0.391757	-0.181525	-0.0895029	-0.13375
ENSG00000130294	KIF1A	protein_coding	turquoise	-0.0854754	-0.271737	-0.304293	0.469167	0.0639569	-0.217867
ENSG00000233392	AC104809.4	processed_transcript	turquoise	0.193686	0.011046	0.0337885	0.00897637	-0.128183	-0.218314
ENSG00000115687	PASK	protein_coding	blue	0.395561	0.526015	0.0679627	-0.485749	-0.252249	-0.0100924
ENSG00000154252	GAL3ST2	protein_coding	turquoise	0.0731751	0.0934429	0.178371	-0.105749	-0.0415467	-0.174226
ENSG00000224272	AC114730.3	antisense	blue	0.183521	0.16174	0.193222	-0.16828	-0.0540523	-0.163846
ENSG00000216921	AC131097.4	protein_coding	turquoise	0.102858	-0.291113	-0.224888	0.312023	-0.0362256	-0.0284279
ENSG00000224318	CHL1-AS2	processed_transcript	turquoise	-0.235818	-0.492365	-0.262353	0.514614	0.101934	0.0418177
ENSG00000134121	CHL1	protein_coding	turquoise	-0.191463	-0.535041	-0.257122	0.580932	0.165241	0.110262
ENSG00000224957	AC090044.1	lincRNA	turquoise	-0.0896347	-0.643451	-0.335731	0.77592	0.299854	0.0804071
ENSG00000224239	AC090044.2	lincRNA	turquoise	0.00831032	-0.598404	-0.267499	0.684437	0.215102	-0.0183042
ENSG00000091181	IL5RA	protein_coding	turquoise	-0.0989686	-0.407888	-0.12642	0.505791	0.201429	0.321639
ENSG00000150995	ITPR1	protein_coding	turquoise	-0.214524	-0.704834	-0.344851	0.737996	0.145993	0.159011
ENSG00000189229	AC069277.2	lincRNA	turquoise	0.225515	0.113928	-0.00784516	0.0404891	-0.135051	-0.0929054
ENSG00000180914	OXTR	protein_coding	turquoise	0.072337	-0.103455	-0.0840103	0.322979	0.254155	-0.098387
ENSG00000269975	RP11-58B17.2	lincRNA	turquoise	0.103175	-0.238018	-0.162883	0.261564	-0.0801383	-0.0784049
ENSG00000156959	LHFPL4	protein_coding	turquoise	-0.0381042	-0.164764	-0.109648	0.21291	-0.0312037	-0.0594719
ENSG00000187288	CIDEC	protein_coding	turquoise	-0.0324402	-0.0446665	0.474513	0.0857971	-0.0122857	-0.0898738
ENSG00000144554	FANCD2	protein_coding	blue	0.25921	0.785142	0.188486	-0.664342	-0.198679	0.0200717
ENSG00000157017	GHRL	protein_coding	turquoise	0.00683303	-0.308279	0.0744632	0.284954	-0.135639	0.000990635
ENSG00000157087	ATP2B2	protein_coding	turquoise	0.078763	-0.404899	-0.249155	0.546717	0.0014715	-0.0845322
ENSG00000157152	SYN2	processed_transcript	turquoise	-0.0406652	-0.281202	-0.153213	0.353794	-0.0177852	-0.219206
ENSG00000157150	TIMP4	protein_coding	turquoise	-0.199911	-0.267482	-0.00358371	0.341139	0.215566	-0.0953182
ENSG00000144712	CAND2	protein_coding	turquoise	-0.192917	-0.627295	-0.402544	0.834915	0.183977	-0.0826351
ENSG00000163520	FBLN2	protein_coding	green	-0.360352	-0.413001	-0.271956	0.572156	0.765294	0.339165
ENSG00000180438	TPRXL	protein_coding	blue	-0.0297438	0.146316	0.0694666	-0.164207	-0.0100125	-0.00234409
ENSG00000169814	BTD	protein_coding	turquoise	-0.347342	-0.271235	0.105938	0.0729026	-0.163238	-0.0142991
ENSG00000131386	GALNT15	protein_coding	turquoise	-0.311508	-0.475417	-0.206757	0.57048	0.631709	0.191557
ENSG00000182568	SATB1	protein_coding	turquoise	-0.0553896	-0.44874	-0.177502	0.493107	0.0976693	-0.0817431
ENSG00000114166	KAT2B	protein_coding	turquoise	-0.192245	-0.547561	-0.170252	0.410707	-0.0490146	0.197122
ENSG00000129810	SGOL1	protein_coding	blue	0.253386	0.84944	0.203959	-0.664911	-0.171585	-0.00704815
ENSG00000272511	RP11-180N14.1	lincRNA	turquoise	-0.0215599	-0.684111	-0.22271	0.771062	0.234283	0.0666496
ENSG00000151789	ZNF385D	protein_coding	turquoise	-0.177567	-0.704948	-0.279378	0.811633	0.334622	0.144633
ENSG00000151090	THRB	protein_coding	turquoise	0.0183191	-0.338354	0.0717043	0.403361	-0.0721358	-0.167761
ENSG00000237838	AC133680.1	lincRNA	turquoise	-0.0246542	-0.352871	-0.0387617	0.419188	-0.122373	-0.0992817
ENSG00000179796	LRRC3B	protein_coding	turquoise	-0.109187	-0.514867	-0.17389	0.607751	0.100694	-0.0534049
ENSG00000163508	EOMES	protein_coding	turquoise	-0.091331	-0.262729	-0.251639	0.350473	0.0970146	0.51484
ENSG00000235493	AC092415.1	lincRNA	turquoise	0.358807	0.121495	0.0827939	0.00929818	-0.141981	-0.317163
ENSG00000206559	ZCWPW2	protein_coding	turquoise	0.0364942	-0.595302	-0.266191	0.541166	-0.00658532	-0.185244
ENSG00000228214	LINC00693	antisense	turquoise	-0.043818	-0.483164	-0.294618	0.588043	0.106833	-0.130094
ENSG00000235904	RBMS3-AS3	antisense	turquoise	-0.121609	-0.663168	-0.226492	0.732624	0.138945	-0.0203254
ENSG00000197385	ZNF860	protein_coding	blue	0.13975	0.231629	-0.0260253	-0.21319	-0.0960518	-0.0967214
ENSG00000152642	GPD1L	protein_coding	turquoise	-0.0720891	-0.0363883	0.272125	-0.125332	-0.330341	-0.213565
ENSG00000261572	RP11-384L8.1	sense_intronic	blue	0.135116	0.333483	0.276142	-0.322231	-0.268553	-0.346356
ENSG00000170293	CMTM8	protein_coding	blue	-0.036218	0.490586	0.266835	-0.533468	-0.214796	-0.168362
ENSG00000153551	CMTM7	protein_coding	turquoise	-0.219141	0.0743189	-0.224691	-0.0351903	0.217471	0.241254
ENSG00000172995	ARPP21	protein_coding	turquoise	-0.0166394	-0.358739	-0.281406	0.445204	0.0139968	-0.0463336
ENSG00000163673	DCLK3	protein_coding	green	-0.0945199	0.070842	-0.0674766	0.0570425	0.42911	0.19578
ENSG00000144668	ITGA9	protein_coding	turquoise	-0.207503	-0.672064	-0.278818	0.794197	0.2537	0.130108
ENSG00000187091	PLCD1	protein_coding	turquoise	-0.309725	-0.348652	-0.110611	0.300798	0.0260702	-0.140646
ENSG00000144655	CSRNP1	protein_coding	turquoise	-0.391335	-0.334515	-0.0545425	0.274068	0.169023	0.0927048
ENSG00000168334	XIRP1	protein_coding	green	-0.264605	0.123462	-0.190418	-0.0121537	0.64562	0.485708
ENSG00000179934	CCR8	protein_coding	red	-0.171817	-0.124284	-0.098978	0.2018	0.339833	0.710811
ENSG00000170011	MYRIP	protein_coding	turquoise	-0.0256871	-0.487681	-0.0909919	0.556744	-0.114943	-0.245337
ENSG00000168032	ENTPD3	protein_coding	turquoise	-0.0608382	-0.324605	-0.0298379	0.320606	-0.115551	-0.327861
ENSG00000187094	CCK	protein_coding	turquoise	-0.00133023	-0.0325556	0.159399	0.0685002	-0.0787381	-0.183898
ENSG00000240747	KRBOX1	protein_coding	turquoise	-0.0420315	-0.377165	-0.241411	0.529244	0.205412	0.0606422
ENSG00000182983	ZNF662	protein_coding	turquoise	0.10535	-0.542001	-0.217898	0.67216	0.130216	-0.0869253
ENSG00000225873	LINC00694	lincRNA	turquoise	-0.0764598	-0.336501	0.221784	0.245007	-0.0780984	-0.00406475
ENSG00000163808	KIF15	protein_coding	blue	0.243385	0.858473	0.206487	-0.718917	-0.169124	0.0312832
ENSG00000163815	CLEC3B	protein_coding	turquoise	-0.261462	-0.658912	-0.0631235	0.673274	0.118937	-0.0187772
ENSG00000163814	CDCP1	protein_coding	blue	-0.0206888	0.506092	0.352005	-0.591416	-0.0163505	0.174939
ENSG00000173578	XCR1	protein_coding	turquoise	-0.20996	-0.342263	-0.0816558	0.325982	0.0739859	0.461435
ENSG00000223552	RP11-24F11.2	antisense	turquoise	-0.119317	-0.0209203	0.383776	-0.101433	0.115315	0.272311
ENSG00000012223	LTF	protein_coding	turquoise	-0.0259537	-0.343116	0.0614927	0.356087	-0.0859316	0.0353981
ENSG00000163827	LRRC2	protein_coding	turquoise	0.0474149	-0.403197	-0.206078	0.498894	0.0283455	-0.137289
ENSG00000160808	MYL3	protein_coding	turquoise	-0.169824	-0.402165	-0.289179	0.565663	0.294009	-0.0345798
ENSG00000160801	PTH1R	protein_coding	turquoise	-0.226578	-0.593134	-0.343476	0.749617	0.39336	-0.0117075
ENSG00000164045	CDC25A	protein_coding	blue	-0.0298235	0.839853	0.118857	-0.692971	-0.13122	0.0825563
ENSG00000164049	FBXW12	protein_coding	brown	0.485479	0.0719843	0.0355897	-0.0136811	-0.257969	-0.223367
ENSG00000145040	UCN2	protein_coding	green	0.0273036	0.229061	0.0344732	-0.158275	0.36218	0.0332291
ENSG00000114270	COL7A1	protein_coding	green	0.0162085	0.193277	0.0303512	-0.114931	0.439427	0.0709615
ENSG00000008300	CELSR3	protein_coding	blue	0.182457	0.277526	0.0994826	-0.248861	-0.103316	-0.22361
ENSG00000185909	KLHDC8B	protein_coding	turquoise	-0.353575	-0.460814	-0.318818	0.55023	0.299067	0.156145
ENSG00000145020	AMT	protein_coding	turquoise	0.333711	-0.104324	0.0125096	0.123801	-0.307357	-0.30296
ENSG00000185614	FAM212A	protein_coding	turquoise	-0.320496	-0.438975	-0.320253	0.458617	0.299272	0.149361
ENSG00000183763	TRAIP	protein_coding	blue	0.0647641	0.825114	0.114325	-0.659194	-0.154097	0.0214366
ENSG00000230698	CTD-2330K9.2	antisense	brown	0.468715	0.229301	0.396273	-0.311202	-0.301307	-0.17126
ENSG00000188338	SLC38A3	processed_transcript	turquoise	-0.0185336	-0.0276307	-0.0835896	0.1546	-0.14454	-0.289201
ENSG00000232352	SEMA3B-AS1	antisense	turquoise	0.162798	-0.153095	0.106164	0.0907143	-0.216019	-0.300481
ENSG00000007402	CACNA2D2	protein_coding	turquoise	-0.0964324	-0.376964	-0.256769	0.517613	-0.0363225	-0.252791
ENSG00000088543	C3orf18	protein_coding	turquoise	-0.296054	-0.612837	-0.466339	0.711646	0.279768	-0.0176045
ENSG00000088538	DOCK3	protein_coding	turquoise	0.137665	-0.44583	-0.284567	0.549863	-0.0521701	-0.230003
ENSG00000164082	GRM2	protein_coding	turquoise	0.208787	-0.12736	0.0561434	0.164863	0.104978	-0.0232271
ENSG00000180929	GPR62	protein_coding	turquoise	0.0330067	-0.341086	-0.156498	0.446278	-0.123773	-0.245721
ENSG00000114786	ABHD14A-ACY1	protein_coding	brown	0.567547	0.342435	0.295923	-0.344786	-0.242829	-0.243147
ENSG00000164087	POC1A	protein_coding	blue	-0.128424	0.794578	0.262106	-0.693205	-0.071827	0.122041
ENSG00000114854	TNNC1	protein_coding	turquoise	0.0231434	0.0139387	0.23418	0.0557312	0.018656	-0.132182
ENSG00000157388	CACNA1D	protein_coding	turquoise	0.225931	-0.0266641	0.186026	0.0453077	-0.162283	-0.32139
ENSG00000271916	RP11-884K10.6	antisense	brown	0.395444	0.0779979	0.269194	-0.127186	-0.247917	-0.301267
ENSG00000016391	CHDH	protein_coding	blue	0.0609167	0.393317	0.396859	-0.429773	-0.185827	-0.0925924
ENSG00000056736	IL17RB	protein_coding	blue	0.0990598	0.436498	0.342809	-0.42698	-0.150523	-0.055192
ENSG00000157445	CACNA2D3	protein_coding	turquoise	-0.124933	-0.613482	-0.265864	0.688574	0.230088	0.000463126
ENSG00000163687	DNASE1L3	protein_coding	turquoise	-0.00966467	-0.310116	0.053814	0.260504	-0.305648	0.167179
ENSG00000163686	ABHD6	protein_coding	turquoise	-0.339757	0.0314475	0.0492864	-0.124178	-0.152374	-0.0579714
ENSG00000168306	ACOX2	protein_coding	turquoise	-0.083356	-0.376922	0.120942	0.406592	0.0544642	-0.0779108
ENSG00000168309	FAM107A	protein_coding	turquoise	-0.214493	-0.745864	-0.19502	0.802189	0.114562	0.0767455
ENSG00000198643	FAM3D	protein_coding	yellow	0.0299209	-0.104898	0.608747	-0.0532629	-0.147936	-0.0932859
ENSG00000153266	FEZF2	protein_coding	turquoise	-0.393257	-0.015518	-0.0741597	0.0734081	0.0889218	0.0807729
ENSG00000163637	PRICKLE2	protein_coding	turquoise	-0.153384	-0.750851	-0.386641	0.850574	0.372074	0.0126092
ENSG00000241158	ADAMTS9-AS1	antisense	turquoise	0.0557811	-0.616752	-0.285668	0.668622	0.211323	-0.0291549
ENSG00000241684	ADAMTS9-AS2	antisense	turquoise	0.00643789	-0.789816	-0.249995	0.883288	0.195011	-0.0569731
ENSG00000163377	FAM19A4	protein_coding	turquoise	-0.166936	-0.486146	-0.283389	0.658345	0.144415	-0.0126623
ENSG00000163380	LMOD3	protein_coding	turquoise	0.101777	-0.430815	-0.180141	0.515748	-0.0225604	-0.118973
ENSG00000187098	MITF	protein_coding	turquoise	-0.183776	-0.607482	-0.188942	0.546542	0.237148	0.189216
ENSG00000240405	RP11-460N16.1	lincRNA	turquoise	0.0851783	-0.0299589	-0.0351025	0.182128	-0.0498099	-0.181704
ENSG00000163412	EIF4E3	protein_coding	turquoise	-0.235495	-0.552533	-0.117579	0.48625	0.0775173	0.0853678
ENSG00000170837	GPR27	protein_coding	turquoise	-0.145134	-0.475451	-0.213611	0.553357	0.0794612	-0.0281058
ENSG00000243083	LINC00870	lincRNA	brown	0.343373	0.139996	0.226349	-0.0955607	-0.222831	-0.172478
ENSG00000121440	PDZRN3	protein_coding	turquoise	-0.230431	-0.620801	-0.383324	0.772637	0.31968	-0.10572
ENSG00000239677	PDZRN3-AS1	antisense	turquoise	-0.165313	-0.54909	-0.35439	0.696146	0.148818	-0.122368
ENSG00000242741	RP11-20B7.1	lincRNA	blue	0.0882503	0.110036	0.146487	-0.185325	-0.201642	0.00673636
ENSG00000113805	CNTN3	protein_coding	turquoise	-0.0199699	-0.389265	-0.0921005	0.470312	0.00176877	-0.0786184
ENSG00000175161	CADM2	protein_coding	turquoise	0.00571908	-0.602526	-0.203083	0.742254	0.0551814	-0.104996
ENSG00000080224	EPHA6	protein_coding	turquoise	-0.0913677	-0.606418	-0.315604	0.740218	0.147869	-0.0907452
ENSG00000233280	CRYBG3	protein_coding	turquoise	-0.133741	-0.364267	-0.023669	0.359087	0.0827488	0.0454448
ENSG00000154165	GPR15	protein_coding	turquoise	-0.0180166	-0.295094	-0.0150547	0.294216	-0.109747	0.145111
ENSG00000239445	ST3GAL6-AS1	antisense	turquoise	-0.178801	-0.268243	-0.255843	0.374494	0.2179	0.200086
ENSG00000144810	COL8A1	protein_coding	green	-0.269092	-0.457949	-0.299057	0.631807	0.788089	0.336056
ENSG00000273374	RP11-383I23.2	lincRNA	brown	0.533875	0.0955771	-0.0797069	0.00501405	-0.215314	-0.319837
ENSG00000144820	GPR128	protein_coding	yellow	0.0809642	0.109542	0.622003	-0.144762	-0.150485	0.0777865
ENSG00000154175	ABI3BP	protein_coding	turquoise	-0.151622	-0.730693	-0.26751	0.823958	0.22916	0.185562
ENSG00000273125	RP11-115H18.1	lincRNA	turquoise	0.121655	-0.498577	-0.217806	0.594608	0.0874331	-0.0772247
ENSG00000163507	KIAA1524	protein_coding	blue	0.12872	0.785014	0.0514358	-0.609971	-0.0213601	0.151837
ENSG00000241224	RP11-59E19.1	lincRNA	yellow	0.138829	0.122776	0.493222	-0.0645693	-0.0741586	-0.107829
ENSG00000144834	TAGLN3	protein_coding	turquoise	-0.0548427	-0.33164	-0.377697	0.498237	0.0220027	-0.186832
ENSG00000114529	C3orf52	protein_coding	yellow	0.209378	0.301818	0.497991	-0.413293	-0.151929	-0.079089
ENSG00000261488	RP11-757F18.5	antisense	brown	0.575307	0.138138	0.423955	-0.211918	-0.216573	-0.28394
ENSG00000172139	SLC9C1	protein_coding	brown	0.603621	-0.0888991	0.293501	0.0398112	-0.136155	-0.281521
ENSG00000272761	RP11-572C15.6	lincRNA	turquoise	-0.243175	-0.645217	-0.362471	0.777451	0.598725	0.286313
ENSG00000272844	RP11-484K9.4	antisense	blue	0.260162	0.211546	0.049749	-0.172832	-0.169746	-0.234669
ENSG00000144857	BOC	protein_coding	turquoise	-0.312136	-0.743515	-0.350306	0.877469	0.457647	0.166859
ENSG00000184307	ZDHHC23	protein_coding	blue	0.313413	0.550092	0.310986	-0.576407	-0.289262	-0.119316
ENSG00000240922	LSAMP-AS1	antisense	turquoise	0.326982	-0.0652237	0.0471236	0.159316	-0.0139117	-0.227596
ENSG00000144847	IGSF11	protein_coding	turquoise	-0.0723973	-0.48582	-0.306144	0.655894	0.0260825	-0.177717
ENSG00000114638	UPK1B	protein_coding	turquoise	0.0152408	-0.184911	0.222675	0.156039	-0.056509	-0.0930374
ENSG00000121594	CD80	protein_coding	red	-0.0830298	0.0589531	-0.110439	-0.0337906	0.358917	0.836399
ENSG00000144837	PLA1A	protein_coding	turquoise	-0.18958	-0.259567	-0.178667	0.34166	0.160548	0.294898
ENSG00000121577	POPDC2	protein_coding	turquoise	-0.164226	-0.725067	-0.377081	0.79383	0.237888	0.0858285
ENSG00000183833	MAATS1	protein_coding	turquoise	0.172796	-0.312866	0.0365304	0.391603	-0.147266	-0.202428
ENSG00000113924	HGD	protein_coding	yellow	0.100512	0.0490571	0.573047	-0.1125	-0.171187	-0.209228
ENSG00000145087	STXBP5L	protein_coding	turquoise	0.109245	-0.221551	-0.259668	0.383461	-0.101948	-0.210646
ENSG00000051341	POLQ	protein_coding	blue	0.360947	0.837769	0.20682	-0.702266	-0.166584	0.101253
ENSG00000145103	ILDR1	protein_coding	yellow	0.0886578	0.211149	0.380285	-0.261507	0.00486885	-0.0852516
ENSG00000036828	CASR	protein_coding	turquoise	0.0340437	-0.14713	0.130954	0.167159	-0.114521	0.03539
ENSG00000121552	CSTA	protein_coding	turquoise	-0.0735388	-0.205397	-0.0778016	0.134473	-0.0767929	0.0938732
ENSG00000173193	PARP14	protein_coding	red	0.118325	0.182076	0.0558074	-0.243775	0.0718094	0.501558
ENSG00000082684	SEMA5B	protein_coding	turquoise	-0.125476	-0.229869	-0.171513	0.391422	0.36819	0.152316
ENSG00000173175	ADCY5	protein_coding	turquoise	-0.150309	-0.680113	-0.228724	0.850092	0.1576	-0.0680428
ENSG00000065534	MYLK	protein_coding	turquoise	-0.245889	-0.732346	-0.346753	0.861234	0.378097	0.0847201
ENSG00000175455	CCDC14	protein_coding	brown	0.666204	0.33657	0.0712602	-0.341611	-0.222307	-0.148768
ENSG00000173702	MUC13	protein_coding	yellow	0.168014	0.345397	0.748046	-0.353519	-0.157987	-0.0671048
ENSG00000221955	SLC12A8	protein_coding	blue	-0.120412	0.258314	0.265386	-0.269431	0.131663	0.0490112
ENSG00000250012	RP11-124N2.1	antisense	turquoise	-0.140266	-0.0126778	-0.0215477	0.0212018	-0.163579	-0.199622
ENSG00000144908	ALDH1L1	protein_coding	turquoise	0.0690759	-0.195859	-0.0931739	0.261616	-0.0300173	-0.190233
ENSG00000246022	ALDH1L1-AS2	antisense	turquoise	0.0749045	-0.256961	-0.0828607	0.379559	0.0023232	-0.0953747
ENSG00000163884	KLF15	protein_coding	turquoise	-0.122491	-0.426816	-0.215696	0.538625	-0.0876178	-0.272528
ENSG00000180767	CHST13	protein_coding	turquoise	-0.0437534	0.100748	-0.00408686	0.0619701	0.0649454	-0.0113958
ENSG00000114554	PLXNA1	protein_coding	blue	-0.13084	0.218749	-0.202101	-0.190338	0.192076	0.108207
ENSG00000073111	MCM2	protein_coding	blue	-0.152447	0.812658	0.0773501	-0.654115	-0.0191478	0.195976
ENSG00000187715	KBTBD12	protein_coding	turquoise	0.0571504	-0.282004	0.0953068	0.320506	-0.112886	-0.209355
ENSG00000261159	RP11-723O4.9	lincRNA	blue	0.30465	0.245465	0.0374351	-0.335419	-0.212204	-0.074674
ENSG00000114654	EFCC1	protein_coding	turquoise	-0.0876448	-0.350001	0.150575	0.380909	-0.038045	-0.236726
ENSG00000250643	RP11-93K22.6	antisense	brown	0.439478	0.0615334	0.187141	-0.00720418	-0.154742	-0.254739
ENSG00000248243	RP11-93K22.13	lincRNA	blue	0.0489742	0.281157	0.384972	-0.314776	-0.0948309	-0.0755332
ENSG00000196353	CPNE4	protein_coding	turquoise	-0.00235878	-0.146265	0.0203032	0.150459	-0.0787261	0.00206196
ENSG00000144868	TMEM108	protein_coding	turquoise	-0.11741	-0.519392	-0.367238	0.64468	0.20407	0.0838406
ENSG00000091513	TF	protein_coding	turquoise	0.122454	-0.128921	-0.13918	0.309657	-0.10738	-0.243312
ENSG00000154917	RAB6B	protein_coding	turquoise	-0.175961	-0.507876	-0.20207	0.56332	0.0708127	-0.215372
ENSG00000174611	KY	protein_coding	turquoise	-0.00727153	-0.546655	0.0405097	0.570246	-0.0835317	-0.175733
ENSG00000073711	PPP2R3A	protein_coding	turquoise	-0.142213	-0.518327	-0.233752	0.553794	0.134984	-0.156766
ENSG00000261758	RP11-102M11.2	antisense	brown	0.403766	0.089661	-0.0900986	0.00738102	-0.195744	-0.122855
ENSG00000168875	SOX14	protein_coding	turquoise	0.0636376	0.118635	0.0567987	-0.0707032	-0.00308015	-0.0693367
ENSG00000114113	RBP2	protein_coding	turquoise	0.0888905	0.0540841	0.310899	0.0128249	-0.114446	-0.130667
ENSG00000114115	RBP1	protein_coding	turquoise	-0.103192	-0.243266	-0.286413	0.337559	0.0880064	-0.134779
ENSG00000158258	CLSTN2	protein_coding	turquoise	-0.23135	-0.392156	-0.236893	0.462021	0.265471	-0.0556036
ENSG00000248773	RP11-231L11.3	sense_intronic	brown	0.69274	0.114725	0.072121	-0.115496	-0.217417	-0.1778
ENSG00000244327	RP11-383G6.3	sense_overlapping	brown	0.685532	0.0675279	0.0680615	-0.0900869	-0.24294	-0.0897112
ENSG00000120756	PLS1	protein_coding	yellow	0.0297486	0.356352	0.669377	-0.519753	-0.0817338	0.109256
ENSG00000144935	TRPC1	protein_coding	turquoise	-0.0778111	-0.69444	-0.38519	0.825236	0.398791	0.0370745
ENSG00000163710	PCOLCE2	protein_coding	turquoise	-0.214494	-0.302501	-0.285245	0.44832	0.243334	0.0650337
ENSG00000181804	SLC9A9	protein_coding	turquoise	-0.28879	-0.706281	-0.337421	0.736696	0.248703	0.401167
ENSG00000163746	PLSCR2	protein_coding	turquoise	0.290172	0.0902	0.198287	-0.0169242	-0.0269067	-0.186548
ENSG00000144891	AGTR1	protein_coding	turquoise	-0.188735	-0.592438	-0.413011	0.757456	0.365426	0.045369
ENSG00000153002	CPB1	protein_coding	turquoise	-0.0648086	-0.327248	-0.133361	0.37581	-0.00411513	0.0445871
ENSG00000163751	CPA3	protein_coding	turquoise	-0.188585	-0.487911	0.0635979	0.54178	0.201765	0.223248
ENSG00000244468	RP11-206M11.7	antisense	blue	-0.0439342	0.191172	0.189586	-0.182779	-0.0134112	0.138016
ENSG00000243885	RP11-278L15.2	lincRNA	yellow	0.206208	0.120284	0.289895	-0.185328	-0.11499	-0.149299
ENSG00000268175	AC117395.1	protein_coding	turquoise	-0.0163844	-0.212576	-0.303917	0.396228	0.0460714	-0.207758
ENSG00000243944	RP11-167H9.4	antisense	blue	0.162105	0.177323	0.192676	-0.126319	-0.122979	-0.115914
ENSG00000174944	P2RY14	protein_coding	turquoise	-0.224486	-0.621549	-0.163415	0.710271	0.172881	0.267071
ENSG00000169313	P2RY12	protein_coding	turquoise	-0.150079	-0.515194	-0.266147	0.536387	0.152101	0.461992
ENSG00000152580	IGSF10	protein_coding	turquoise	0.018832	-0.5033	-0.181729	0.62027	0.127027	-0.0794038
ENSG00000197953	AADACL2	protein_coding	turquoise	0.221271	-0.189797	0.0200667	0.154887	-0.114797	-0.125588
ENSG00000114771	AADAC	protein_coding	turquoise	0.11984	-0.175284	0.445333	0.0806142	-0.129517	-0.0724817
ENSG00000198829	SUCNR1	protein_coding	red	-0.208291	-0.0934015	-0.107498	0.0884976	0.331492	0.61746
ENSG00000229619	MBNL1-AS1	antisense	turquoise	-0.124383	-0.719527	-0.266206	0.789768	0.211458	-0.0279869
ENSG00000169860	P2RY1	protein_coding	turquoise	-0.126004	-0.289132	-0.139141	0.389194	0.0548883	0.0715398
ENSG00000241732	RP11-38P22.2	lincRNA	turquoise	0.0996911	-0.275279	-0.154179	0.339464	0.0169421	-0.0372984
ENSG00000243069	ARHGEF26-AS1	processed_transcript	turquoise	0.0739067	-0.413616	-0.239359	0.538725	-0.0593712	-0.187245
ENSG00000114790	ARHGEF26	protein_coding	turquoise	-0.0460733	-0.602507	-0.217652	0.74759	0.040449	-0.24134
ENSG00000114805	PLCH1	protein_coding	yellow	0.160486	0.311286	0.570554	-0.368815	-0.170285	0.0742273
ENSG00000239508	PLCH1-AS1	antisense	brown	0.412111	0.102832	0.30524	-0.109926	-0.212242	-0.0604283
ENSG00000214919	AC104472.1	protein_coding	blue	0.518198	0.387989	0.294017	-0.304826	-0.189356	-0.0107938
ENSG00000169282	KCNAB1	protein_coding	turquoise	-0.0261406	-0.57847	-0.200665	0.58699	0.0936644	-0.185316
ENSG00000243629	LINC00880	lincRNA	blue	0.067616	0.242562	0.19123	-0.190944	0.0354127	0.135489
ENSG00000241770	RP11-555M1.3	antisense	blue	0.133932	0.0922441	0.151313	-0.172387	-0.154608	-0.0711108
ENSG00000163661	PTX3	protein_coding	turquoise	-0.285154	-0.514056	-0.38609	0.574263	0.339313	0.0543287
ENSG00000174899	C3orf55	protein_coding	turquoise	-0.0247407	-0.0849188	0.097752	0.131337	0.00315088	-0.126127
ENSG00000168779	SHOX2	protein_coding	turquoise	0.0205592	0.00630333	-0.132517	0.149395	0.196654	-0.0421382
ENSG00000118849	RARRES1	protein_coding	turquoise	-0.030043	-0.0988667	0.0457547	0.193962	0.304371	0.196882
ENSG00000271778	RP11-379F4.8	sense_intronic	turquoise	0.462482	-0.112573	-0.0951889	0.152047	-0.0428744	-0.13247
ENSG00000250588	IQCJ-SCHIP1	protein_coding	turquoise	-0.430697	-0.515369	-0.417593	0.665039	0.472172	0.102046
ENSG00000113810	SMC4	protein_coding	blue	0.266874	0.718345	0.0525424	-0.620353	-0.153264	0.0381877
ENSG00000213186	TRIM59	protein_coding	blue	0.174827	0.441068	0.0512126	-0.382557	0.165241	0.117859
ENSG00000196542	SPTSSB	protein_coding	turquoise	-0.00228311	-0.0468908	0.2814	-0.050178	-0.143235	0.0391067
ENSG00000121871	SLITRK3	protein_coding	turquoise	-0.260729	-0.560894	-0.33674	0.717919	0.24845	-0.00260675
ENSG00000114200	BCHE	protein_coding	turquoise	-0.252435	-0.670534	-0.443404	0.777514	0.350921	0.0115669
ENSG00000114204	SERPINI2	protein_coding	turquoise	0.161885	-0.272683	-0.195336	0.265694	-0.186104	-0.0686896
ENSG00000174776	WDR49	protein_coding	turquoise	0.134633	-0.230194	-0.186941	0.306972	-0.0967501	0.0248934
ENSG00000269984	RP11-362K14.5	antisense	brown	0.654011	0.127922	0.113471	-0.150554	-0.240038	-0.165799
ENSG00000188306	LRRIQ4	protein_coding	yellow	0.222872	0.00780685	0.474291	-0.0378913	-0.0790352	-0.109837
ENSG00000114248	LRRC31	protein_coding	yellow	0.153608	-0.079274	0.642504	-0.0314195	-0.229095	-0.0910837
ENSG00000173890	GPR160	protein_coding	yellow	0.0887402	0.143351	0.578699	-0.193988	-0.177256	-0.0222924
ENSG00000242578	RP11-469J4.3	lincRNA	brown	0.466979	-0.014088	0.0473803	0.100368	-0.0458712	-0.141168
ENSG00000013293	SLC7A14	protein_coding	turquoise	-0.0344385	-0.506538	-0.227181	0.625743	0.0780313	-0.0802189
ENSG00000163581	SLC2A2	protein_coding	turquoise	0.125973	-0.0128226	0.249028	0.0727498	-0.0874727	-0.0711127
ENSG00000223387	RP11-408H1.3	lincRNA	yellow	0.252082	0.0566943	0.382452	-0.0852295	-0.143798	0.0911887
ENSG00000144959	NCEH1	protein_coding	blue	-0.0063786	0.310583	0.365256	-0.372322	0.0730178	0.299126
ENSG00000269496	AC007919.2	protein_coding	brown	0.335304	0.0521048	0.19816	-0.112174	-0.0982434	-0.00704069
ENSG00000114346	ECT2	protein_coding	blue	0.161108	0.761603	0.205321	-0.656477	-0.0296151	0.137946
ENSG00000169760	NLGN1	protein_coding	turquoise	-0.11518	-0.661716	-0.266061	0.810545	0.129148	-0.050606
ENSG00000203645	LINC00501	lincRNA	yellow	0.391807	0.224787	0.529597	-0.18612	-0.163282	-0.126689
ENSG00000197584	KCNMB2	protein_coding	turquoise	0.0947645	-0.385129	-0.235704	0.506119	-0.0496917	-0.185815
ENSG00000237978	RP11-385J1.2	antisense	turquoise	0.25923	0.173802	-0.0573033	0.0380269	-0.0978137	-0.275849
ENSG00000181449	SOX2	protein_coding	turquoise	0.0416581	-0.0662323	-0.154832	0.114991	-0.186216	-0.1427
ENSG00000243368	MCCC1-AS1	antisense	brown	0.705923	0.0410787	0.0604052	-0.088983	-0.219216	-0.187322
ENSG00000078081	LAMP3	protein_coding	red	-0.0908621	0.0168881	-0.167932	-0.0152275	0.187403	0.606149
ENSG00000233885	YEATS2-AS1	antisense	brown	0.674789	0.104031	-0.0934665	-0.0919337	-0.138889	-0.0932822
ENSG00000114859	CLCN2	protein_coding	blue	0.137136	0.580405	0.387833	-0.519287	-0.163556	-0.182924
ENSG00000187068	C3orf70	protein_coding	turquoise	-0.0480636	-0.501886	-0.251754	0.672884	0.140497	-0.159689
ENSG00000073792	IGF2BP2	protein_coding	blue	0.205521	0.405388	0.203369	-0.363128	-0.0334517	-0.0243061
ENSG00000163915	C3orf65	protein_coding	brown	0.639754	0.106284	0.145231	-0.0496985	-0.119398	-0.163577
ENSG00000058866	DGKG	protein_coding	turquoise	-0.123986	-0.494918	-0.259614	0.57373	0.112032	-0.0427037
ENSG00000113889	KNG1	protein_coding	turquoise	0.335966	0.13331	0.132409	-0.00638427	-0.0909701	-0.103737
ENSG00000163918	RFC4	protein_coding	blue	0.105235	0.754383	0.0399958	-0.644374	-0.124288	0.106563
ENSG00000127241	MASP1	protein_coding	turquoise	-0.06543	-0.466261	-0.131443	0.530712	-0.0089387	-0.0610562
ENSG00000228952	RP11-567G11.1	lincRNA	yellow	0.0742631	0.0327179	0.425214	-0.0969134	-0.119776	-0.108105
ENSG00000157005	SST	protein_coding	turquoise	-0.0403118	-0.309935	0.0300672	0.397792	-0.0934108	-0.111967
ENSG00000090530	LEPREL1	protein_coding	turquoise	-0.177895	-0.395467	-0.107453	0.408115	0.0863478	0.0230182
ENSG00000225764	LEPREL1-AS1	antisense	turquoise	0.101371	-0.128105	-0.0626948	0.189353	0.000383263	-0.0201589
ENSG00000163347	CLDN1	protein_coding	turquoise	0.0755137	0.0317295	0.251986	-0.0399409	0.0853865	0.0455535
ENSG00000113946	CLDN16	protein_coding	turquoise	0.140319	-0.15256	0.151438	0.117405	-0.0631215	0.0179991
ENSG00000188958	UTS2B	protein_coding	turquoise	0.0405658	-0.426448	-0.13629	0.473337	0.0886282	0.157777
ENSG00000127252	HRASLS	protein_coding	turquoise	0.0218985	-0.243011	-0.146081	0.364976	-0.0722139	-0.305152
ENSG00000187527	ATP13A5	protein_coding	turquoise	0.179542	-0.177163	0.0624019	0.203034	-0.122909	-0.0787443
ENSG00000127249	ATP13A4	protein_coding	turquoise	0.191049	-0.129295	0.315588	0.0594197	-0.206724	-0.0571461
ENSG00000224855	OPA1-AS1	antisense	brown	0.599149	0.0872303	0.109879	-0.11274	-0.221959	-0.128151
ENSG00000229155	RP11-528A4.2	lincRNA	yellow	-0.00121472	0.0863424	0.6148	-0.121379	-0.162299	0.00110547
ENSG00000172061	LRRC15	protein_coding	green	-0.26618	0.00168837	-0.064243	0.0907544	0.734588	0.394922
ENSG00000244675	AC108676.1	sense_overlapping	turquoise	0.403224	0.0011791	0.0550633	0.103606	-0.135899	-0.217259
ENSG00000229325	ACAP2-IT1	sense_intronic	brown	0.659667	0.0557494	0.122372	-0.0909768	-0.187828	-0.124774
ENSG00000189058	APOD	protein_coding	turquoise	-0.109516	-0.537736	-0.146276	0.706208	0.200737	0.0241164
ENSG00000272792	RP11-141C7.4	lincRNA	brown	0.565863	0.226437	0.188463	-0.219924	-0.206719	-0.257837
ENSG00000229178	AC069513.4	lincRNA	brown	0.367081	0.196706	0.0812307	-0.199125	-0.165493	-0.177949
ENSG00000260261	RP11-480A16.1	lincRNA	brown	0.692655	0.281212	0.261057	-0.306385	-0.285621	-0.272991
ENSG00000072274	TFRC	protein_coding	blue	0.0143851	0.583136	0.328623	-0.597162	0.0172026	0.147779
ENSG00000163959	SLC51A	protein_coding	turquoise	0.0818425	-0.249292	0.0891558	0.226013	-0.0537448	-0.0425524
ENSG00000145107	TM4SF19	protein_coding	turquoise	0.255047	0.0703871	-0.0112869	-0.0493102	0.0589313	0.0541141
ENSG00000163975	MFI2	protein_coding	blue	-0.0517745	0.298274	-0.0475629	-0.241038	0.24217	0.0952938
ENSG00000228109	MFI2-AS1	antisense	blue	0.227913	0.355828	-0.137896	-0.321754	0.00711576	-0.0432145
ENSG00000273308	RP11-496H1.2	lincRNA	brown	0.491641	0.0532221	0.0654323	-0.0800779	-0.13278	-0.224166
ENSG00000168993	CPLX1	protein_coding	blue	-0.0967382	0.210113	0.176556	-0.125322	-0.00771688	-0.145626
ENSG00000178222	RNF212	protein_coding	turquoise	-0.105383	-0.333197	-0.212353	0.456905	0.19657	-0.0290473
ENSG00000273179	RP11-20I20.4	antisense	turquoise	0.173096	-0.136344	-0.0889668	0.213534	0.351309	-0.00552171
ENSG00000013810	TACC3	protein_coding	blue	-0.0172429	0.784849	0.128565	-0.644128	-0.0300498	0.15229
ENSG00000243449	C4orf48	protein_coding	turquoise	-0.0605271	0.154136	0.125267	-0.0442301	0.152141	-0.0806738
ENSG00000168824	NSG1	protein_coding	turquoise	0.0409847	-0.147112	0.107777	0.114625	-0.366438	-0.294208
ENSG00000170891	CYTL1	protein_coding	turquoise	-0.297867	-0.456276	-0.184901	0.49007	0.45552	0.206008
ENSG00000152953	STK32B	protein_coding	turquoise	-0.234826	-0.472281	-0.194309	0.505815	0.313687	0.128932
ENSG00000173040	EVC2	protein_coding	turquoise	-0.211074	-0.526216	-0.396785	0.711293	0.472973	0.182858
ENSG00000072840	EVC	protein_coding	turquoise	-0.305011	-0.61981	-0.413429	0.766888	0.587539	0.22745
ENSG00000249896	RP11-586D19.1	lincRNA	turquoise	-0.0703189	-0.181872	-0.247002	0.27682	0.0235013	0.306493
ENSG00000074211	PPP2R2C	protein_coding	turquoise	-0.0789155	-0.109065	-0.16321	0.172246	-0.0716121	-0.284519
ENSG00000245468	RP11-367J11.3	lincRNA	turquoise	0.093103	-0.31248	-0.0508441	0.324191	-0.1602	-0.167103
ENSG00000178597	PSAPL1	protein_coding	turquoise	-0.0943226	-0.0960559	0.251495	0.0879354	-0.0534611	-0.0294105
ENSG00000251615	RP11-774O3.3	lincRNA	turquoise	0.0387934	-0.692334	-0.249582	0.619401	0.0898106	-0.104992
ENSG00000155269	GPR78	protein_coding	turquoise	0.112745	-0.0751954	0.0485955	0.0724564	-0.0292878	-0.0822555
ENSG00000178163	ZNF518B	protein_coding	turquoise	-0.0033857	-0.449441	-0.259036	0.534227	0.1436	0.044345
ENSG00000248360	LINC00504	lincRNA	turquoise	0.19379	-0.124984	-0.107633	0.220435	-0.129108	-0.156542
ENSG00000249252	RP11-665G4.1	antisense	turquoise	0.0400877	-0.225966	-0.137803	0.253695	0.0751366	-0.0768355
ENSG00000163145	C1QTNF7	protein_coding	turquoise	-0.107228	-0.712896	-0.0866868	0.820241	0.169217	-0.04586
ENSG00000048342	CC2D2A	protein_coding	turquoise	-0.0330521	-0.608662	-0.291162	0.680249	0.144444	-0.11973
ENSG00000137440	FGFBP1	protein_coding	blue	-0.00333123	0.152032	0.260529	-0.231639	0.0100118	-0.116161
ENSG00000137441	FGFBP2	protein_coding	turquoise	-0.0855431	-0.275673	-0.136939	0.239672	0.0690975	0.239396
ENSG00000109805	NCAPG	protein_coding	blue	0.099509	0.886199	0.196427	-0.768992	-0.0892267	0.121003
ENSG00000145147	SLIT2	protein_coding	turquoise	-0.230847	-0.648916	-0.423168	0.824506	0.532917	0.238033
ENSG00000109610	SOD3	protein_coding	turquoise	-0.348601	-0.588187	-0.212607	0.703905	0.428537	0.177163
ENSG00000091490	SEL1L3	protein_coding	blue	-0.0467385	0.239552	0.386115	-0.394543	-0.0666533	0.154136
ENSG00000250541	RP11-302F12.10	antisense	brown	0.644088	-0.0946175	0.171859	0.0248845	-0.218394	-0.0823338
ENSG00000163394	CCKAR	protein_coding	turquoise	-0.0967747	-0.457624	-0.205103	0.575303	0.0701065	-0.0515336
ENSG00000169851	PCDH7	protein_coding	turquoise	-0.162947	-0.483187	-0.21883	0.496766	0.282235	0.131876
ENSG00000134962	KLB	protein_coding	turquoise	0.0711653	-0.0168056	-0.0737156	0.081079	-0.158007	-0.157991
ENSG00000250893	RP11-588L15.2	antisense	brown	0.66332	0.264706	0.467595	-0.352643	-0.307627	-0.14523
ENSG00000064042	LIMCH1	protein_coding	turquoise	-0.000312189	-0.43965	-0.0599605	0.453802	0.0143332	-0.188358
ENSG00000109132	PHOX2B	protein_coding	turquoise	-0.135398	-0.426413	-0.28631	0.523433	0.0535076	-0.0166731
ENSG00000245870	LINC00682	lincRNA	turquoise	0.105373	-0.296901	-0.199583	0.370605	-0.0437969	-0.0654772
ENSG00000182308	DCAF4L1	protein_coding	brown	0.597946	0.203658	0.0762853	-0.172982	-0.249525	-0.160276
ENSG00000178343	SHISA3	protein_coding	turquoise	-0.223905	-0.590725	-0.156718	0.672567	0.257063	0.0542448
ENSG00000183783	KCTD8	protein_coding	turquoise	-0.196348	-0.591354	-0.303908	0.681589	0.152768	-0.0502862
ENSG00000163285	GABRG1	protein_coding	turquoise	0.0610354	-0.185059	-0.0921529	0.251684	-0.106053	-0.0864195
ENSG00000109158	GABRA4	protein_coding	turquoise	0.14045	-0.0565929	0.085622	0.128607	-0.126021	-0.165928
ENSG00000145244	CORIN	protein_coding	turquoise	-0.112939	-0.219464	-0.0686222	0.371501	0.555228	0.126699
ENSG00000198515	CNGA1	protein_coding	turquoise	0.234276	-0.156552	0.345658	0.059117	-0.19278	-0.239336
ENSG00000145248	SLC10A4	protein_coding	turquoise	0.105678	-0.236541	-0.237962	0.381424	-0.077706	-0.242054
ENSG00000109182	CWH43	protein_coding	turquoise	-0.00366721	-0.104631	0.057421	0.126334	-0.161889	-0.0789333
ENSG00000128045	RASL11B	protein_coding	turquoise	-0.0969203	-0.276663	-0.263643	0.399847	0.0130295	-0.163789
ENSG00000249706	RP11-89B16.1	sense_intronic	turquoise	0.0377982	-0.304178	-0.171469	0.368764	0.197268	0.111504
ENSG00000157404	KIT	protein_coding	turquoise	-0.122421	-0.560551	-0.114485	0.65743	0.132808	0.035158
ENSG00000109255	NMU	protein_coding	blue	-0.0135525	0.233763	0.174644	-0.191783	0.00138714	-0.150332
ENSG00000109265	KIAA1211	protein_coding	turquoise	-0.126062	0.0216594	0.319653	-0.0725065	0.0664267	0.107781
ENSG00000128059	PPAT	protein_coding	blue	-0.0225643	0.700204	0.0385764	-0.692476	-0.0859562	0.0742675
ENSG00000270109	RP11-393M11.2	lincRNA	blue	0.238991	0.288826	0.0508742	-0.296321	-0.0696239	-0.130175
ENSG00000196503	ARL9	protein_coding	turquoise	-0.0082877	-0.0992352	0.0624842	0.189581	0.125954	0.0493399
ENSG00000128040	SPINK2	protein_coding	turquoise	0.0164697	-0.329814	-0.0829048	0.439316	-0.0626838	-0.0294923
ENSG00000150471	LPHN3	protein_coding	turquoise	0.0490673	-0.422315	-0.0419	0.479916	-0.135038	-0.283063
ENSG00000145242	EPHA5	protein_coding	turquoise	-0.0645751	-0.515178	-0.24406	0.554901	0.202007	0.0183
ENSG00000153802	TMPRSS11D	protein_coding	turquoise	0.195835	-0.0813922	-0.0396104	0.0715201	-0.136469	-0.158388
ENSG00000087128	TMPRSS11E	protein_coding	turquoise	0.0935472	0.0619068	-0.0937222	-0.0341402	-0.0975545	-0.112041
ENSG00000197888	UGT2B17	protein_coding	turquoise	-0.0511347	-0.145298	0.25079	0.0885706	-0.0120913	0.0630466
ENSG00000132464	ENAM	protein_coding	turquoise	0.102455	-0.379854	0.0118731	0.425581	-0.194772	-0.0656485
ENSG00000132465	IGJ	protein_coding	turquoise	-0.162663	-0.261233	0.100443	0.232551	-0.0803435	0.322051
ENSG00000169429	IL8	protein_coding	blue	-0.0865885	0.358185	0.160072	-0.365443	0.288841	0.355078
ENSG00000124875	CXCL6	protein_coding	green	0.0304525	0.133812	0.173314	-0.124043	0.149198	0.0863279
ENSG00000163739	CXCL1	protein_coding	blue	-0.0116215	0.348644	0.333974	-0.425401	0.16313	0.281859
ENSG00000163735	CXCL5	protein_coding	blue	0.0151987	0.254533	0.238596	-0.220312	0.0365574	0.130676
ENSG00000163734	CXCL3	protein_coding	blue	0.0716429	0.394823	0.417318	-0.504359	-0.0194331	0.231044
ENSG00000182585	EPGN	protein_coding	turquoise	0.136186	-0.0643731	-0.153986	0.0668309	-0.0085603	-0.0505563
ENSG00000174808	BTC	protein_coding	turquoise	-0.0430644	-0.338271	0.0390899	0.223426	-0.0997626	-0.104827
ENSG00000260265	RP11-44F21.5	lincRNA	turquoise	0.136647	0.0637931	0.29654	-0.00606256	-0.109969	-0.306943
ENSG00000138769	CDKL2	protein_coding	turquoise	0.037561	-0.408174	-0.216845	0.549343	0.0065441	-0.171735
ENSG00000138755	CXCL9	protein_coding	red	-0.160563	0.0648867	-0.189615	-0.045809	0.224756	0.741621
ENSG00000156219	ART3	protein_coding	turquoise	0.0116316	-0.15513	-0.154673	0.203871	-0.0196873	0.154449
ENSG00000169245	CXCL10	protein_coding	red	-0.163185	0.160137	-0.153467	-0.127811	0.260981	0.760885
ENSG00000169248	CXCL11	protein_coding	red	-0.0965416	0.134202	-0.0583258	-0.135462	0.199156	0.685664
ENSG00000156234	CXCL13	protein_coding	turquoise	-0.0844165	-0.237058	-0.183343	0.274371	0.135069	0.520819
ENSG00000251442	LINC01094	lincRNA	red	-0.34577	-0.214959	-0.227874	0.222776	0.641265	0.779694
ENSG00000249307	LINC01088	antisense	turquoise	-0.0105259	-0.355185	-0.156798	0.460436	0.113184	-0.179951
ENSG00000152784	PRDM8	protein_coding	turquoise	-0.227218	-0.569921	-0.290045	0.62934	0.31114	0.21479
ENSG00000152785	BMP3	protein_coding	turquoise	-0.0430591	-0.543166	-0.223669	0.705947	0.101276	-0.111729
ENSG00000251331	RP11-689K5.3	lincRNA	turquoise	0.169117	-0.0136211	0.132131	0.0950592	-0.0311264	-0.243
ENSG00000250057	RP11-576N17.5	lincRNA	brown	0.445665	0.0311558	0.0813116	-0.00504332	-0.139684	-0.0423059
ENSG00000173083	HPSE	protein_coding	blue	-0.1048	0.270546	0.18247	-0.30763	0.0988508	0.361835
ENSG00000138678	AGPAT9	protein_coding	turquoise	-0.101966	-0.0359433	0.3486	-0.0851734	-0.067932	0.00640686
ENSG00000250546	RP11-8L2.1	processed_transcript	turquoise	0.265539	0.159204	-0.0361194	0.0260188	-0.107379	-0.158791
ENSG00000163623	NKX6-1	protein_coding	turquoise	-0.0117255	-0.0920514	0.00616308	0.184433	0.0238967	-0.149992
ENSG00000138639	ARHGAP24	protein_coding	turquoise	-0.182024	-0.664886	-0.121865	0.600505	0.143731	0.0627436
ENSG00000261496	RP13-514E23.1	sense_overlapping	turquoise	0.000980272	-0.688338	-0.221481	0.77425	0.164105	-0.00475942
ENSG00000109339	MAPK10	protein_coding	turquoise	-0.173798	-0.749042	-0.301288	0.888196	0.297843	0.0685083
ENSG00000163629	PTPN13	protein_coding	turquoise	-0.14112	-0.499908	-0.343094	0.651039	0.245954	0.00328707
ENSG00000152583	SPARCL1	protein_coding	turquoise	-0.21558	-0.782782	-0.306078	0.870832	0.343675	0.0863926
ENSG00000249001	RP11-742B18.1	antisense	blue	0.130727	0.196043	0.0338547	-0.0556723	0.0707656	-0.0516152
ENSG00000152592	DMP1	protein_coding	blue	0.271596	0.21283	0.0502991	-0.0773314	0.0872836	-0.0418283
ENSG00000029559	IBSP	protein_coding	blue	-0.0215605	0.403248	0.0100775	-0.295529	0.385378	0.178851
ENSG00000118785	SPP1	protein_coding	red	-0.246233	0.0691102	-0.018511	-0.0728974	0.508617	0.45674
ENSG00000118777	ABCG2	protein_coding	turquoise	0.0893996	-0.227734	0.220706	0.298671	-0.0969255	-0.170576
ENSG00000163644	PPM1K	protein_coding	turquoise	-0.00242578	-0.545762	-0.332669	0.564334	0.0420092	0.167263
ENSG00000246375	RP11-10L7.1	lincRNA	turquoise	0.104417	-0.309176	-0.21086	0.363232	-0.00473265	0.00690608
ENSG00000177432	NAP1L5	protein_coding	turquoise	-0.172619	-0.592301	-0.266023	0.61965	0.118512	-0.0672259
ENSG00000138640	FAM13A	protein_coding	turquoise	-0.0588098	-0.294169	0.175644	0.187623	0.0564677	-0.0113029
ENSG00000185477	GPRIN3	protein_coding	turquoise	0.00242681	-0.0943002	0.161796	0.0300469	0.0103345	0.174664
ENSG00000251095	RP11-115D19.1	antisense	turquoise	0.0689156	-0.0477684	0.0661156	0.0374283	0.0469892	-0.0560899
ENSG00000145335	SNCA	protein_coding	turquoise	-0.222836	-0.507494	-0.251381	0.606716	0.3045	0.112987
ENSG00000138722	MMRN1	protein_coding	turquoise	-0.215436	-0.626476	-0.173411	0.72087	0.220583	0.125663
ENSG00000152208	GRID2	protein_coding	turquoise	0.0680663	-0.216424	0.143511	0.291098	-0.0896972	-0.153312
ENSG00000163106	HPGDS	protein_coding	turquoise	-0.16648	-0.558591	-0.0607532	0.55678	0.218914	0.252112
ENSG00000138696	BMPR1B	protein_coding	turquoise	-0.0696592	-0.4153	-0.250234	0.572467	0.235658	-0.0669699
ENSG00000271474	RP11-710C12.1	antisense	turquoise	-0.100578	-0.591024	-0.149966	0.651543	0.297568	0.145905
ENSG00000168785	TSPAN5	protein_coding	turquoise	-0.196454	-0.192735	-0.275492	0.256145	0.252725	-0.00529489
ENSG00000198099	ADH4	protein_coding	turquoise	0.0824491	-0.255706	0.286445	0.208543	-0.119942	-0.0796807
ENSG00000187758	ADH1A	protein_coding	turquoise	-0.135728	-0.459519	0.0860447	0.418619	-0.145304	-0.0116206
ENSG00000196616	ADH1B	protein_coding	turquoise	-0.192434	-0.677358	-0.128555	0.735738	0.0510348	0.0529948
ENSG00000196344	ADH7	protein_coding	turquoise	-0.0237789	-0.122868	0.145481	0.0529972	-0.245723	-0.0685376
ENSG00000138823	MTTP	protein_coding	turquoise	0.0815741	-0.0841011	0.161733	0.180633	-0.154217	-0.108129
ENSG00000138821	SLC39A8	protein_coding	blue	-0.166599	0.152461	0.0531665	-0.216297	0.168295	0.170342
ENSG00000260651	AF213884.2	antisense	turquoise	-0.217894	-0.165554	-0.213895	0.212212	0.0266033	-0.0304495
ENSG00000164039	BDH2	protein_coding	turquoise	0.0385904	-0.353463	0.0607858	0.195946	-0.0421784	-0.0400494
ENSG00000138778	CENPE	protein_coding	blue	0.386942	0.788896	0.134637	-0.670765	-0.148222	0.00600899
ENSG00000250522	AC004066.3	antisense	yellow	0.128045	0.163002	0.361712	-0.25069	-0.148743	-0.0864237
ENSG00000236699	ARHGEF38	protein_coding	yellow	0.313484	0.211095	0.556125	-0.358106	-0.209016	-0.143347
ENSG00000249885	ARHGEF38-IT1	sense_intronic	blue	0.324097	0.296919	0.380128	-0.363673	-0.160636	-0.0124963
ENSG00000251175	RP11-45L9.1	antisense	brown	0.568028	0.11431	0.146536	-0.100359	-0.154404	-0.12011
ENSG00000155011	DKK2	protein_coding	turquoise	-0.228558	-0.274109	-0.181571	0.402448	0.597696	0.248093
ENSG00000138796	HADH	protein_coding	blue	-0.262703	0.140194	0.240892	-0.278798	-0.192686	-0.0281615
ENSG00000138795	LEF1	protein_coding	turquoise	-0.0773185	-0.285449	-0.174922	0.413335	0.434539	0.160106
ENSG00000164089	ETNPPL	protein_coding	turquoise	0.0247151	-0.255876	-0.0439713	0.326697	-0.130759	-0.141547
ENSG00000188517	COL25A1	protein_coding	turquoise	0.0568797	-0.506746	-0.18805	0.598717	0.152974	-0.0396145
ENSG00000138658	C4orf21	protein_coding	blue	0.516992	0.619699	0.0655388	-0.567322	-0.265051	0.0113448
ENSG00000145362	ANK2	protein_coding	turquoise	-0.141714	-0.74433	-0.338847	0.879782	0.226715	0.0533657
ENSG00000174607	UGT8	protein_coding	blue	0.0802623	0.339918	0.283777	-0.342446	-0.119124	-0.0569393
ENSG00000138653	NDST4	protein_coding	turquoise	0.166047	-0.274553	0.00278513	0.320373	-0.285865	-0.209984
ENSG00000172403	SYNPO2	protein_coding	turquoise	-0.198656	-0.752125	-0.269424	0.865041	0.212475	0.0409648
ENSG00000172399	MYOZ2	protein_coding	turquoise	0.0496005	-0.633026	-0.243178	0.674868	0.0128848	-0.0854741
ENSG00000164096	C4orf3	protein_coding	turquoise	-0.410382	-0.407768	-0.288001	0.317849	0.323073	0.228768
ENSG00000145384	FABP2	protein_coding	yellow	0.0703262	-0.034616	0.506389	-0.000862995	-0.0681139	-0.0635591
ENSG00000164109	MAD2L1	protein_coding	blue	0.0695374	0.847417	0.186119	-0.740396	-0.111647	0.0600029
ENSG00000138738	PRDM5	protein_coding	turquoise	-0.0743753	-0.517181	-0.237641	0.657945	0.198332	-0.105135
ENSG00000173376	NDNF	protein_coding	turquoise	-0.0733802	-0.443919	0.113927	0.538278	0.146757	-0.158962
ENSG00000145386	CCNA2	protein_coding	blue	-0.0509593	0.86458	0.178155	-0.72079	-0.0320292	0.172158
ENSG00000138685	FGF2	protein_coding	turquoise	-0.136876	-0.71456	-0.319063	0.833224	0.287204	0.0751392
ENSG00000248491	RP11-125O18.1	lincRNA	turquoise	-0.00648357	-0.180932	-0.0317065	0.18568	-0.0650002	-0.0724688
ENSG00000142731	PLK4	protein_coding	blue	0.207818	0.877056	0.158018	-0.747403	-0.119666	0.100175
ENSG00000138650	PCDH10	protein_coding	turquoise	-0.190875	-0.627228	-0.36949	0.774499	0.351401	0.0675213
ENSG00000151012	SLC7A11	protein_coding	blue	0.0782141	0.393411	0.249613	-0.504575	-0.0187012	0.098824
ENSG00000153132	CLGN	protein_coding	turquoise	-0.0103682	-0.295513	-0.210816	0.471254	-0.019148	-0.248016
ENSG00000273472	RP11-102N12.3	lincRNA	turquoise	-0.154537	-0.456112	-0.232668	0.539848	0.0613302	0.0648923
ENSG00000170153	RNF150	protein_coding	turquoise	-0.196185	-0.755895	-0.386122	0.898317	0.400187	0.132138
ENSG00000249806	RP11-223C24.1	lincRNA	turquoise	0.130551	-0.0408659	0.138212	-0.0469563	0.00192388	0.253374
ENSG00000248890	HHIP-AS1	antisense	turquoise	-0.130682	-0.554258	-0.0318724	0.62117	0.252129	-0.0746827
ENSG00000071205	ARHGAP10	protein_coding	turquoise	-0.270229	-0.5499	-0.336913	0.588217	0.235532	0.0918484
ENSG00000151623	NR3C2	protein_coding	turquoise	-0.089786	-0.402582	0.304787	0.261902	-0.129397	-0.0436069
ENSG00000170390	DCLK2	protein_coding	turquoise	-0.246743	-0.696152	-0.386555	0.805367	0.450022	0.0861863
ENSG00000249690	RP11-1336O20.2	antisense	turquoise	0.177888	-0.433737	-0.125215	0.397415	-0.0777138	-0.176212
ENSG00000181541	MAB21L2	protein_coding	turquoise	-0.0599843	-0.587195	-0.214094	0.646636	0.0899656	-0.0692901
ENSG00000251455	RP11-164P12.3	antisense	brown	0.468245	0.183633	0.126024	-0.23136	-0.30489	-0.1803
ENSG00000121211	MND1	protein_coding	blue	0.0162976	0.755495	0.0880405	-0.642445	-0.0201019	0.171396
ENSG00000197410	DCHS2	protein_coding	turquoise	-0.0195547	-0.371849	-0.0435	0.489402	0.025058	-0.118992
ENSG00000121207	LRAT	protein_coding	turquoise	0.0159276	-0.282406	-0.123496	0.423331	-0.0054923	-0.181752
ENSG00000151790	TDO2	protein_coding	green	-0.0891349	-0.00394005	-0.0582295	0.0354487	0.360047	0.474341
ENSG00000109738	GLRB	protein_coding	turquoise	-0.191432	-0.626933	-0.239396	0.742769	0.327087	-0.0423589
ENSG00000120251	GRIA2	protein_coding	turquoise	0.0608118	-0.383197	-0.176859	0.480004	-0.042371	-0.206839
ENSG00000249275	RP11-364P22.2	lincRNA	turquoise	0.322897	-0.0578636	0.254513	0.0412758	-0.189292	-0.192565
ENSG00000171503	ETFDH	protein_coding	turquoise	-0.134845	-0.103733	0.368753	-0.107066	-0.250475	-0.09435
ENSG00000168843	FSTL5	protein_coding	turquoise	-0.054971	-0.317208	-0.268483	0.491311	0.029176	-0.169164
ENSG00000164128	NPY1R	protein_coding	turquoise	-0.0237456	-0.494543	-0.18106	0.621873	0.0482983	-0.111072
ENSG00000164129	NPY5R	protein_coding	turquoise	-0.086821	-0.448287	-0.249583	0.571156	0.100555	-0.0324726
ENSG00000273449	RP11-218F10.3	lincRNA	brown	0.685244	0.104359	0.107653	-0.191341	-0.28118	-0.181779
ENSG00000248771	RP11-294O2.2	lincRNA	yellow	0.0847718	0.0551109	0.68691	-0.163499	-0.0723473	-0.0215262
ENSG00000248329	RP11-366M4.3	processed_transcript	turquoise	0.00708436	-0.0226688	-0.00165552	0.178298	0.369511	0.0745623
ENSG00000250486	FAM218A	protein_coding	turquoise	0.0838606	-0.539561	-0.284091	0.673183	0.203124	0.0250226
ENSG00000109472	CPE	protein_coding	turquoise	-0.289385	-0.644499	-0.355556	0.804381	0.345492	0.0698887
ENSG00000038295	TLL1	protein_coding	turquoise	-0.182144	-0.680219	-0.242738	0.791851	0.284823	0.143617
ENSG00000196104	SPOCK3	protein_coding	turquoise	-0.0560819	-0.339966	-0.226752	0.44471	0.0666729	-0.00252492
ENSG00000129116	PALLD	protein_coding	turquoise	-0.312545	-0.674793	-0.322108	0.723791	0.433003	0.156524
ENSG00000272870	RP11-798M19.6	antisense	turquoise	-0.0121265	-0.512355	-0.317053	0.4788	0.0842931	-0.0500506
ENSG00000164106	SCRG1	protein_coding	turquoise	-0.151709	-0.673259	-0.296581	0.830122	0.256193	0.037574
ENSG00000164107	HAND2	protein_coding	turquoise	-0.274758	-0.596089	-0.368069	0.746293	0.448257	0.179749
ENSG00000237125	HAND2-AS1	antisense	turquoise	-0.189378	-0.647817	-0.367334	0.798573	0.381748	0.152755
ENSG00000248174	RP11-148L24.1	lincRNA	turquoise	0.0357503	-0.523371	-0.282202	0.59779	0.0338512	-0.135894
ENSG00000164120	HPGD	protein_coding	turquoise	-0.00285305	-0.179122	0.512474	0.0596477	-0.12279	-0.00230735
ENSG00000250596	RP11-440I14.2	lincRNA	turquoise	0.253939	-0.115222	0.361586	0.0520045	-0.189762	-0.0799583
ENSG00000150625	GPM6A	protein_coding	turquoise	0.059773	-0.581866	-0.28144	0.697665	0.0337059	-0.0704078
ENSG00000150627	WDR17	protein_coding	turquoise	0.0312867	-0.518319	-0.270102	0.664866	0.0130192	-0.0548238
ENSG00000150628	SPATA4	protein_coding	turquoise	0.0568027	-0.393642	-0.242296	0.52125	-0.00286349	-0.117594
ENSG00000164122	ASB5	protein_coding	turquoise	-0.178223	-0.565209	-0.304614	0.714208	0.181827	0.0306228
ENSG00000109674	NEIL3	protein_coding	blue	0.0476928	0.710018	0.138612	-0.559412	-0.0518998	0.0822799
ENSG00000249084	RP11-376O6.2	antisense	brown	0.450209	0.24632	0.0396384	-0.179719	-0.0902666	-0.0541847
ENSG00000173320	STOX2	protein_coding	turquoise	-0.0100183	-0.467346	-0.215652	0.564996	-0.0396967	-0.143581
ENSG00000164303	ENPP6	protein_coding	turquoise	0.0225947	-0.2772	0.132363	0.346776	-0.171317	-0.00907095
ENSG00000271538	RP11-326I11.4	lincRNA	turquoise	0.030208	-0.323577	-0.219006	0.32454	-0.0524015	0.0366047
ENSG00000254233	RP11-242J7.1	lincRNA	turquoise	0.207825	0.143249	0.187958	-0.000581493	-0.0191982	-0.143121
ENSG00000151725	CENPU	protein_coding	blue	0.0730685	0.709054	0.187782	-0.634778	-0.0874955	0.115961
ENSG00000251230	RP11-701P16.5	lincRNA	green	-0.0344967	0.0431311	-0.051486	-0.007855	0.27117	0.415923
ENSG00000151729	SLC25A4	protein_coding	turquoise	-0.361542	-0.330409	-0.148828	0.347263	0.0120554	-0.212188
ENSG00000186352	ANKRD37	protein_coding	turquoise	-0.172559	-0.00659338	-0.144674	-0.0570736	0.118061	0.0660768
ENSG00000168491	CCDC110	protein_coding	turquoise	2.41772e-05	-0.240716	-0.166488	0.274711	0.059725	-0.141561
ENSG00000249679	RP11-279O9.4	protein_coding	turquoise	-0.123737	-0.305427	-0.153904	0.40777	0.187978	-0.0610498
ENSG00000154553	PDLIM3	protein_coding	turquoise	-0.320257	-0.693163	-0.337382	0.838534	0.552647	0.197122
ENSG00000154556	SORBS2	protein_coding	turquoise	-0.0223012	-0.510713	-0.178858	0.568708	-0.0230847	-0.255114
ENSG00000235902	RP11-626E13.1	antisense	turquoise	0.201616	-0.351897	-0.11224	0.435414	-0.0655503	-0.210845
ENSG00000164342	TLR3	protein_coding	turquoise	-0.104418	-0.287909	0.120559	0.123644	-0.0112187	0.240464
ENSG00000109794	FAM149A	protein_coding	turquoise	-0.151117	-0.325435	-0.0707897	0.319216	-0.0433685	-0.120121
ENSG00000269302	AC110771.1	protein_coding	turquoise	-0.235714	-0.18779	-0.180777	0.22435	0.0436573	0.0123344
ENSG00000088926	F11	protein_coding	turquoise	0.213339	-0.0666903	0.218118	0.102491	-0.194562	-0.138923
ENSG00000249430	CTD-2231H16.1	lincRNA	turquoise	-0.0339864	-0.0498073	-0.219653	0.20139	0.0107059	-0.131213
ENSG00000153404	PLEKHG4B	protein_coding	turquoise	0.0536363	-0.073531	-0.224165	0.195707	-0.00674979	-0.15933
ENSG00000188242	CTD-2228K2.5	protein_coding	turquoise	0.0486116	0.0543673	0.0900044	-0.0668688	-0.183278	-0.139672
ENSG00000066230	SLC9A3	protein_coding	turquoise	0.0890041	0.0711634	0.230458	-0.0816588	-0.199117	-0.140201
ENSG00000249650	RP11-310P5.1	antisense	brown	0.26163	0.109349	0.203926	-0.124296	-0.219444	-0.234087
ENSG00000112877	CEP72	protein_coding	blue	0.13981	0.557384	0.101197	-0.486238	-0.205664	-0.0929942
ENSG00000268885	AC026740.1	protein_coding	blue	0.262673	0.476593	0.0821358	-0.403251	-0.199023	-0.123801
ENSG00000271781	CTD-2589H19.6	antisense	blue	0.309291	0.388466	0.113221	-0.327444	-0.268441	-0.240394
ENSG00000071539	TRIP13	protein_coding	blue	0.0532165	0.825545	0.173412	-0.641278	-0.0751343	-0.0471592
ENSG00000145506	NKD2	protein_coding	turquoise	0.0165089	0.12174	-0.0180242	0.0534404	0.102237	-0.305385
ENSG00000113504	SLC12A7	protein_coding	blue	-0.0489287	0.268458	0.273433	-0.320793	-0.0326486	0.0155881
ENSG00000164362	TERT	protein_coding	blue	0.131084	0.386032	0.140863	-0.22103	-0.158599	-0.0712632
ENSG00000153395	LPCAT1	protein_coding	blue	-0.238845	0.23156	-0.0275136	-0.173319	0.112254	0.106314
ENSG00000113430	IRX4	protein_coding	turquoise	-0.0885687	-0.0364112	-0.0782348	0.159128	-0.0117459	-0.0796118
ENSG00000248994	RP11-259O2.1	lincRNA	turquoise	-0.152048	-0.537789	-0.306987	0.636437	0.189486	-0.0804341
ENSG00000186493	C5orf38	protein_coding	turquoise	-0.131908	0.0335698	-0.0463078	-0.0286861	-0.00069159	-0.0186782
ENSG00000170549	IRX1	protein_coding	turquoise	-0.184495	-0.265372	-0.229724	0.315825	0.186219	0.0789921
ENSG00000215218	UBE2QL1	protein_coding	turquoise	-0.412743	-0.473011	-0.367551	0.568006	0.394381	0.129917
ENSG00000250056	LINC01018	lincRNA	turquoise	-0.188572	-0.469178	-0.359883	0.650437	0.0991699	-0.145918
ENSG00000078295	ADCY2	protein_coding	turquoise	-0.15944	-0.624938	-0.316008	0.79119	0.35232	0.0112593
ENSG00000249159	RP11-480D4.2	lincRNA	turquoise	-0.0134492	-0.131353	-0.103141	0.216616	-0.0102609	-0.0583814
ENSG00000247516	MIR4458HG	lincRNA	turquoise	0.000329076	-0.138225	-0.00856244	0.141154	-0.0646626	-0.173777
ENSG00000272417	CTD-2199O4.6	lincRNA	brown	0.51834	0.0940031	-0.00834535	-0.116691	-0.276107	-0.272194
ENSG00000164236	ANKRD33B	protein_coding	turquoise	-0.244223	-0.404386	-0.301551	0.495761	0.185922	0.233509
ENSG00000272016	RP11-215G15.5	lincRNA	turquoise	-0.0744816	-0.48748	-0.341472	0.55042	0.192439	0.300886
ENSG00000169862	CTNND2	protein_coding	turquoise	-0.0790747	-0.447753	-0.04101	0.550513	-0.0568641	-0.10734
ENSG00000039139	DNAH5	protein_coding	turquoise	0.210774	-0.0693417	-0.0464208	0.04099	-0.082377	-0.115022
ENSG00000183580	FBXL7	protein_coding	turquoise	-0.290714	-0.705362	-0.362629	0.838532	0.55232	0.21202
ENSG00000248693	CTD-2023M8.1	lincRNA	turquoise	0.278731	-0.0158552	-0.0811848	0.0321801	-0.066182	0.245382
ENSG00000145526	CDH18	protein_coding	turquoise	0.131341	-0.231101	-0.273663	0.377478	0.0508154	-0.0309624
ENSG00000248874	C5orf17	protein_coding	turquoise	-0.00960536	-0.100829	-0.132774	0.23159	0.0117711	0.0508295
ENSG00000040731	CDH10	protein_coding	turquoise	0.0439953	-0.440916	-0.228174	0.533149	0.105023	-0.0171025
ENSG00000250337	LINC01021	lincRNA	turquoise	0.129419	-0.120508	-0.0469856	0.0751633	-0.0502231	0.129461
ENSG00000133401	PDZD2	protein_coding	turquoise	0.0121715	-0.60431	-0.17521	0.650724	0.0590768	-0.173355
ENSG00000113389	NPR3	protein_coding	turquoise	-0.182817	-0.496656	-0.307063	0.633812	0.443523	0.0937962
ENSG00000151388	ADAMTS12	protein_coding	green	-0.286313	0.0151304	-0.139016	0.109148	0.900159	0.493625
ENSG00000082196	C1QTNF3	protein_coding	turquoise	-0.0916311	-0.495383	-0.239168	0.567937	0.374678	-0.0446576
ENSG00000168671	UGT3A2	protein_coding	turquoise	-0.0604182	-0.0950633	-0.221594	0.214061	0.00262617	0.137367
ENSG00000145604	SKP2	protein_coding	blue	0.0752738	0.700171	0.111395	-0.559153	-0.150261	-0.0296369
ENSG00000164188	RANBP3L	protein_coding	turquoise	-0.0565119	-0.444709	-0.400496	0.56321	0.277959	0.066644
ENSG00000168621	GDNF	protein_coding	turquoise	0.0151679	-0.391655	-0.0963671	0.51302	-0.00212268	-0.185356
ENSG00000248587	GDNF-AS1	lincRNA	turquoise	0.0508356	-0.509861	-0.279647	0.632566	0.0487139	-0.152095
ENSG00000113594	LIFR	protein_coding	turquoise	0.0076108	-0.457594	-0.281672	0.498239	-0.105033	-0.0253149
ENSG00000112936	C7	protein_coding	turquoise	-0.211147	-0.692457	-0.276554	0.814691	0.198697	0.0538085
ENSG00000039537	C6	protein_coding	turquoise	0.0477412	-0.290527	0.0866488	0.27057	-0.0876894	-0.0481235
ENSG00000182836	PLCXD3	protein_coding	turquoise	-0.0804054	-0.582407	-0.259092	0.718467	0.0815765	-0.0361809
ENSG00000083720	OXCT1	protein_coding	turquoise	-0.202065	-0.247373	-0.181439	0.23776	-0.0161228	0.0232546
ENSG00000248668	OXCT1-AS1	processed_transcript	turquoise	-0.189283	-0.438716	-0.269306	0.497139	0.0721282	-0.0549582
ENSG00000112964	GHR	protein_coding	turquoise	-0.251158	-0.744829	-0.328214	0.859426	0.35861	0.0907981
ENSG00000250722	SEPP1	protein_coding	turquoise	-0.16208	-0.429621	0.0258114	0.468079	0.0366452	0.0256193
ENSG00000272144	CTD-2035E11.5	lincRNA	brown	0.624561	-0.184567	-0.00322066	0.177362	-0.130756	-0.121356
ENSG00000177453	NIM1K	protein_coding	turquoise	0.0787074	-0.307593	-0.16845	0.431906	-0.0411543	-0.149291
ENSG00000172244	C5orf34	protein_coding	blue	0.245349	0.614863	-0.00842954	-0.473951	-0.120318	-0.0461307
ENSG00000070193	FGF10	protein_coding	turquoise	-0.222781	-0.668321	-0.178309	0.815948	0.291891	0.0731269
ENSG00000248464	FGF10-AS1	antisense	turquoise	-0.115054	-0.608576	-0.202723	0.724647	0.187186	-0.00692397
ENSG00000251141	RP11-53O19.1	antisense	turquoise	0.0156849	-0.451451	-0.331169	0.488912	0.0467895	-0.245153
ENSG00000164588	HCN1	protein_coding	turquoise	-0.0627226	-0.23841	-0.184719	0.291401	0.0475559	-0.121035
ENSG00000250360	CTD-2089N3.1	lincRNA	turquoise	-0.231874	-0.62089	-0.210442	0.718776	0.253313	0.206724
ENSG00000251573	CTD-2089N3.2	lincRNA	turquoise	-0.237778	-0.646722	-0.287295	0.750656	0.23751	0.0751763
ENSG00000248898	CTD-2288O8.1	antisense	red	-0.22359	0.0599561	0.0124819	-0.0719789	0.293923	0.522292
ENSG00000164171	ITGA2	protein_coding	blue	0.031892	0.231123	0.310336	-0.349383	0.158471	0.146801
ENSG00000164283	ESM1	protein_coding	blue	0.010575	0.374585	0.12308	-0.306869	0.2362	0.0633256
ENSG00000164287	CDC20B	protein_coding	turquoise	0.226262	-0.0725945	-0.126816	0.146109	-0.0258771	0.00552057
ENSG00000234602	MCIDAS	protein_coding	blue	0.0304678	0.431563	0.312019	-0.403781	-0.115176	0.0971382
ENSG00000152669	CCNO	protein_coding	blue	0.0303686	0.38677	0.443913	-0.424336	-0.150776	0.0119346
ENSG00000251307	RP11-506H20.1	antisense	yellow	0.292444	0.173647	0.431259	-0.251544	-0.175625	-0.0193675
ENSG00000067113	PPAP2A	protein_coding	turquoise	-0.395664	-0.662247	-0.157672	0.659458	0.226496	0.159353
ENSG00000250961	CTD-2023N9.1	antisense	turquoise	-0.0637251	-0.274761	-0.107514	0.312317	0.0503079	0.11591
ENSG00000169067	ACTBL2	protein_coding	turquoise	-0.10953	0.0347918	0.0170939	-0.0552472	0.242054	0.199227
ENSG00000152932	RAB3C	protein_coding	turquoise	-0.100864	-0.481377	-0.0866879	0.630539	0.019618	-0.0906202
ENSG00000152931	PART1	lincRNA	turquoise	-0.104848	-0.499979	-0.189807	0.611011	-0.0111551	-0.204696
ENSG00000035499	DEPDC1B	protein_coding	blue	0.0883519	0.766045	0.294726	-0.648727	-0.0978031	0.124146
ENSG00000249279	CTC-436P18.3	lincRNA	turquoise	0.0593095	-0.167181	0.27117	0.0741684	-0.126346	-0.108279
ENSG00000268942	CKS1B	protein_coding	blue	0.130877	0.692472	0.10083	-0.553565	-0.101946	-0.00304868
ENSG00000164197	RNF180	protein_coding	turquoise	-0.152083	-0.753868	-0.303841	0.848901	0.309859	0.0405452
ENSG00000145642	FAM159B	protein_coding	turquoise	0.101311	-0.0913067	-0.0632123	0.134141	-0.131556	-0.123058
ENSG00000049192	ADAMTS6	protein_coding	turquoise	0.278134	-0.153062	-0.113033	0.281799	0.363325	0.0582917
ENSG00000250081	CTD-2116N20.1	lincRNA	blue	0.426271	0.380694	0.0367481	-0.295497	-0.114669	0.0355695
ENSG00000123219	CENPK	protein_coding	blue	0.26597	0.682375	0.163107	-0.638899	-0.092628	0.138325
ENSG00000229666	MAST4-AS1	antisense	turquoise	0.0215757	-0.0364211	-0.166501	0.0606449	-0.15221	-0.20803
ENSG00000134057	CCNB1	protein_coding	blue	-0.0450792	0.843591	0.206708	-0.711555	-0.0295292	0.15753
ENSG00000153044	CENPH	protein_coding	blue	-0.0555215	0.69594	0.00329555	-0.621053	-0.10669	0.158488
ENSG00000152939	MARVELD2	protein_coding	yellow	0.106202	0.432887	0.578281	-0.485892	-0.222572	-0.14214
ENSG00000197822	OCLN	protein_coding	yellow	0.132048	0.414242	0.587366	-0.449453	-0.183673	-0.0568271
ENSG00000164326	CARTPT	protein_coding	turquoise	-0.21497	-0.537523	-0.309155	0.67953	0.221801	0.0479629
ENSG00000131711	MAP1B	protein_coding	turquoise	-0.16841	-0.701548	-0.384368	0.809745	0.355315	-0.00145022
ENSG00000251493	FOXD1	protein_coding	turquoise	-0.040155	0.0662611	0.212228	-0.0222434	0.00161748	-0.0704524
ENSG00000171617	ENC1	protein_coding	blue	0.0299439	0.176111	0.219313	-0.175222	0.165258	0.253997
ENSG00000249856	CTD-2503O16.4	lincRNA	turquoise	0.152092	-0.197357	0.106649	0.150744	-0.271759	-0.0618216
ENSG00000176928	GCNT4	protein_coding	turquoise	-0.0999643	-0.420266	0.130521	0.30904	-0.151311	0.0476045
ENSG00000250889	RP11-229C3.2	lincRNA	turquoise	-0.073472	-0.391907	0.0703769	0.323414	-0.137415	0.0439615
ENSG00000145700	ANKRD31	protein_coding	turquoise	0.209869	-0.143431	-0.0885922	0.111193	-0.248066	-0.0542074
ENSG00000122012	SV2C	protein_coding	turquoise	-0.0260092	-0.508587	-0.143977	0.561843	-0.0221145	-0.0465919
ENSG00000266045	RP11-466P24.7	lincRNA	turquoise	-0.0518546	-0.506191	-0.161565	0.564059	-0.0289494	-0.120449
ENSG00000164220	F2RL2	protein_coding	turquoise	-0.0385038	-0.305057	0.0493702	0.379304	0.0616776	0.121205
ENSG00000181104	F2R	protein_coding	turquoise	-0.262034	-0.353692	-0.0460056	0.456014	0.4967	0.380469
ENSG00000164251	F2RL1	protein_coding	yellow	-0.0189122	0.290351	0.681683	-0.373924	-0.0408073	0.0457968
ENSG00000145708	CRHBP	protein_coding	turquoise	-0.102163	-0.574948	-0.247888	0.618135	0.0601012	0.280672
ENSG00000132837	DMGDH	protein_coding	turquoise	-0.0927039	-0.688526	-0.296286	0.789717	0.199596	-0.00589725
ENSG00000132840	BHMT2	protein_coding	turquoise	-0.189181	-0.745899	-0.297332	0.882721	0.286993	0.0650318
ENSG00000145692	BHMT	protein_coding	turquoise	0.0849667	-0.233407	0.0375016	0.325697	-0.19048	-0.219999
ENSG00000249825	CTD-2201I18.1	antisense	turquoise	0.0479075	-0.543089	-0.244221	0.678626	0.179925	-0.0105592
ENSG00000131730	CKMT2	protein_coding	turquoise	-0.0635493	-0.53367	-0.141197	0.531521	0.0201762	-0.144976
ENSG00000145687	SSBP2	protein_coding	turquoise	-0.218416	-0.747284	-0.294226	0.762528	0.214307	0.0348022
ENSG00000249483	CTD-2249K22.1	lincRNA	turquoise	-0.00257981	-0.0774675	-0.110382	0.12757	0.0131173	0.0118563
ENSG00000038427	VCAN	protein_coding	green	-0.281802	-0.288468	-0.201668	0.432437	0.859011	0.432464
ENSG00000250320	CTD-2269F5.1	antisense	turquoise	0.0105067	-0.290664	-0.0163087	0.450084	0.227457	0.0663803
ENSG00000245526	LINC00461	lincRNA	turquoise	0.10655	-0.332194	-0.250913	0.455914	0.0201482	-0.00884906
ENSG00000248309	MEF2C-AS1	antisense	turquoise	0.0495819	-0.68741	-0.329225	0.773877	0.0607713	0.0350899
ENSG00000248323	LUCAT1	lincRNA	blue	0.213804	0.169861	0.0400854	-0.178536	0.197352	0.185504
ENSG00000237187	NR2F1-AS1	processed_transcript	turquoise	-0.189448	-0.687479	-0.348492	0.808483	0.464567	0.09004
ENSG00000175745	NR2F1	protein_coding	turquoise	-0.184072	-0.588003	-0.216785	0.72748	0.330567	-0.00631508
ENSG00000118985	ELL2	protein_coding	turquoise	-0.249399	-0.436459	-0.24785	0.371724	0.106293	0.124569
ENSG00000251314	CTD-2337A12.1	antisense	turquoise	0.0457379	-0.505408	-0.128498	0.517899	0.0832742	-0.0441081
ENSG00000250551	RP11-254I22.1	lincRNA	turquoise	0.195983	-0.243634	-0.0374493	0.238378	-0.0691034	-0.0979719
ENSG00000175426	PCSK1	protein_coding	turquoise	-0.118376	-0.372609	-0.258911	0.533299	0.168007	-0.0964033
ENSG00000145721	LIX1	protein_coding	turquoise	0.063614	-0.439584	-0.374827	0.588368	0.00697443	-0.0522738
ENSG00000174136	RGMB	protein_coding	turquoise	-0.267559	-0.560346	-0.227995	0.553476	0.155695	-0.0722459
ENSG00000246763	RGMB-AS1	antisense	turquoise	-0.0744228	-0.460139	-0.0796222	0.415002	0.0119289	-0.112751
ENSG00000251026	RP11-138J23.1	lincRNA	blue	0.132436	0.196136	0.188356	-0.059321	-0.0390439	-0.164484
ENSG00000145777	TSLP	protein_coding	turquoise	-0.0358184	-0.55367	-0.0926692	0.611873	-0.0612656	-0.17445
ENSG00000268358	EPB41L4A-AS2	protein_coding	turquoise	-0.220656	-0.378694	-0.0316045	0.377767	-0.0195844	-0.0794139
ENSG00000171444	MCC	protein_coding	turquoise	-0.115608	-0.660711	-0.380242	0.779997	0.358672	0.0798097
ENSG00000249249	AC010226.4	antisense	turquoise	-0.0690124	-0.532728	-0.124724	0.474425	0.025165	0.109846
ENSG00000129596	CDO1	protein_coding	turquoise	-0.205879	-0.673624	-0.343954	0.82063	0.407592	0.134382
ENSG00000172901	AQPEP	protein_coding	turquoise	0.0881755	-0.0991059	-0.13598	0.282815	0.197736	0.0809501
ENSG00000249797	CTD-3179P9.1	lincRNA	turquoise	0.0931223	-0.480994	-0.211128	0.556915	-0.0152625	-0.0116493
ENSG00000113083	LOX	protein_coding	green	-0.369441	-0.194035	-0.240487	0.30703	0.882799	0.487024
ENSG00000260686	CTB-36H16.2	sense_overlapping	turquoise	0.0940694	-0.512153	-0.13796	0.43736	-0.0733476	-0.149902
ENSG00000113368	LMNB1	protein_coding	blue	-0.13859	0.734453	0.100554	-0.618451	0.0366531	0.309292
ENSG00000113396	SLC27A6	protein_coding	turquoise	0.015989	-0.460687	-0.201935	0.598807	-0.0349715	-0.176331
ENSG00000198108	CHSY3	protein_coding	green	-0.345897	-0.306772	-0.275736	0.473362	0.774653	0.338926
ENSG00000164398	ACSL6	protein_coding	turquoise	-0.039731	-0.317004	-0.0380036	0.344491	-0.0563513	0.0814507
ENSG00000164400	CSF2	protein_coding	blue	-0.121046	0.311266	0.0634709	-0.283827	0.242878	0.306727
ENSG00000131435	PDLIM4	protein_coding	turquoise	-0.337518	-0.518258	-0.366753	0.654472	0.400985	0.0182762
ENSG00000205089	CCNI2	protein_coding	blue	0.0557788	0.283617	0.431356	-0.176434	-0.0158301	-0.100314
ENSG00000053108	FSTL4	protein_coding	turquoise	-0.0242511	-0.00830316	-0.139961	0.14605	-0.112318	-0.278143
ENSG00000251169	AC005355.2	lincRNA	yellow	0.0410938	0.294881	0.526485	-0.229752	-0.0689626	-0.0190085
ENSG00000069011	PITX1	protein_coding	blue	-0.149133	0.150894	0.180169	-0.16807	-0.0862697	-0.0701005
ENSG00000249082	CTC-276P9.1	lincRNA	turquoise	-0.0440504	-0.196418	0.131167	0.284466	-0.133115	-0.239325
ENSG00000270021	CTC-203F4.2	antisense	turquoise	-0.101139	-0.436779	-0.261415	0.456679	0.0658005	-0.126376
ENSG00000250167	CTC-321K16.1	antisense	turquoise	0.0461495	0.0226678	0.0831745	0.0476574	-0.0996802	-0.0369098
ENSG00000145824	CXCL14	protein_coding	turquoise	0.0810049	-0.195071	0.317403	0.199376	-0.248805	-0.217944
ENSG00000120729	MYOT	protein_coding	turquoise	0.0467684	-0.501544	-0.235587	0.549176	0.0278254	0.00108625
ENSG00000112981	NME5	protein_coding	turquoise	-0.00869088	-0.480174	-0.198673	0.519351	0.00745591	-0.126579
ENSG00000112984	KIF20A	protein_coding	blue	-0.0117648	0.820969	0.135886	-0.603456	0.0656183	0.127692
ENSG00000146013	GFRA3	protein_coding	turquoise	-0.0670779	-0.330941	-0.243162	0.558176	0.00540521	-0.196333
ENSG00000158402	CDC25C	protein_coding	blue	0.0737644	0.84446	0.263527	-0.667976	-0.0720444	0.0735017
ENSG00000132563	REEP2	protein_coding	turquoise	-0.256155	-0.57631	-0.493244	0.784364	0.295995	-0.0514387
ENSG00000120738	EGR1	protein_coding	turquoise	-0.251802	-0.255653	-0.079635	0.259042	0.231928	0.0992778
ENSG00000170482	SLC23A1	protein_coding	turquoise	0.257602	-0.0255634	0.100443	0.0693522	-0.135965	-0.0515196
ENSG00000170464	DNAJC18	protein_coding	turquoise	-0.143693	-0.715038	-0.424171	0.779138	0.217726	-0.0118982
ENSG00000269071	AC138517.1	protein_coding	turquoise	-0.0826789	-0.0675384	0.301933	0.0281423	-0.0773183	-0.0126707
ENSG00000158458	NRG2	protein_coding	turquoise	-0.142258	-0.626856	-0.324194	0.705001	0.0221188	-0.116907
ENSG00000255408	PCDHA3	protein_coding	turquoise	-0.139222	-0.524155	-0.231493	0.617016	0.135117	-0.0749651
ENSG00000204967	PCDHA4	protein_coding	turquoise	-0.102171	-0.342038	-0.135685	0.413222	0.0876123	-0.00652192
ENSG00000250120	PCDHA10	protein_coding	turquoise	-0.0882388	-0.450452	-0.133248	0.545474	0.16981	-0.0546441
ENSG00000081818	PCDHB4	protein_coding	turquoise	-0.14343	-0.632	-0.242468	0.744307	0.330784	-0.0894999
ENSG00000120322	PCDHB8	protein_coding	turquoise	-0.0395369	-0.065716	-0.0949614	0.118138	0.115245	-0.0542108
ENSG00000204956	PCDHGA1	protein_coding	turquoise	-0.0290346	0.0623129	-0.0463033	-0.0166461	0.0690793	-0.00263046
ENSG00000081853	PCDHGA2	protein_coding	turquoise	-0.311788	-0.501568	-0.340981	0.643779	0.427345	0.0384046
ENSG00000253305	PCDHGB6	protein_coding	turquoise	-0.242335	-0.58554	-0.237206	0.689105	0.437939	0.150704
ENSG00000254122	PCDHGB7	protein_coding	turquoise	-0.402785	-0.647508	-0.309736	0.713528	0.484549	0.214186
ENSG00000240184	PCDHGC3	protein_coding	turquoise	-0.274119	-0.556293	-0.181294	0.641732	0.342514	0.0135741
ENSG00000113580	NR3C1	protein_coding	turquoise	-0.219129	-0.642224	-0.376388	0.64911	0.291826	0.327153
ENSG00000156475	PPP2R2B	protein_coding	turquoise	-0.211625	-0.496304	-0.441523	0.585308	0.276018	0.370911
ENSG00000169302	STK32A	protein_coding	turquoise	0.0194306	-0.498217	-0.216261	0.633269	0.126533	-0.150863
ENSG00000176049	JAKMIP2	protein_coding	turquoise	-0.198973	-0.519508	-0.374602	0.700875	0.337722	0.241005
ENSG00000164266	SPINK1	protein_coding	turquoise	0.0489088	-0.033374	0.453655	0.00126768	-0.118449	0.0406108
ENSG00000178776	C5orf46	protein_coding	green	-0.103883	0.193819	-0.127317	-0.107385	0.568851	0.314235
ENSG00000214510	SPINK13	protein_coding	turquoise	0.125824	-0.160497	0.141215	0.168791	-0.0398861	-0.00781149
ENSG00000145879	SPINK7	protein_coding	turquoise	0.0501131	-0.0461574	0.0908187	-0.00615376	-0.168437	-0.119826
ENSG00000164270	HTR4	protein_coding	turquoise	0.0332083	-0.188586	-0.0230782	0.236893	-0.0830863	0.0152011
ENSG00000169252	ADRB2	protein_coding	turquoise	-0.231863	-0.669524	-0.246322	0.673371	0.0773872	0.164167
ENSG00000169247	SH3TC2	protein_coding	blue	0.0544831	0.146552	-0.0070995	-0.15105	0.0686943	-0.0621172
ENSG00000127743	IL17B	protein_coding	turquoise	-0.20338	-0.51325	-0.228038	0.617597	0.285198	0.0565341
ENSG00000249669	MIR143HG	lincRNA	turquoise	-0.0162434	-0.745069	-0.287833	0.832362	0.329276	0.0454441
ENSG00000253864	AC131025.8	lincRNA	turquoise	-0.00752842	-0.742132	-0.276502	0.827956	0.271174	-0.00572798
ENSG00000269936	MIR145	lincRNA	turquoise	0.0830944	-0.688245	-0.255775	0.758017	0.274279	0.0271383
ENSG00000183111	ARHGEF37	protein_coding	turquoise	-0.0587041	-0.409365	0.0928498	0.315852	-0.135848	-0.264442
ENSG00000113721	PDGFRB	protein_coding	green	-0.34662	-0.365631	-0.221757	0.496052	0.815702	0.41392
ENSG00000113722	CDX1	protein_coding	yellow	0.0592938	0.149673	0.507724	-0.107103	0.00537308	-0.123105
ENSG00000011083	SLC6A7	protein_coding	yellow	0.245226	0.11232	0.461976	-0.124445	-0.0844521	-0.130008
ENSG00000070808	CAMK2A	protein_coding	turquoise	0.00438567	-0.469361	-0.225864	0.568568	0.313837	0.00170891
ENSG00000211445	GPX3	protein_coding	turquoise	-0.406905	-0.512615	-0.287481	0.587541	0.302015	0.1955
ENSG00000198624	CCDC69	protein_coding	turquoise	-0.289921	-0.714713	-0.412601	0.767462	0.188011	0.219138
ENSG00000086570	FAT2	protein_coding	turquoise	0.119782	-0.188407	-0.110569	0.176186	-0.0544076	-0.0797854
ENSG00000113140	SPARC	protein_coding	green	-0.444411	-0.256472	-0.220492	0.367018	0.92094	0.438809
ENSG00000155511	GRIA1	protein_coding	turquoise	-0.0526422	-0.552216	-0.293097	0.671619	0.186563	0.0658499
ENSG00000170271	FAXDC2	protein_coding	turquoise	-0.177411	-0.726785	-0.301763	0.772991	0.132549	-0.157734
ENSG00000226650	KIF4B	protein_coding	blue	0.06734	0.789915	0.184295	-0.623124	-0.0320552	0.0959078
ENSG00000113249	HAVCR1	protein_coding	turquoise	0.0778237	0.0720562	0.122418	0.0141174	-0.00953335	0.0514325
ENSG00000135077	HAVCR2	protein_coding	red	-0.345683	-0.155427	-0.202395	0.147472	0.529229	0.923966
ENSG00000172548	NIPAL4	protein_coding	turquoise	-0.174113	-0.528248	-0.252193	0.639084	0.126796	-0.00775552
ENSG00000170214	ADRA1B	protein_coding	turquoise	-0.0958334	-0.191527	-0.246573	0.294846	0.197104	-0.0801321
ENSG00000170231	FABP6	protein_coding	turquoise	0.030631	0.121186	0.177711	-0.0307393	-0.0440661	-0.095958
ENSG00000145861	C1QTNF2	protein_coding	turquoise	-0.286284	-0.669032	-0.22479	0.81369	0.376899	0.00881219
ENSG00000164611	PTTG1	protein_coding	blue	-0.0835448	0.76054	0.134161	-0.634839	-0.0157329	0.142491
ENSG00000253522	MIR146A	lincRNA	brown	0.371506	0.194089	0.152003	-0.269734	-0.203511	0.117984
ENSG00000118322	ATP10B	protein_coding	yellow	0.162818	0.164306	0.672919	-0.274519	-0.134155	0.0333624
ENSG00000145864	GABRB2	protein_coding	turquoise	0.14658	-0.0222813	-0.0356956	0.134455	-0.030706	-0.235762
ENSG00000022355	GABRA1	protein_coding	turquoise	0.063957	-0.184549	-0.103262	0.275773	-0.0637376	-0.0184405
ENSG00000113327	GABRG2	protein_coding	turquoise	-0.00497523	-0.248967	-0.26084	0.460559	0.0387499	-0.135267
ENSG00000072571	HMMR	protein_coding	blue	0.181831	0.831723	0.236165	-0.703144	-0.0789072	0.116661
ENSG00000145934	TENM2	protein_coding	turquoise	-0.0994499	-0.503357	-0.195041	0.568453	0.0683941	-0.101444
ENSG00000113645	WWC1	protein_coding	blue	-0.0172969	0.432653	0.362482	-0.489704	-0.0235359	0.0845606
ENSG00000188573	FBLL1	protein_coding	turquoise	-0.153576	-0.239999	-0.174819	0.298644	0.0235574	-0.104922
ENSG00000184347	SLIT3	protein_coding	turquoise	-0.247843	-0.676813	-0.324355	0.786709	0.382647	0.0853698
ENSG00000040275	SPDL1	protein_coding	blue	0.176788	0.688999	0.181408	-0.555603	0.00236449	-0.013553
ENSG00000234511	C5orf58	protein_coding	turquoise	0.18994	0.0176577	-0.0520487	0.0845018	0.0127667	0.230739
ENSG00000250274	CTB-114C7.4	lincRNA	red	-0.157171	0.0476525	-0.06937	-0.032391	0.435191	0.646216
ENSG00000145936	KCNMB1	protein_coding	turquoise	-0.260189	-0.716984	-0.306189	0.827201	0.28734	0.0739009
ENSG00000253647	CTD-2270F17.1	antisense	turquoise	0.0496892	-0.589364	-0.24789	0.670549	0.121926	0.0331925
ENSG00000253348	MIR4454	antisense	turquoise	-0.110082	-0.212045	0.151713	0.160626	0.203629	0.208332
ENSG00000120129	DUSP1	protein_coding	turquoise	-0.343079	-0.454966	-0.120652	0.461526	0.33289	0.161133
ENSG00000113739	STC2	protein_coding	turquoise	-0.0842117	0.025277	-0.219523	0.154052	0.420986	0.0714455
ENSG00000170091	NSG2	protein_coding	turquoise	-0.107636	-0.514442	-0.306545	0.65643	0.114672	-0.116717
ENSG00000120149	MSX2	protein_coding	blue	0.0101938	0.338116	0.0425106	-0.309068	0.084734	0.0400687
ENSG00000113749	HRH2	protein_coding	turquoise	-0.25149	-0.397671	-0.221785	0.468379	0.407983	0.510697
ENSG00000145920	CPLX2	protein_coding	turquoise	-0.0754615	-0.157443	-0.257716	0.246171	-0.0836213	-0.266489
ENSG00000248596	RP11-844P9.2	lincRNA	turquoise	0.203776	-0.0754184	0.244668	-0.0343612	-0.322036	-0.0308456
ENSG00000175416	CLTB	protein_coding	turquoise	-0.332848	-0.0147439	0.283516	-0.0916539	0.0505025	0.016168
ENSG00000169258	GPRIN1	protein_coding	blue	-0.129968	0.311906	0.207473	-0.256578	0.103888	-0.0747222
ENSG00000160883	HK3	protein_coding	red	-0.272327	0.144612	-0.118393	-0.122115	0.498694	0.88006
ENSG00000160867	FGFR4	protein_coding	blue	0.0526538	0.375796	0.443343	-0.327601	-0.0781488	-0.0712734
ENSG00000131187	F12	protein_coding	blue	-0.0481235	0.341964	0.379769	-0.339261	0.0270786	-0.0770768
ENSG00000246334	PRR7-AS1	antisense	brown	0.567553	0.249779	0.0250956	-0.264279	-0.302748	-0.296902
ENSG00000131188	PRR7	protein_coding	blue	-0.0623891	0.42866	0.0440722	-0.405388	-0.0785431	-0.108905
ENSG00000170074	FAM153A	protein_coding	turquoise	0.29777	-0.307636	-0.0319999	0.332036	-0.215865	-0.178306
ENSG00000204677	FAM153C	protein_coding	turquoise	0.263361	-0.244847	-0.0261155	0.254776	-0.146711	-0.106663
ENSG00000050767	COL23A1	protein_coding	turquoise	-0.202475	-0.497716	-0.190593	0.519895	0.129861	0.0841203
ENSG00000178187	ZNF454	protein_coding	turquoise	-0.125663	-0.671848	-0.330938	0.77843	0.402397	0.106218
ENSG00000234284	ZNF879	protein_coding	turquoise	-0.021168	-0.371312	-0.216579	0.46146	0.00641418	-0.0188734
ENSG00000177932	ZNF354C	protein_coding	turquoise	-0.0484839	-0.613629	-0.270555	0.715829	0.257452	0.155956
ENSG00000087116	ADAMTS2	protein_coding	green	-0.355267	-0.0584042	-0.166451	0.175085	0.92157	0.600119
ENSG00000253163	RP11-443C10.1	lincRNA	green	-0.221993	0.107443	-0.0562969	-0.0446822	0.563279	0.451379
ENSG00000146090	RASGEF1C	protein_coding	turquoise	-0.0700294	-0.379339	-0.328863	0.569005	0.117449	-0.0442574
ENSG00000161055	SCGB3A1	protein_coding	turquoise	-0.0394656	-0.0729086	0.0294307	0.118679	-0.104373	-0.167157
ENSG00000272463	RP11-532F6.3	lincRNA	turquoise	-0.150366	-0.611563	-0.288722	0.704477	0.142522	0.176978
ENSG00000261730	RP4-668J24.2	antisense	turquoise	-0.0716278	-0.289295	-0.049679	0.419331	-0.0110147	-0.120802
ENSG00000137273	FOXF2	protein_coding	turquoise	-0.173566	-0.527823	-0.125987	0.632411	0.130716	-0.128003
ENSG00000272279	RP11-157J24.2	lincRNA	turquoise	0.0153965	-0.328659	-0.0579548	0.361624	0.0561383	-0.0265933
ENSG00000137267	TUBB2A	protein_coding	turquoise	-0.283521	-0.0384581	0.107746	0.0536536	-0.124977	-0.149513
ENSG00000137285	TUBB2B	protein_coding	turquoise	-0.227512	-0.039516	-0.185698	0.194077	-0.0812189	-0.206161
ENSG00000145945	FAM50B	protein_coding	turquoise	-0.146467	-0.193703	0.0137126	0.210628	-0.0196897	-0.10713
ENSG00000145965	C6ORF50	protein_coding	brown	0.720343	-0.0160528	0.0403482	-0.0171717	-0.309349	-0.275116
ENSG00000219607	PPP1R3G	protein_coding	turquoise	-0.239588	-0.330337	-0.145567	0.423984	0.153354	-0.120706
ENSG00000124785	NRN1	protein_coding	turquoise	-0.171007	-0.358623	-0.178385	0.410231	0.122497	0.0992304
ENSG00000124491	F13A1	protein_coding	turquoise	-0.410894	-0.508592	-0.362515	0.571286	0.396432	0.318297
ENSG00000261211	RP1-80N2.3	lincRNA	blue	0.307549	0.400322	0.280581	-0.4202	-0.182725	-0.180911
ENSG00000153162	BMP6	protein_coding	turquoise	-0.255855	-0.446686	-0.214298	0.587875	0.266486	0.160721
ENSG00000251164	HULC	lincRNA	brown	0.365551	0.101701	-0.128249	-0.0566634	-0.18434	-0.194775
ENSG00000181355	OFCC1	protein_coding	turquoise	0.323479	0.111481	-0.0727762	0.0327915	-0.0283294	-0.180946
ENSG00000137203	TFAP2A	protein_coding	blue	-0.0443202	0.25396	0.18103	-0.355455	0.0779802	0.19883
ENSG00000111846	GCNT2	protein_coding	turquoise	0.0699859	-0.296758	-0.034597	0.298351	-0.136936	-0.157433
ENSG00000111863	ADTRP	protein_coding	yellow	0.103689	0.0490142	0.449495	-0.125173	-0.173191	0.0104621
ENSG00000145990	GFOD1	protein_coding	turquoise	-0.0419801	-0.484171	-0.355745	0.511571	0.050763	-0.110919
ENSG00000112183	RBM24	protein_coding	turquoise	-0.125327	-0.593169	-0.310987	0.762589	0.187397	-0.0743434
ENSG00000112186	CAP2	protein_coding	turquoise	-0.156566	-0.579652	-0.373086	0.729531	0.265929	-0.0727995
ENSG00000226786	RP1-167F1.2	antisense	turquoise	0.0485791	-0.172868	-0.230824	0.262572	0.0630933	-0.0887678
ENSG00000228412	RP4-625H18.2	lincRNA	turquoise	0.00309383	-0.196246	-0.149604	0.215415	-0.0909356	-0.0929154
ENSG00000172201	ID4	protein_coding	turquoise	-0.287747	-0.514884	-0.242418	0.613602	0.392957	0.0851721
ENSG00000112242	E2F3	protein_coding	blue	0.154423	0.605063	-0.0621815	-0.473496	-0.0452679	-0.00602699
ENSG00000124766	SOX4	protein_coding	turquoise	0.1352	0.163825	-0.0668589	-0.0729151	0.157218	-0.0960983
ENSG00000152954	NRSN1	protein_coding	turquoise	-0.0558328	-0.429944	-0.299458	0.568078	0.0416652	-0.106036
ENSG00000146038	DCDC2	protein_coding	turquoise	0.120229	0.0250156	0.235221	0.083006	-0.0197467	-0.18306
ENSG00000112293	GPLD1	protein_coding	turquoise	0.111822	-0.395261	-0.362534	0.537252	-0.0874042	-0.114426
ENSG00000079689	SCGN	protein_coding	turquoise	0.040956	-0.224456	0.0235835	0.300688	-0.171387	-0.174477
ENSG00000146039	SLC17A4	protein_coding	yellow	0.250851	0.0817479	0.567598	-0.0477161	-0.121242	-0.181164
ENSG00000124529	HIST1H4B	protein_coding	blue	0.167634	0.37816	0.0976486	-0.334777	-0.165277	-0.138257
ENSG00000124693	HIST1H3B	protein_coding	blue	-0.0841956	0.535868	0.08008	-0.374542	-0.0649272	0.0647049
ENSG00000197459	HIST1H2BH	protein_coding	blue	0.0866718	0.261218	0.152116	-0.158038	-0.00289501	0.0236512
ENSG00000182611	HIST1H2AJ	protein_coding	blue	-0.10356	0.508061	0.104572	-0.373439	-0.0514121	0.122326
ENSG00000196374	HIST1H2BM	protein_coding	blue	-0.0154919	0.309807	0.0490385	-0.222405	-0.0371854	0.0626919
ENSG00000198374	HIST1H2AL	protein_coding	blue	-0.160838	0.408311	0.0906719	-0.29394	-0.0343261	0.0830847
ENSG00000184357	HIST1H1B	protein_coding	blue	-0.196705	0.448293	0.0722025	-0.325981	-0.0293236	0.0818803
ENSG00000197153	HIST1H3J	protein_coding	blue	0.059447	0.519959	0.148656	-0.367362	-0.0279895	0.0435692
ENSG00000233224	HIST1H2AM	protein_coding	blue	0.0662777	0.364924	0.109695	-0.289879	-0.0197775	0.0236758
ENSG00000196331	HIST1H2BO	protein_coding	blue	-0.133518	0.468533	0.0366707	-0.308598	-0.00158557	0.104909
ENSG00000124657	OR2B6	protein_coding	blue	0.287114	0.312759	0.0575359	-0.22696	-0.151569	-0.0949969
ENSG00000189134	NKAPL	protein_coding	turquoise	-0.0217551	-0.552641	-0.319829	0.604932	0.217627	0.144961
ENSG00000235109	ZSCAN31	protein_coding	turquoise	-0.0335097	-0.395475	0.0214097	0.320806	-0.108088	-0.292743
ENSG00000187987	ZSCAN23	protein_coding	turquoise	-0.0404259	-0.544328	-0.284498	0.649632	0.154613	0.0625068
ENSG00000232040	SCAND3	protein_coding	turquoise	0.0807321	-0.08427	-0.165044	0.212037	-0.145622	-0.0981573
ENSG00000197935	ZNF311	protein_coding	turquoise	0.0454344	-0.275735	-0.12675	0.339002	-0.0554137	-0.0602029
ENSG00000229274	XXbac-BPG13B8.10	lincRNA	turquoise	-0.206243	-0.551808	-0.226128	0.625079	0.215441	0.15848
ENSG00000213886	UBD	protein_coding	red	-0.0809963	0.1159	0.0710757	-0.129789	0.143582	0.621956
ENSG00000204616	TRIM31	protein_coding	yellow	0.259032	0.180772	0.703579	-0.250833	-0.141948	0.114026
ENSG00000231226	TRIM31-AS1	antisense	yellow	0.475946	0.258261	0.647897	-0.326665	-0.199056	0.00212678
ENSG00000204613	TRIM10	protein_coding	blue	0.218983	0.460288	0.6082	-0.46326	-0.127779	0.136022
ENSG00000204610	TRIM15	protein_coding	yellow	0.120827	0.52517	0.704259	-0.524338	-0.0624523	0.148801
ENSG00000272540	XXbac-BPG252P9.9	antisense	brown	0.547881	0.279176	0.0231764	-0.241952	-0.095172	-0.0760928
ENSG00000168631	DPCR1	protein_coding	turquoise	0.0324799	-0.13355	0.352736	0.0164119	-0.173673	-0.104814
ENSG00000233529	HCG21	antisense	turquoise	0.124953	-0.11501	0.156481	0.0918887	-0.166202	-0.139644
ENSG00000204544	MUC21	protein_coding	turquoise	0.12294	-0.00867837	0.0246059	0.00581237	-0.227006	-0.172137
ENSG00000261272	MUC22	protein_coding	turquoise	0.165587	-0.047027	0.252699	-0.017596	-0.220619	-0.137944
ENSG00000228789	HCG22	lincRNA	turquoise	0.0745155	-0.261691	-0.134834	0.292143	0.0288089	-0.0123342
ENSG00000204542	C6orf15	protein_coding	turquoise	-0.0115508	0.178744	-0.114742	-0.0729557	0.164373	-0.087937
ENSG00000204539	CDSN	protein_coding	turquoise	0.161723	-0.00277387	0.187672	-0.0471004	0.0978876	-0.096043
ENSG00000204531	POU5F1	protein_coding	yellow	0.414722	0.0907414	0.477705	-0.199658	-0.183339	-0.146377
ENSG00000204528	PSORS1C3	sense_intronic	yellow	0.334667	-0.00207891	0.46588	-0.100174	-0.101406	-0.00852105
ENSG00000206337	HCP5	sense_overlapping	blue	-0.0392717	0.161737	0.0815156	-0.213963	-0.00102388	0.302727
ENSG00000204516	MICB	protein_coding	blue	-0.0861913	0.27709	-0.137281	-0.211213	0.211551	0.495
ENSG00000213760	ATP6V1G2	protein_coding	turquoise	-0.166031	-0.608139	-0.431014	0.697344	0.19303	-0.0314634
ENSG00000204420	C6orf25	protein_coding	turquoise	0.282058	-0.0845502	-0.0359455	0.133418	-0.108841	-0.256842
ENSG00000204421	LY6G6C	protein_coding	blue	0.182831	0.247338	0.134234	-0.226178	-0.143386	-0.252846
ENSG00000204410	MSH5	protein_coding	brown	0.796416	0.326457	0.211076	-0.304238	-0.346339	-0.302237
ENSG00000228727	SAPCD1	protein_coding	brown	0.76441	0.341095	0.218649	-0.318147	-0.333938	-0.25648
ENSG00000204385	SLC44A4	protein_coding	yellow	0.0399355	0.0573288	0.743393	-0.174328	-0.118009	-0.12111
ENSG00000166278	C2	protein_coding	blue	-0.0481324	0.217876	0.0840851	-0.14766	0.181834	0.389097
ENSG00000168477	TNXB	protein_coding	turquoise	-0.201464	-0.655921	-0.151003	0.763393	0.231815	0.0195707
ENSG00000204314	PRRT1	protein_coding	turquoise	-0.134293	-0.515917	-0.388712	0.565081	0.0449224	-0.146743
ENSG00000228962	HCG23	antisense	turquoise	0.0768235	-0.430683	-0.224076	0.526149	0.0172162	0.0118851
ENSG00000235863	B3GALT4	protein_coding	turquoise	-0.193442	-0.268036	0.170776	0.221569	0.091455	-0.0492545
ENSG00000237649	KIFC1	protein_coding	blue	-0.0155057	0.862957	0.107742	-0.640188	-0.0133619	0.10388
ENSG00000096433	ITPR3	protein_coding	blue	0.0864372	0.467138	0.453342	-0.512274	-0.110836	-0.0711106
ENSG00000161896	IP6K3	protein_coding	turquoise	-0.00967595	-0.239914	-0.0420069	0.232393	-0.174384	-0.190041
ENSG00000137309	HMGA1	protein_coding	blue	-0.181763	0.64	0.252591	-0.575064	-0.0529442	0.0639993
ENSG00000096060	FKBP5	protein_coding	turquoise	-0.229308	-0.422524	-0.371929	0.44317	0.188494	0.296534
ENSG00000204140	CLPSL1	protein_coding	turquoise	0.177048	0.0962391	0.122756	0.00888687	-0.10571	-0.214315
ENSG00000197753	LHFPL5	protein_coding	turquoise	0.23528	-0.0116434	0.0318294	0.0886158	-0.085014	-0.203639
ENSG00000189325	C6orf222	protein_coding	yellow	0.194434	0.20781	0.669624	-0.218364	-0.0965448	0.0457769
ENSG00000124762	CDKN1A	protein_coding	green	-0.444231	-0.0584242	0.117302	-0.0572347	0.28916	0.174958
ENSG00000164530	PI16	protein_coding	turquoise	-0.264713	-0.613891	-0.222738	0.723936	0.206097	0.116482
ENSG00000137193	PIM1	protein_coding	turquoise	-0.288047	-0.195798	-0.108117	0.244494	0.271167	0.178959
ENSG00000112139	MDGA1	protein_coding	turquoise	-0.266373	-0.481061	-0.394268	0.578521	0.433109	0.300704
ENSG00000112164	GLP1R	protein_coding	turquoise	0.014515	-0.291037	-0.0358315	0.457612	-0.018041	-0.177402
ENSG00000095981	KCNK16	protein_coding	turquoise	-0.0367665	-0.151375	0.0150973	0.211634	-0.147797	-0.107036
ENSG00000146122	DAAM2	protein_coding	turquoise	-0.259084	-0.703986	-0.305215	0.823169	0.275423	-0.0125225
ENSG00000124615	MOCS1	protein_coding	turquoise	-0.205605	-0.359953	-0.0686965	0.466729	0.147002	-0.112338
ENSG00000156564	LRFN2	protein_coding	turquoise	0.0320229	-0.164939	-0.0657585	0.25616	-0.102227	-0.18706
ENSG00000124701	APOBEC2	protein_coding	turquoise	0.155714	-0.287778	0.0429837	0.31634	-0.31392	-0.208687
ENSG00000161911	TREML1	protein_coding	turquoise	0.0138029	-0.485425	-0.0881718	0.472012	0.139857	0.398302
ENSG00000095970	TREM2	protein_coding	red	-0.422569	-0.247604	-0.102714	0.239718	0.561062	0.740546
ENSG00000124731	TREM1	protein_coding	red	-0.319487	0.119429	0.00691519	-0.102064	0.551964	0.57556
ENSG00000234753	RP11-328M4.2	antisense	blue	0.256933	0.420719	0.238526	-0.33482	-0.253446	-0.331336
ENSG00000112559	MDFI	protein_coding	blue	-0.134738	0.249915	0.0985526	-0.186778	0.254746	0.0425448
ENSG00000096088	PGC	protein_coding	turquoise	0.00200006	-0.13812	0.214291	0.108105	-0.159033	-0.139269
ENSG00000124713	GNMT	protein_coding	turquoise	0.150909	-0.188332	-0.134135	0.168587	-0.251982	-0.18925
ENSG00000112655	PTK7	protein_coding	green	-0.0971264	0.190675	-0.172288	-0.0499728	0.338991	-0.0508927
ENSG00000271754	RP3-337H4.9	antisense	blue	0.277406	0.31195	0.20057	-0.303218	-0.119058	-0.163685
ENSG00000124571	XPO5	protein_coding	blue	0.108365	0.606162	0.114647	-0.496536	-0.0965859	-0.127946
ENSG00000237686	RP5-1120P11.1	antisense	blue	0.147361	0.538355	0.136122	-0.451706	0.00524485	-0.0661666
ENSG00000181577	C6orf223	protein_coding	blue	0.0302555	0.443581	0.330854	-0.427527	0.132241	0.0528614
ENSG00000262179	RP1-302G2.5	lincRNA	turquoise	-0.101229	-0.448518	-0.0138834	0.5148	0.0127223	-0.126362
ENSG00000178233	TMEM151B	protein_coding	turquoise	0.0335941	-0.252899	-0.245412	0.365417	-0.0391584	-0.195773
ENSG00000272442	RP11-444E17.6	protein_coding	brown	0.609481	0.153513	0.139953	-0.0991551	-0.1736	-0.144147
ENSG00000172348	RCAN2	protein_coding	turquoise	-0.210091	-0.7373	-0.189906	0.821935	0.211422	0.0338404
ENSG00000146233	CYP39A1	protein_coding	turquoise	0.0104801	-0.371345	-0.119701	0.453665	0.135231	-0.227476
ENSG00000180113	TDRD6	protein_coding	red	-0.0665053	-0.22633	-0.0643653	0.222004	0.292379	0.634657
ENSG00000146070	PLA2G7	protein_coding	red	-0.224731	-0.00725015	0.013021	0.0282896	0.395317	0.848007
ENSG00000153294	GPR115	protein_coding	blue	0.131567	0.264092	0.314773	-0.214522	0.144148	0.028614
ENSG00000008196	TFAP2B	protein_coding	turquoise	0.186417	-0.0628218	-0.0670829	0.153174	-0.104757	-0.0623363
ENSG00000170927	PKHD1	protein_coding	turquoise	0.183928	0.100043	0.165625	-0.0116379	-0.0556148	-0.0974247
ENSG00000244067	GSTA2	protein_coding	turquoise	0.0114174	-0.0539752	0.341244	0.0666003	-0.196343	-0.149759
ENSG00000243955	GSTA1	protein_coding	turquoise	0.0243095	-0.151277	0.351369	0.127248	-0.1959	-0.170719
ENSG00000182793	GSTA5	protein_coding	turquoise	0.0201196	-0.147999	0.238967	0.120827	-0.147117	-0.0276986
ENSG00000170899	GSTA4	protein_coding	turquoise	0.101816	-0.170681	-0.0571669	0.202756	-0.182837	-0.3704
ENSG00000137270	GCM1	protein_coding	turquoise	0.286161	0.0614965	0.014948	0.0139484	-0.129532	-0.00215538
ENSG00000124743	KLHL31	protein_coding	brown	0.504016	0.280817	0.165709	-0.258189	-0.303162	-0.410228
ENSG00000146147	MLIP	protein_coding	turquoise	0.113573	-0.245054	0.0599719	0.307982	-0.094137	-0.210688
ENSG00000137251	TINAG	protein_coding	yellow	0.102526	-0.0429528	0.50362	0.0214086	-0.0262256	-0.0666658
ENSG00000168143	FAM83B	protein_coding	yellow	0.109289	0.376027	0.569927	-0.429748	-0.0609923	0.0857753
ENSG00000261116	RP3-523K23.2	sense_overlapping	yellow	0.216449	0.398535	0.590229	-0.452834	-0.0701865	0.0357246
ENSG00000146151	HMGCLL1	protein_coding	turquoise	-0.0553626	-0.56222	-0.0714322	0.621365	-0.166853	-0.199146
ENSG00000112175	BMP5	protein_coding	turquoise	0.0961634	-0.144515	0.0533811	0.165167	-0.342293	-0.242279
ENSG00000124749	COL21A1	protein_coding	turquoise	-0.00627463	-0.578741	-0.242662	0.68001	0.0845747	-0.14851
ENSG00000146143	PRIM2	protein_coding	blue	0.0837776	0.670923	0.0413964	-0.564975	-0.123371	0.0544061
ENSG00000230910	RP3-525N10.2	antisense	turquoise	0.16047	-0.512864	-0.221494	0.63624	0.116184	-0.00935685
ENSG00000135298	BAI3	protein_coding	turquoise	-0.161873	-0.694614	-0.365291	0.836853	0.316858	0.0560701
ENSG00000082293	COL19A1	protein_coding	turquoise	0.0166255	-0.584331	-0.220841	0.696097	0.032917	0.0793245
ENSG00000112280	COL9A1	protein_coding	turquoise	0.103035	-0.100388	0.291552	0.159159	-0.0773506	-0.175837
ENSG00000079841	RIMS1	protein_coding	turquoise	-0.0786697	-0.518637	-0.103281	0.668579	-0.0389977	-0.13181
ENSG00000185760	KCNQ5	protein_coding	turquoise	-0.103199	-0.563529	-0.382166	0.625223	0.0722498	0.15869
ENSG00000164430	MB21D1	protein_coding	blue	0.0261364	0.389428	0.0595831	-0.348205	0.0894015	0.312573
ENSG00000111799	COL12A1	protein_coding	green	-0.229754	-0.163606	-0.119508	0.259021	0.827002	0.336944
ENSG00000118407	FILIP1	protein_coding	turquoise	-0.078091	-0.723904	-0.315298	0.817455	0.252637	0.00793049
ENSG00000112706	IMPG1	protein_coding	brown	0.582648	0.0983253	0.266012	-0.168584	-0.215597	-0.157196
ENSG00000269964	MEI4	protein_coding	turquoise	0.0266876	-0.309578	-0.171537	0.392742	0.0416145	-0.0293655
ENSG00000118402	ELOVL4	protein_coding	turquoise	-0.20437	-0.548517	-0.386816	0.716108	0.314976	0.0278665
ENSG00000112742	TTK	protein_coding	blue	0.199647	0.866436	0.191512	-0.659948	-0.130176	0.00152783
ENSG00000065833	ME1	protein_coding	turquoise	-0.0284873	0.016592	0.25181	-0.0020522	-0.115184	-0.200951
ENSG00000065609	SNAP91	protein_coding	turquoise	-0.0342587	-0.591624	-0.338375	0.729903	0.0410778	-0.00904143
ENSG00000135324	MRAP2	protein_coding	turquoise	-0.0260289	-0.0699954	0.421417	-0.0276803	-0.133026	-0.0735979
ENSG00000234155	RP11-30P6.6	lincRNA	yellow	0.177293	0.312067	0.517874	-0.29483	-0.106392	-0.0755745
ENSG00000164411	GJB7	protein_coding	turquoise	0.221097	0.120038	0.00186481	0.0015477	-0.0388506	-0.177221
ENSG00000118432	CNR1	protein_coding	turquoise	0.00671071	-0.60584	-0.269935	0.772903	0.0641452	-0.0131576
ENSG00000146276	GABRR1	protein_coding	turquoise	0.218667	0.144446	0.0566596	0.0405779	-0.101222	-0.186124
ENSG00000135333	EPHA7	protein_coding	turquoise	-0.118518	-0.612459	-0.215088	0.770508	0.117798	-0.0856733
ENSG00000112214	FHL5	protein_coding	turquoise	-0.124292	-0.558232	-0.153883	0.639189	0.29648	0.0917831
ENSG00000146263	MMS22L	protein_coding	blue	0.305854	0.706138	0.0286898	-0.551436	-0.141244	0.00749291
ENSG00000184486	POU3F2	protein_coding	turquoise	-0.396238	0.0127245	-0.101509	0.0810548	0.0963839	0.0464362
ENSG00000146267	FAXC	protein_coding	turquoise	-0.128229	-0.480653	-0.386153	0.680781	0.127847	-0.242437
ENSG00000164418	GRIK2	protein_coding	turquoise	-0.0139286	-0.405877	-0.246621	0.568892	0.296838	-0.0551767
ENSG00000112276	BVES	protein_coding	turquoise	-0.15787	-0.655334	-0.3684	0.816122	0.266066	0.00388838
ENSG00000203808	BVES-AS1	antisense	turquoise	-0.090569	-0.572021	-0.355992	0.770713	0.160276	-0.048488
ENSG00000132429	POPDC3	protein_coding	turquoise	-0.0796897	-0.200394	-0.215099	0.367984	0.123988	-0.0742908
ENSG00000235142	RP1-60O19.1	lincRNA	turquoise	0.201861	-0.150342	0.21516	0.172778	-0.0910714	-0.115963
ENSG00000112320	SOBP	protein_coding	turquoise	-0.118816	-0.57051	-0.336516	0.706641	0.155455	-0.15145
ENSG00000271734	RP1-111B22.3	lincRNA	brown	0.543164	0.0186532	0.083937	-0.011623	-0.242571	-0.18601
ENSG00000053328	METTL24	protein_coding	turquoise	-0.255258	-0.707701	-0.361532	0.876376	0.237314	0.0481515
ENSG00000203797	DDO	protein_coding	turquoise	-0.167197	-0.238564	-0.162422	0.258992	0.0680799	0.277711
ENSG00000203778	FAM229B	protein_coding	turquoise	-0.230777	-0.603581	-0.37215	0.719054	0.298286	-0.0752026
ENSG00000270661	RP1-142L7.9	lincRNA	turquoise	0.174263	-0.253742	-0.0639663	0.295843	0.376843	0.171152
ENSG00000111816	FRK	protein_coding	blue	0.160902	0.447998	0.585112	-0.512417	-0.198141	-0.0850463
ENSG00000123500	COL10A1	protein_coding	green	-0.235489	-0.0978488	-0.159378	0.259845	0.8483	0.397467
ENSG00000047936	ROS1	protein_coding	turquoise	0.220839	0.101976	0.166749	-0.0291937	0.0921921	-0.00764791
ENSG00000164465	DCBLD1	protein_coding	blue	-0.101288	0.36831	0.202205	-0.317609	0.44071	0.265942
ENSG00000196376	SLC35F1	protein_coding	turquoise	-0.0599132	-0.552343	-0.383625	0.714263	0.167022	-0.0573441
ENSG00000198523	PLN	protein_coding	turquoise	-0.241073	-0.713895	-0.310686	0.840084	0.358524	0.115991
ENSG00000111879	FAM184A	protein_coding	turquoise	0.116595	-0.34282	-0.337912	0.555628	-0.0281897	-0.178918
ENSG00000146352	CLVS2	protein_coding	turquoise	-0.0135964	-0.491544	-0.225453	0.56468	0.0276556	-0.0709337
ENSG00000236548	RP11-510H23.1	antisense	turquoise	-0.0335282	-0.568981	-0.285159	0.701275	0.216233	-0.0150601
ENSG00000146373	RNF217	protein_coding	turquoise	-0.129077	-0.604784	-0.397038	0.735882	0.417785	0.092716
ENSG00000111907	TPD52L1	protein_coding	turquoise	-0.03686	-0.164665	0.0260827	0.252082	-0.0585268	-0.342067
ENSG00000232131	NCOA7-AS1	antisense	turquoise	0.142188	-0.152345	0.162804	0.162018	-0.0949881	-0.0156249
ENSG00000231842	RP11-527F13.1	lincRNA	brown	0.596309	0.110701	0.138833	-0.102771	-0.256733	-0.19083
ENSG00000203760	CENPW	protein_coding	blue	0.0391633	0.640425	0.159659	-0.502055	-0.0680845	0.0673438
ENSG00000189367	KIAA0408	protein_coding	turquoise	-0.109292	-0.653659	-0.322613	0.788078	0.178648	-0.0492061
ENSG00000184530	C6orf58	protein_coding	turquoise	-0.0333334	-0.116993	0.212725	0.112978	-0.146214	-0.0679796
ENSG00000228972	RP1-86D1.2	sense_intronic	brown	0.670554	-0.00945292	0.274502	-0.0308761	-0.288202	-0.283268
ENSG00000182404	RP1-86D1.3	sense_intronic	brown	0.577162	-0.0786594	0.286632	0.00965702	-0.259809	-0.282311
ENSG00000224733	RP1-86D1.5	antisense	brown	0.431863	-0.0324997	0.139896	0.0273541	-0.0865347	-0.107252
ENSG00000196569	LAMA2	protein_coding	turquoise	-0.245374	-0.614958	-0.256032	0.759216	0.547401	0.213761
ENSG00000226149	RP1-69D17.4	lincRNA	turquoise	0.376029	-0.093829	0.0479374	0.0816966	-0.031232	0.0390631
ENSG00000164484	TMEM200A	protein_coding	turquoise	-0.190743	-0.11203	0.044156	0.205224	0.395673	0.284463
ENSG00000154269	ENPP3	protein_coding	turquoise	0.130941	-0.300819	-0.0448238	0.38408	-0.105768	-0.13269
ENSG00000112299	VNN1	protein_coding	yellow	0.0703896	0.0292173	0.618207	-0.136444	0.0334617	0.072361
ENSG00000118526	TCF21	protein_coding	turquoise	-0.338295	-0.627026	-0.0994792	0.724139	0.428063	0.196573
ENSG00000146411	SLC2A12	protein_coding	turquoise	0.0392938	-0.132935	-0.0522957	0.229182	0.0294071	-0.233878
ENSG00000118515	SGK1	protein_coding	turquoise	-0.15522	-0.0849148	-0.0474089	0.0455887	0.0690935	0.243422
ENSG00000236700	LINC01010	lincRNA	turquoise	0.075721	-0.0950659	-0.011337	0.0837479	0.134545	0.450919
ENSG00000118513	MYB	protein_coding	blue	0.0888465	0.484464	0.399644	-0.467647	-0.115764	0.0687828
ENSG00000171408	PDE7B	protein_coding	turquoise	-0.111451	-0.737249	-0.309318	0.815077	0.147024	-0.00918456
ENSG00000146410	MTFR2	protein_coding	blue	0.143318	0.848096	0.306265	-0.691631	-0.0948876	0.0761243
ENSG00000260418	RP3-406A7.7	lincRNA	blue	0.353129	0.401505	0.384219	-0.397724	-0.198817	-0.287039
ENSG00000135525	MAP7	protein_coding	blue	0.119891	0.675128	0.498633	-0.669991	-0.230834	-0.188412
ENSG00000272189	RP3-325F22.5	antisense	blue	0.224927	0.440384	0.547822	-0.370103	-0.261656	-0.276932
ENSG00000230533	RP11-95M15.1	lincRNA	blue	0.1585	0.128757	0.228031	-0.12746	0.0183554	0.121698
ENSG00000226004	RP11-10J5.1	lincRNA	red	-0.0701574	0.0107318	-0.212103	0.0581317	0.172632	0.639493
ENSG00000112379	KIAA1244	protein_coding	yellow	0.174328	0.283341	0.470456	-0.325174	-0.241862	-0.218366
ENSG00000254440	PBOV1	protein_coding	brown	0.542609	0.0292029	0.210078	-0.0269218	-0.180773	-0.172065
ENSG00000164440	TXLNB	protein_coding	turquoise	-0.0888333	-0.636546	-0.405863	0.771005	0.274349	0.262429
ENSG00000226571	RP11-445F6.2	antisense	turquoise	0.136188	-0.466019	-0.204422	0.516875	-0.0558985	0.11693
ENSG00000164442	CITED2	protein_coding	turquoise	-0.454603	-0.513724	-0.27163	0.50331	0.227148	0.160913
ENSG00000135577	NMBR	protein_coding	turquoise	0.0232714	-0.323465	-0.213747	0.400622	0.00517864	-0.0887663
ENSG00000224460	RP11-439L18.2	lincRNA	turquoise	-0.424523	-0.311986	-0.193012	0.34504	0.261344	0.151408
ENSG00000227192	RP1-45I4.3	antisense	turquoise	0.299657	-0.106985	-0.062173	0.162681	-0.171769	-0.182404
ENSG00000268402	AL031320.1	protein_coding	brown	0.665411	0.262157	0.148557	-0.279414	-0.249235	-0.159361
ENSG00000118491	ZC2HC1B	protein_coding	turquoise	0.232721	-0.0744767	-0.140655	0.190428	-0.0965052	-0.0874659
ENSG00000112425	EPM2A	protein_coding	turquoise	-0.271895	-0.644305	-0.467244	0.69311	0.0547913	-0.115868
ENSG00000235652	RP11-545I5.3	antisense	turquoise	-0.0923671	-0.646172	-0.329485	0.65418	0.0957759	-0.0492376
ENSG00000111962	UST	protein_coding	turquoise	-0.159993	-0.406442	-0.0567402	0.436989	0.0184244	-0.0779489
ENSG00000164520	RAET1E	protein_coding	turquoise	0.0735943	-0.0977673	0.100108	0.119782	-0.0236803	-0.106103
ENSG00000131015	ULBP2	protein_coding	blue	-0.0126296	0.339959	0.0688075	-0.248004	0.150815	-0.0327104
ENSG00000111981	ULBP1	protein_coding	blue	0.0908558	0.358396	0.0570166	-0.191415	0.104259	-0.114034
ENSG00000155918	RAET1L	protein_coding	blue	-0.0109422	0.293704	0.0370151	-0.237719	0.126901	-0.0572312
ENSG00000009765	IYD	protein_coding	yellow	0.211162	0.0651295	0.725256	-0.109508	-0.0978105	-0.218071
ENSG00000120254	MTHFD1L	protein_coding	blue	-0.0991955	0.611791	-0.0451126	-0.495147	0.134563	0.145581
ENSG00000232290	RP1-292B18.3	antisense	turquoise	0.381691	-0.0441827	-0.0259046	0.0993363	-0.0759736	-0.162552
ENSG00000131016	AKAP12	protein_coding	turquoise	-0.207407	-0.634905	-0.372697	0.740001	0.437174	0.0542414
ENSG00000091831	ESR1	protein_coding	turquoise	-0.0964246	-0.628344	-0.345842	0.687717	0.256351	0.380879
ENSG00000131018	SYNE1	protein_coding	turquoise	-0.130933	-0.722801	-0.370819	0.822881	0.34985	0.265006
ENSG00000146469	VIP	protein_coding	turquoise	-0.126868	-0.623396	-0.27272	0.73993	0.196314	0.0136992
ENSG00000233682	RP11-13P5.2	antisense	green	-0.229404	-0.317411	-0.236119	0.451344	0.750235	0.327947
ENSG00000164694	FNDC1	protein_coding	green	-0.287471	-0.314388	-0.27546	0.508709	0.858277	0.385168
ENSG00000237927	RP3-393E18.2	lincRNA	blue	0.405605	0.246336	0.147956	-0.172979	-0.0533008	-0.024995
ENSG00000112499	SLC22A2	protein_coding	turquoise	0.0864683	-0.183577	-0.0637948	0.284413	0.0944605	-0.000373376
ENSG00000185345	PARK2	protein_coding	turquoise	-0.166195	-0.682821	-0.195805	0.678183	0.0587708	-0.123729
ENSG00000112530	PACRG	protein_coding	turquoise	-0.0727111	-0.429686	0.0178175	0.390296	-0.0903119	-0.144633
ENSG00000223414	LINC00473	lincRNA	turquoise	-0.163298	-0.502169	-0.24611	0.634054	0.146624	-0.113822
ENSG00000060762	MPC1	protein_coding	yellow	-0.164136	0.0501155	0.280536	-0.192215	-0.19783	-0.033946
ENSG00000227598	RP1-167A14.2	antisense	brown	0.563302	0.266061	0.132534	-0.165699	-0.249616	-0.187456
ENSG00000120440	TTLL2	protein_coding	turquoise	0.27955	0.0418537	0.267225	0.0585742	-0.183386	-0.416128
ENSG00000146521	C6orf123	protein_coding	turquoise	0.205519	0.0907991	0.21774	-0.0104843	-0.00368098	-0.16928
ENSG00000153303	FRMD1	protein_coding	turquoise	0.114755	-0.0639738	0.270231	0.13738	-0.0961348	-0.218661
ENSG00000112562	SMOC2	protein_coding	turquoise	-0.287924	-0.617032	-0.319959	0.765908	0.373284	0.0567043
ENSG00000223485	RP11-417E7.1	lincRNA	green	-0.297876	-0.0645725	-0.16579	0.157218	0.727625	0.352761
ENSG00000261039	RP11-417E7.2	lincRNA	green	-0.225775	-0.24988	-0.223285	0.341015	0.679728	0.315257
ENSG00000186340	THBS2	protein_coding	green	-0.310779	-0.224288	-0.229653	0.396179	0.867648	0.392263
ENSG00000226194	RP1-137D17.1	lincRNA	turquoise	0.0188077	-0.394569	-0.0219529	0.508429	0.246339	-0.0698561
ENSG00000242611	AC093627.8	lincRNA	turquoise	-0.254874	-0.417111	-0.214554	0.485348	0.354194	0.21334
ENSG00000273151	RP11-449P15.2	antisense	brown	0.593916	0.19583	0.368333	-0.223446	-0.227172	-0.332428
ENSG00000105963	ADAP1	protein_coding	yellow	0.0621025	0.392198	0.551203	-0.461229	-0.0604339	-0.0929648
ENSG00000073067	CYP2W1	protein_coding	yellow	0.193042	0.139442	0.319115	-0.0798995	-0.0416972	-0.201969
ENSG00000164849	GPR146	protein_coding	turquoise	-0.286481	-0.494412	-0.214945	0.610815	0.216698	-0.0964452
ENSG00000226291	AC091729.8	antisense	turquoise	0.205635	0.172169	0.0630983	-0.0217999	-0.033566	-0.1614
ENSG00000164850	GPER1	protein_coding	turquoise	-0.164068	-0.543159	-0.345582	0.612883	0.0807218	-0.188495
ENSG00000236081	AC074389.9	lincRNA	blue	0.0500545	0.329388	0.16149	-0.233955	0.0348001	-0.0752807
ENSG00000136295	TTYH3	protein_coding	blue	-0.142012	0.350491	0.085157	-0.288463	0.258449	0.157104
ENSG00000198286	CARD11	protein_coding	turquoise	0.00115381	-0.131609	0.00510704	0.163345	0.0488837	0.0664157
ENSG00000237286	AC004906.3	antisense	turquoise	0.387361	-0.228045	-0.0864767	0.272674	-0.064867	0.0242172
ENSG00000157927	RADIL	protein_coding	turquoise	-0.210201	-0.551007	-0.408562	0.75061	0.348707	0.0145056
ENSG00000136297	MMD2	protein_coding	turquoise	0.17551	-0.0993622	-0.112105	0.224932	-0.0839403	-0.0784656
ENSG00000272953	RP11-1275H24.2	lincRNA	brown	0.488327	0.158301	0.146653	-0.160332	-0.250454	-0.336715
ENSG00000157999	ANKRD61	protein_coding	brown	0.740612	0.141436	0.153841	-0.137988	-0.219182	-0.242549
ENSG00000236609	ZNF853	protein_coding	turquoise	-0.234214	-0.587277	-0.409071	0.777303	0.302447	-0.0259174
ENSG00000215018	COL28A1	protein_coding	turquoise	0.232355	-0.0879427	0.312006	0.0967606	-0.131628	-0.216525
ENSG00000227719	AC006042.6	antisense	brown	0.714205	0.0307615	0.316358	-0.120994	-0.303195	-0.334632
ENSG00000229970	AC007128.1	antisense	blue	0.186809	0.188223	0.23482	-0.0948749	-0.0186051	-0.249085
ENSG00000272328	RP4-594A5.1	lincRNA	turquoise	0.137895	0.139096	0.176207	-0.0301003	0.029049	-0.205637
ENSG00000226690	AC005281.1	lincRNA	turquoise	0.204052	0.0482427	0.21006	-0.0128468	-0.0803319	-0.139412
ENSG00000006747	SCIN	protein_coding	turquoise	0.10127	-0.142392	0.451605	0.0750249	-0.0917989	-0.194212
ENSG00000229618	AC011288.2	lincRNA	turquoise	0.123259	0.0827285	0.14917	0.0568237	-0.0153779	-0.131138
ENSG00000136267	DGKB	protein_coding	turquoise	-0.0343634	-0.466669	-0.175384	0.562571	0.0573674	-0.104112
ENSG00000237070	AC005550.3	antisense	yellow	0.120967	0.00562688	0.574041	-0.0521279	-0.0444803	-0.0354977
ENSG00000171243	SOSTDC1	protein_coding	turquoise	0.0571462	-0.201209	0.102677	0.22905	-0.282563	-0.278888
ENSG00000235837	AC073333.8	antisense	brown	0.591437	0.22692	0.278248	-0.292854	-0.292186	-0.149201
ENSG00000106537	TSPAN13	protein_coding	blue	0.107333	0.416509	0.459487	-0.494797	-0.200637	-0.0626997
ENSG00000106541	AGR2	protein_coding	yellow	0.0286038	0.0894939	0.673147	-0.231048	-0.139477	-0.00364684
ENSG00000173467	AGR3	protein_coding	yellow	0.129397	-0.0164197	0.644558	-0.124483	-0.205702	-0.0998334
ENSG00000236039	AC019117.2	lincRNA	turquoise	0.232656	0.0619712	0.319392	-0.0418819	-0.0583397	-0.130717
ENSG00000226598	AC017060.1	lincRNA	turquoise	0.151946	0.0530273	0.32196	-0.029654	0.0159401	-0.0308436
ENSG00000048052	HDAC9	protein_coding	turquoise	-0.0115858	-0.377592	-0.174359	0.371108	0.0778253	0.128782
ENSG00000183742	MACC1	protein_coding	yellow	0.221213	0.246375	0.578208	-0.353481	-0.102519	-0.073599
ENSG00000004846	ABCB5	protein_coding	turquoise	0.062167	-0.386676	-0.175206	0.544322	0.261571	0.0769377
ENSG00000136231	IGF2BP3	protein_coding	blue	0.132798	0.314049	0.149276	-0.147775	0.0246263	0.023536
ENSG00000196335	STK31	protein_coding	blue	0.298219	0.317814	0.432532	-0.315878	-0.161629	-0.153251
ENSG00000122585	NPY	protein_coding	turquoise	-0.0821201	-0.390534	-0.152902	0.549023	0.0713856	-0.0685209
ENSG00000070882	OSBPL3	protein_coding	blue	0.303972	0.4738	0.247102	-0.549186	-0.0393219	0.0144248
ENSG00000223561	AC003090.1	lincRNA	turquoise	-0.0654552	-0.626757	-0.229581	0.795585	0.0875511	-0.0727133
ENSG00000270933	CTD-2227E11.1	lincRNA	brown	0.478184	0.218044	0.194045	-0.231515	-0.326655	-0.229624
ENSG00000050344	NFE2L3	protein_coding	blue	0.0225064	0.502028	0.286341	-0.496457	0.0368107	0.262431
ENSG00000086300	SNX10	protein_coding	red	-0.0975209	0.187666	-0.1936	-0.140852	0.318132	0.636917
ENSG00000225792	AC004540.4	antisense	turquoise	-0.14747	-0.300607	-0.350102	0.450114	0.146225	0.0334543
ENSG00000233760	AC004947.2	lincRNA	turquoise	-0.123944	-0.5186	-0.280697	0.624452	0.12994	-0.0574091
ENSG00000105996	HOXA2	protein_coding	turquoise	0.0663573	-0.424054	-0.135334	0.563045	0.0539341	-0.280147
ENSG00000197576	HOXA4	protein_coding	turquoise	-0.181213	-0.603304	-0.318392	0.75932	0.20233	-0.114628
ENSG00000106004	HOXA5	protein_coding	turquoise	0.0431323	-0.344863	-0.145669	0.474999	0.106925	-0.226846
ENSG00000122592	HOXA7	protein_coding	turquoise	0.0314809	-0.0308202	-0.049033	0.191126	0.0374561	-0.194953
ENSG00000078399	HOXA9	protein_coding	blue	0.166634	0.274542	0.183517	-0.167005	-0.0257877	-0.137583
ENSG00000257184	RP1-170O19.20	protein_coding	blue	0.0792593	0.276505	0.292774	-0.203977	-0.0406942	-0.167723
ENSG00000253187	HOXA10-AS	antisense	blue	0.160449	0.276517	0.235683	-0.166887	0.0345915	-0.134002
ENSG00000253293	HOXA10	protein_coding	blue	0.11053	0.313839	0.326865	-0.187907	-0.00558501	-0.21166
ENSG00000005073	HOXA11	protein_coding	blue	0.107791	0.318072	0.291851	-0.174058	0.0649352	-0.129364
ENSG00000240990	HOXA11-AS	antisense	blue	0.101183	0.241946	0.308942	-0.136112	0.0407532	-0.143404
ENSG00000253508	RP1-170O19.14	lincRNA	yellow	0.12376	0.201321	0.411096	-0.142527	-0.0257234	-0.13688
ENSG00000106031	HOXA13	protein_coding	yellow	0.0523364	0.18643	0.466111	-0.124338	0.0471203	-0.0466325
ENSG00000243766	HOTTIP	antisense	yellow	0.124402	0.127634	0.454854	-0.111484	0.000490585	-0.0482285
ENSG00000106038	EVX1	protein_coding	turquoise	0.0739206	0.166452	0.291244	-0.0686918	-0.0592204	-0.179967
ENSG00000224322	AC004009.3	lincRNA	yellow	0.123121	0.0425634	0.384221	-0.129232	-0.0716441	0.00493871
ENSG00000234336	JAZF1-AS1	antisense	turquoise	0.0611021	-0.449324	-0.232262	0.522917	0.0742687	0.0267582
ENSG00000235669	AC004593.3	antisense	brown	0.414484	0.0676488	0.166845	-0.00381847	-0.206501	-0.287461
ENSG00000223813	AC007255.8	antisense	yellow	0.224758	0.411832	0.65692	-0.477414	-0.119893	-0.0188023
ENSG00000176532	PRR15	protein_coding	yellow	0.0714016	0.341654	0.725946	-0.385894	-0.110474	-0.0373406
ENSG00000122574	WIPF3	protein_coding	turquoise	-0.0597029	-0.207342	-0.0189976	0.35521	0.0185005	-0.0693413
ENSG00000180354	MTURN	protein_coding	turquoise	-0.0409105	-0.462341	-0.112152	0.444798	-0.0870428	-0.447851
ENSG00000241644	INMT	protein_coding	turquoise	-0.154939	-0.684698	-0.220078	0.831045	0.381703	0.0610558
ENSG00000078549	ADCYAP1R1	protein_coding	turquoise	-0.208894	-0.651656	-0.361731	0.824177	0.303562	0.113304
ENSG00000154678	PDE1C	protein_coding	turquoise	-0.0222668	-0.648644	-0.139662	0.683187	-0.0748675	-0.126583
ENSG00000164619	BMPER	protein_coding	turquoise	-0.162829	-0.577902	-0.346264	0.75291	0.253805	-0.0054462
ENSG00000197085	NPSR1-AS1	processed_transcript	blue	0.182283	0.159727	0.245155	-0.154817	0.0458602	0.0778216
ENSG00000187258	NPSR1	protein_coding	turquoise	-0.00255695	0.031115	0.235152	-0.0840043	0.103708	0.202692
ENSG00000173852	DPY19L1	protein_coding	blue	-0.0102777	0.367528	0.16397	-0.431458	0.160398	0.222761
ENSG00000227544	AC018647.3	lincRNA	turquoise	0.173523	-0.55729	-0.199745	0.593653	-0.0312301	-0.136851
ENSG00000011426	ANLN	protein_coding	blue	0.145752	0.820448	0.193599	-0.675941	-0.0117846	0.0291452
ENSG00000106483	SFRP4	protein_coding	turquoise	-0.265931	-0.401379	-0.241127	0.580617	0.722218	0.294901
ENSG00000078053	AMPH	protein_coding	turquoise	-0.14422	-0.628006	-0.21065	0.755976	0.443282	0.147377
ENSG00000228554	AC004837.5	antisense	brown	0.624212	0.209179	0.211287	-0.238543	-0.131937	-0.0518768
ENSG00000203446	AC004988.1	antisense	red	0.000564594	0.0731263	-0.0840575	0.0231873	0.519074	0.65298
ENSG00000122641	INHBA	protein_coding	green	-0.19949	-0.0682103	-0.17418	0.212241	0.881798	0.412127
ENSG00000224116	INHBA-AS1	antisense	turquoise	0.10227	-0.185561	-0.221491	0.325051	0.533442	0.225987
ENSG00000106571	GLI3	protein_coding	turquoise	-0.245404	-0.668794	-0.379273	0.78095	0.622701	0.244636
ENSG00000235314	LINC00957	lincRNA	turquoise	-0.0983299	-0.470477	-0.161067	0.477505	-0.00384321	-0.170872
ENSG00000106633	GCK	protein_coding	turquoise	-0.111524	-0.191924	-0.183748	0.391658	0.0757097	-0.162593
ENSG00000058404	CAMK2B	protein_coding	turquoise	0.153951	-0.237697	-0.202647	0.36412	-0.131016	-0.243139
ENSG00000136274	NACAD	protein_coding	turquoise	-0.253791	-0.660909	-0.385534	0.838085	0.393594	-0.0572381
ENSG00000146678	IGFBP1	protein_coding	turquoise	0.0284914	0.0810022	0.13376	-0.0205025	0.056449	-0.0638961
ENSG00000146674	IGFBP3	protein_coding	turquoise	-0.275603	-0.189727	-0.0489476	0.295681	0.536933	0.260913
ENSG00000233539	AC011294.3	protein_coding	turquoise	0.228983	0.0764605	0.18474	-0.0331224	-0.120691	-0.0458252
ENSG00000164744	SUN3	protein_coding	turquoise	0.2401	0.0502577	0.0464774	0.0821284	-0.0845325	-0.149416
ENSG00000179869	ABCA13	protein_coding	turquoise	0.282781	-0.060369	0.325552	0.0576999	-0.102985	-0.1767
ENSG00000188730	VWC2	protein_coding	turquoise	-0.0759318	-0.589283	-0.19381	0.663889	-0.0388086	-0.141842
ENSG00000132436	FIGNL1	protein_coding	blue	0.191158	0.69292	0.208459	-0.597991	-0.208115	-0.0151455
ENSG00000132437	DDC	protein_coding	yellow	0.0441893	0.188325	0.595875	-0.148813	-0.154926	-0.0695328
ENSG00000170419	VSTM2A	protein_coding	turquoise	0.0119837	-0.285745	0.0292787	0.318004	-0.210699	-0.176716
ENSG00000185290	NUPR1L	protein_coding	turquoise	0.0752346	-0.100585	0.0191198	0.181178	-0.140097	-0.119785
ENSG00000234185	RP5-1132H15.1	antisense	brown	0.757477	0.0328295	0.102335	-0.0511449	-0.311768	-0.283412
ENSG00000273142	RP11-458F8.4	lincRNA	brown	0.660252	0.177278	0.0556762	-0.194238	-0.331427	-0.329736
ENSG00000185274	WBSCR17	protein_coding	turquoise	-0.206325	-0.601407	-0.104533	0.686069	0.218949	-0.00186397
ENSG00000272843	RP11-313P13.5	antisense	brown	0.636276	0.0316128	0.0528627	-0.016828	-0.240627	-0.238308
ENSG00000155428	TRIM74	protein_coding	turquoise	0.183271	-0.16736	0.0807212	0.061827	-0.292373	-0.161119
ENSG00000146755	TRIM50	protein_coding	turquoise	-0.0434396	-0.171877	-0.0175424	0.24122	-0.152962	-0.169687
ENSG00000188763	FZD9	protein_coding	turquoise	-0.156257	-0.00759116	-0.191036	0.187472	0.0481718	-0.142569
ENSG00000009950	MLXIPL	protein_coding	blue	0.193679	0.26776	0.310885	-0.186621	-0.0910704	-0.250026
ENSG00000106077	ABHD11	protein_coding	blue	0.0415743	0.487813	0.505335	-0.497822	-0.0543298	-0.0801824
ENSG00000165215	CLDN3	protein_coding	yellow	0.0707499	0.232855	0.42378	-0.12253	0.0308989	-0.263812
ENSG00000189143	CLDN4	protein_coding	blue	0.0358494	0.442579	0.529476	-0.404033	0.0310912	-0.0446872
ENSG00000165171	WBSCR27	protein_coding	blue	0.0726637	0.331093	0.193665	-0.246189	-0.028914	-0.17309
ENSG00000175877	WBSCR28	protein_coding	blue	0.17125	0.299721	0.155265	-0.17417	-0.0522302	-0.172593
ENSG00000232415	CTB-51J22.1	antisense	turquoise	0.0355792	-0.477399	0.0638918	0.367722	-0.0137247	-0.241723
ENSG00000106683	LIMK1	protein_coding	blue	-0.222638	0.292405	-0.152612	-0.282654	0.271988	0.23764
ENSG00000232729	AC083884.8	processed_transcript	brown	0.773273	-0.0513206	0.0117297	0.0526578	-0.191157	-0.201227
ENSG00000178809	TRIM73	protein_coding	turquoise	0.246774	-0.164666	-0.0115425	0.0990229	-0.272686	-0.198608
ENSG00000106211	HSPB1	protein_coding	turquoise	-0.32108	-0.289094	-0.132739	0.29398	0.175069	-0.0757024
ENSG00000250614	AC007078.4	antisense	brown	0.620937	0.0568898	0.160133	-0.132869	-0.186171	-0.066914
ENSG00000225703	AC005522.7	lincRNA	brown	0.6229	-0.0125976	0.119469	0.00335127	-0.116617	-0.0506589
ENSG00000135205	CCDC146	protein_coding	turquoise	0.243992	-0.455544	-0.074876	0.361774	0.000305168	-0.0565704
ENSG00000127951	FGL2	protein_coding	turquoise	-0.278954	-0.589902	-0.33203	0.606453	0.281118	0.538556
ENSG00000187391	MAGI2	protein_coding	turquoise	-0.16212	-0.700068	-0.310293	0.8324	0.319748	-0.0965109
ENSG00000234456	MAGI2-AS3	processed_transcript	turquoise	-0.200927	-0.766827	-0.339823	0.846712	0.541056	0.219069
ENSG00000127955	GNAI1	protein_coding	turquoise	-0.180051	-0.512188	-0.179755	0.588982	0.210424	-0.130947
ENSG00000135218	CD36	protein_coding	turquoise	-0.236448	-0.537115	-0.233732	0.56674	0.231462	0.248462
ENSG00000186472	PCLO	protein_coding	turquoise	0.126414	-0.214673	-0.00207509	0.350297	-0.0656152	-0.296144
ENSG00000170381	SEMA3E	protein_coding	turquoise	-0.0777892	-0.446008	-0.0457078	0.527006	0.060963	-0.108599
ENSG00000153993	SEMA3D	protein_coding	turquoise	-0.033818	-0.32261	-0.294509	0.558312	0.198726	-0.0502841
ENSG00000105784	RUNDC3B	protein_coding	turquoise	-0.0490593	-0.506901	-0.0754091	0.544702	0.0620942	-0.0382974
ENSG00000006634	DBF4	protein_coding	blue	0.233674	0.730848	0.153129	-0.667645	-0.158433	0.0212812
ENSG00000264868	CTB-167B5.2	lincRNA	turquoise	-0.0324872	-0.570606	-0.175851	0.628923	0.238454	-0.0308636
ENSG00000164647	STEAP1	protein_coding	green	-0.14094	0.046172	0.097118	-0.0998883	0.258706	0.273634
ENSG00000105810	CDK6	protein_coding	blue	0.110037	0.152747	0.0418587	-0.172807	-0.0291725	-0.0409833
ENSG00000164692	COL1A2	protein_coding	green	-0.338937	-0.217664	-0.197687	0.338457	0.948508	0.423228
ENSG00000127990	SGCE	protein_coding	turquoise	-0.27975	-0.559383	-0.401985	0.706795	0.386568	0.0379029
ENSG00000242265	PEG10	protein_coding	turquoise	-0.0806908	-0.222963	-0.322602	0.452014	0.102293	-0.155473
ENSG00000273138	GS1-293C5.1	antisense	brown	0.488734	0.0370812	0.14447	-0.0278677	-0.113782	-0.205179
ENSG00000004799	PDK4	protein_coding	turquoise	-0.0526069	-0.631531	-0.0905366	0.651544	-0.0274748	-0.177535
ENSG00000231170	AC002451.3	antisense	turquoise	0.0945722	-0.440278	0.00916783	0.48005	-0.0838754	-0.178486
ENSG00000158560	DYNC1I1	protein_coding	turquoise	-0.10369	-0.541277	-0.28223	0.675137	0.159178	-0.0920559
ENSG00000231764	DLX6-AS1	antisense	turquoise	0.303804	0.105573	0.0438486	0.0427793	-0.108385	-0.237054
ENSG00000006128	TAC1	protein_coding	turquoise	-0.144103	-0.512441	-0.290519	0.694009	0.148445	-0.0380008
ENSG00000006453	BAIAP2L1	protein_coding	yellow	0.0837058	0.361698	0.532436	-0.50374	-0.149601	-0.0225419
ENSG00000106236	NPTX2	protein_coding	turquoise	-0.320313	-0.319432	-0.280617	0.425368	0.499711	0.110959
ENSG00000130429	ARPC1B	protein_coding	blue	-0.163535	0.164529	0.269692	-0.224078	0.216302	0.192855
ENSG00000244219	GS1-259H13.2	lincRNA	turquoise	0.00287775	-0.236352	-0.212232	0.227282	0.107211	0.0681205
ENSG00000160868	CYP3A4	protein_coding	turquoise	0.0559902	-0.148475	0.475049	0.0386366	-0.132769	-0.0750068
ENSG00000166508	MCM7	protein_coding	blue	-0.118031	0.697142	0.128711	-0.576981	-0.0242351	0.14765
ENSG00000235077	AC073842.19	antisense	turquoise	0.0814168	0.058494	0.230584	-0.0815451	-0.1927	-0.0513178
ENSG00000213420	GPC2	protein_coding	turquoise	0.282693	0.180596	-0.11134	-0.00197547	-0.0197622	-0.137981
ENSG00000272752	STAG3L5P-PVRIG2P-PILRB	processed_transcript	brown	0.601798	0.080836	0.0809315	-0.139934	-0.223224	-0.123281
ENSG00000121716	PILRB	protein_coding	brown	0.685012	0.136695	0.0693572	-0.151824	-0.220295	-0.207451
ENSG00000166924	NYAP1	protein_coding	turquoise	-0.0198849	-0.148874	-0.211864	0.340575	0.0791243	-0.264429
ENSG00000077080	ACTL6B	protein_coding	turquoise	0.194385	-0.149452	-0.0675246	0.26204	-0.0948609	-0.195798
ENSG00000236305	RP11-126L15.4	antisense	blue	0.248217	0.302752	0.206254	-0.324373	-0.232962	-0.186932
ENSG00000169894	MUC3A	protein_coding	yellow	0.16521	0.049381	0.707177	-0.0903994	-0.0771311	-0.155822
ENSG00000225946	RP11-395B7.2	processed_transcript	yellow	0.143962	0.0553641	0.686845	-0.0850574	-0.0374561	-0.17689
ENSG00000205277	MUC12	protein_coding	turquoise	0.157447	0.000634513	0.428793	0.0289442	0.0833123	-0.113436
ENSG00000227053	RP11-395B7.4	antisense	turquoise	0.0964168	-0.0454066	0.478508	-0.000898565	0.0434317	-0.13811
ENSG00000169876	MUC17	protein_coding	yellow	0.104476	0.0638253	0.726273	-0.116903	-0.0538916	-0.0330874
ENSG00000106366	SERPINE1	protein_coding	green	-0.274896	-0.13253	-0.244801	0.224597	0.613363	0.324826
ENSG00000106384	MOGAT3	protein_coding	yellow	0.170049	0.247404	0.653638	-0.20449	-0.0699523	-0.105395
ENSG00000106397	PLOD3	protein_coding	blue	-0.166	0.417522	0.258502	-0.401342	0.106496	0.00703811
ENSG00000232445	RP11-132A1.4	antisense	blue	-0.0914678	0.470071	0.125251	-0.40462	-0.0406361	0.0673539
ENSG00000173678	SPDYE2B	protein_coding	brown	0.540928	-0.102157	-0.054345	0.111421	-0.102831	-0.142352
ENSG00000189056	RELN	protein_coding	turquoise	-0.18462	-0.534925	-0.363396	0.704316	0.235247	0.113717
ENSG00000225329	RP11-325F22.5	lincRNA	turquoise	0.19856	0.0644309	0.417468	-0.0109332	-0.110154	-0.111299
ENSG00000091127	PUS7	protein_coding	blue	0.137866	0.633671	0.131845	-0.538233	-0.124008	-0.146578
ENSG00000228742	RP5-884M6.1	lincRNA	turquoise	0.12622	0.146217	0.270777	-0.0925339	0.095068	-0.0227612
ENSG00000005249	PRKAR2B	protein_coding	turquoise	-0.181904	-0.676955	-0.231832	0.754328	0.214208	0.162134
ENSG00000233705	SLC26A4-AS1	antisense	turquoise	0.199882	-0.33215	-0.0799366	0.395472	-0.109161	-0.101804
ENSG00000091138	SLC26A3	protein_coding	turquoise	0.146085	-0.0466795	0.488072	0.0675665	-0.146875	-0.133623
ENSG00000273055	CTB-13F3.1	antisense	turquoise	0.502909	-0.177276	-0.0195101	0.180781	0.0371231	-0.114087
ENSG00000091128	LAMB4	protein_coding	turquoise	0.188576	-0.154185	-0.0346666	0.241627	0.0494833	0.0255424
ENSG00000091129	NRCAM	protein_coding	turquoise	0.0730598	0.0557546	0.0368464	0.0564865	0.076651	-0.105795
ENSG00000128573	FOXP2	protein_coding	turquoise	-0.118499	-0.655006	-0.282315	0.825644	0.300352	-0.019982
ENSG00000237870	AC073130.1	processed_transcript	turquoise	0.101492	-0.00570092	-0.160914	0.0643003	0.26332	0.191673
ENSG00000105974	CAV1	protein_coding	turquoise	-0.27804	-0.623004	-0.38315	0.67351	0.368455	0.0934213
ENSG00000105976	MET	protein_coding	blue	-0.0183395	0.259982	0.263688	-0.29282	0.083363	0.0775667
ENSG00000105989	WNT2	protein_coding	green	-0.295783	0.172923	0.0697047	-0.0653224	0.743032	0.517071
ENSG00000001626	CFTR	protein_coding	yellow	0.136122	0.0291851	0.480003	-0.0459458	-0.11765	-0.0783635
ENSG00000077063	CTTNBP2	protein_coding	turquoise	0.0545465	-0.39363	-0.010647	0.462143	0.00721587	-0.173713
ENSG00000106013	ANKRD7	protein_coding	turquoise	0.0913075	-0.247977	-0.229719	0.397233	-0.0163963	-0.0974671
ENSG00000106034	CPED1	protein_coding	turquoise	-0.18591	-0.758907	-0.237003	0.838518	0.235723	0.0962524
ENSG00000106278	PTPRZ1	protein_coding	turquoise	0.00484537	-0.412998	-0.0984804	0.443292	-0.0180012	-0.060806
ENSG00000008311	AASS	protein_coding	turquoise	0.0709985	-0.466299	-0.166329	0.556425	0.153353	-0.0468848
ENSG00000128610	FEZF1	protein_coding	yellow	0.195561	0.157043	0.400324	-0.121251	-0.0306472	-0.156418
ENSG00000230316	FEZF1-AS1	antisense	yellow	0.206436	0.155064	0.408959	-0.14464	0.0051286	-0.127944
ENSG00000234224	TMEM229A	protein_coding	turquoise	0.0120594	-0.188513	0.361243	0.185421	-0.132908	-0.187005
ENSG00000170775	GPR37	protein_coding	turquoise	2.54174e-05	-0.0135286	-0.148121	0.180021	-0.0360282	-0.250347
ENSG00000179603	GRM8	protein_coding	blue	0.108175	0.330947	0.193048	-0.246134	0.0233238	0.0498382
ENSG00000128594	LRRC4	protein_coding	turquoise	-0.139252	-0.553402	-0.236436	0.531036	0.0514326	-0.0624649
ENSG00000174697	LEP	protein_coding	turquoise	-0.0261716	-0.129892	-0.0471274	0.264415	0.272861	0.167873
ENSG00000224940	PRRT4	protein_coding	turquoise	-0.239417	-0.356657	-0.34983	0.52388	0.149748	-0.147094
ENSG00000128591	FLNC	protein_coding	turquoise	-0.264567	-0.619507	-0.301378	0.759654	0.333116	-0.0148295
ENSG00000128578	STRIP2	protein_coding	blue	0.119828	0.50007	0.189785	-0.525382	0.0616988	0.184438
ENSG00000240204	SMKR1	protein_coding	blue	0.0445662	0.226065	0.0682489	-0.213327	-0.0666957	-0.130672
ENSG00000229196	RP11-775D22.2	antisense	turquoise	0.0902334	-0.331994	-0.104248	0.383099	-0.0501044	-0.188113
ENSG00000158516	CPA2	protein_coding	turquoise	-0.0117582	-0.00365001	0.0830067	0.0596379	-0.173169	-0.0827491
ENSG00000091704	CPA1	protein_coding	turquoise	-0.0660236	-0.234613	-0.182031	0.351466	0.0651446	0.00646439
ENSG00000106484	MEST	protein_coding	blue	-0.0104412	0.40126	0.108632	-0.27171	0.00151085	-0.08282
ENSG00000270823	hsa-mir-335	antisense	brown	0.486408	0.0640573	-0.00111051	-0.013898	-0.112628	-0.149305
ENSG00000128567	PODXL	protein_coding	green	-0.197549	0.0337115	-0.115362	0.0429921	0.416429	0.23037
ENSG00000155530	LRGUK	protein_coding	brown	0.463449	0.0628021	0.0202323	-0.0547889	-0.16184	-0.121256
ENSG00000198074	AKR1B10	protein_coding	yellow	-0.0425334	-0.0449762	0.532045	-0.0750382	-0.22593	-0.077158
ENSG00000227471	AKR1B15	protein_coding	yellow	-0.00155762	-0.0354181	0.459487	-0.120068	-0.270373	-0.0756994
ENSG00000189320	FAM180A	protein_coding	turquoise	-0.253144	-0.557781	-0.265453	0.688055	0.643545	0.176698
ENSG00000181072	CHRM2	protein_coding	turquoise	-0.202497	-0.604702	-0.299441	0.761555	0.240346	0.0585443
ENSG00000105894	PTN	protein_coding	turquoise	-0.191602	-0.663231	-0.29062	0.746653	0.16501	-0.0382327
ENSG00000122778	KIAA1549	protein_coding	blue	0.0201382	0.24136	0.00174007	-0.124907	0.00234279	-0.240136
ENSG00000146955	RAB19	protein_coding	blue	0.102124	0.29233	0.391984	-0.334347	-0.0967658	0.0357001
ENSG00000127366	TAS2R5	protein_coding	brown	0.520654	-0.0433092	-0.00453069	-0.0191217	-0.23785	-0.232176
ENSG00000257335	MGAM	protein_coding	turquoise	0.128855	0.0315298	0.346051	-0.0891844	-0.179512	0.125201
ENSG00000258227	CLEC5A	protein_coding	red	-0.239894	0.0880335	-0.0804136	-0.0791027	0.58971	0.609514
ENSG00000257138	TAS2R38	protein_coding	yellow	0.299526	0.101224	0.334146	-0.0946006	-0.0805269	-0.208282
ENSG00000257743	RP11-1220K2.2	protein_coding	yellow	0.162103	0.138791	0.618869	-0.192143	-0.189853	0.0124124
ENSG00000106123	EPHB6	protein_coding	turquoise	-0.176982	-0.352736	-0.287839	0.412649	0.0882631	-0.00472105
ENSG00000165125	TRPV6	protein_coding	turquoise	0.0146685	-0.0460252	0.118735	0.0186662	-0.0783118	0.0454308
ENSG00000178826	TMEM139	protein_coding	yellow	-0.0216126	0.228626	0.448265	-0.252447	0.0763005	0.0877758
ENSG00000244693	CTAGE8	protein_coding	blue	0.267614	0.297149	0.416881	-0.390032	-0.172258	-0.126501
ENSG00000106462	EZH2	protein_coding	blue	0.211675	0.80464	0.183296	-0.725302	-0.143233	0.135089
ENSG00000002726	AOC1	protein_coding	yellow	0.0771624	0.0660936	0.607239	-0.102282	-0.075321	-0.15074
ENSG00000055118	KCNH2	protein_coding	turquoise	-0.167867	-0.421297	-0.212762	0.586805	0.0516186	-0.279606
ENSG00000244151	RP11-148K1.12	antisense	brown	0.659069	0.324535	0.186152	-0.34217	-0.207593	-0.182927
ENSG00000082014	SMARCD3	protein_coding	turquoise	-0.306776	-0.602929	-0.451883	0.730263	0.35284	0.0322931
ENSG00000242048	RP13-452N2.1	processed_transcript	turquoise	0.0185394	-0.116335	0.164031	0.114268	-0.0343445	0.179659
ENSG00000239911	PRKAG2-AS1	antisense	turquoise	0.0169845	-0.15937	0.148438	0.216199	-0.115183	-0.241697
ENSG00000196584	XRCC2	protein_coding	blue	0.295908	0.810023	0.0682691	-0.625094	-0.119358	0.0327342
ENSG00000130226	DPP6	protein_coding	turquoise	-0.114948	-0.558018	-0.355447	0.732738	0.131242	-0.0924639
ENSG00000164690	SHH	protein_coding	yellow	0.0771088	0.0836038	0.375823	-0.0798887	-0.120962	-0.100855
ENSG00000204876	AC021218.2	protein_coding	yellow	0.12548	0.0519633	0.700261	-0.167841	-0.131136	-0.0165511
ENSG00000182648	LINC01006	processed_transcript	turquoise	0.0659013	-0.185062	0.0630766	0.208787	-0.119679	-0.203621
ENSG00000224903	AC005534.8	antisense	brown	0.492093	0.23543	0.0957572	-0.24817	-0.294939	-0.19239
ENSG00000130675	MNX1	protein_coding	blue	0.0185174	0.563323	0.357921	-0.514709	-0.106628	0.0432929
ENSG00000235029	MNX1-AS2	antisense	brown	0.461801	0.339595	0.329326	-0.337446	-0.191725	-0.149128
ENSG00000243479	MNX1-AS1	antisense	blue	-0.0990617	0.44363	0.191978	-0.42319	-0.092635	0.0323052
ENSG00000146918	NCAPG2	protein_coding	blue	0.0989419	0.800977	0.134985	-0.697688	-0.114513	0.0766443
ENSG00000231419	LINC00689	processed_transcript	turquoise	-0.0158369	-0.401613	-0.212194	0.572052	0.0111912	-0.046958
ENSG00000106018	VIPR2	protein_coding	turquoise	-0.229847	-0.680253	-0.237538	0.838326	0.194469	0.000102495
ENSG00000124343	XG	protein_coding	turquoise	0.0367638	-0.15088	-0.157665	0.286649	0.0883453	-0.0627035
ENSG00000157399	ARSE	protein_coding	turquoise	0.0241072	0.104566	0.355347	-0.0488683	0.0496257	-0.0347778
ENSG00000062096	ARSF	protein_coding	turquoise	-0.0175372	-0.207168	-0.128686	0.22217	0.0202711	0.044571
ENSG00000101825	MXRA5	protein_coding	green	-0.266598	-0.149719	0.0107951	0.235176	0.642803	0.428429
ENSG00000234449	RP11-706O15.3	lincRNA	blue	0.0323436	0.193368	-0.0476212	-0.208181	-0.0474153	0.0231179
ENSG00000205662	RP11-706O15.7	lincRNA	blue	0.0675491	0.141709	-0.0145014	-0.163078	-0.0692416	0.0416415
ENSG00000146938	NLGN4X	protein_coding	turquoise	-0.133802	-0.437035	-0.281082	0.581617	0.302037	0.108515
ENSG00000011201	KAL1	protein_coding	green	-0.239173	-0.196181	-0.195983	0.326485	0.753478	0.474621
ENSG00000073464	CLCN4	protein_coding	turquoise	-0.0733711	0.16316	-0.0698927	-0.0926868	0.0717376	0.098438
ENSG00000169933	FRMPD4	protein_coding	turquoise	-0.0118835	-0.334615	-0.233578	0.394919	0.0850577	0.0206558
ENSG00000235385	GS1-600G8.5	lincRNA	green	-0.0461922	0.150566	0.00551361	-0.17185	0.206779	0.372047
ENSG00000198759	EGFL6	protein_coding	blue	-0.0213694	0.260921	0.135186	-0.275452	0.329666	0.307696
ENSG00000046653	GPM6B	protein_coding	turquoise	-0.125944	-0.60584	-0.495649	0.676977	0.26167	-0.0376535
ENSG00000181544	FANCB	protein_coding	blue	0.14876	0.738412	0.0197448	-0.564774	-0.0628369	0.125248
ENSG00000165192	ASB11	protein_coding	turquoise	0.141188	-0.217478	0.102846	0.239663	-0.109635	-0.0166938
ENSG00000165197	FIGF	protein_coding	turquoise	-0.081388	-0.551781	-0.238311	0.636675	0.0494597	-0.049049
ENSG00000102010	BMX	protein_coding	turquoise	-0.145745	-0.495238	-0.141969	0.568437	0.163021	0.105824
[truncated: 2,796 more rows]
