# Supplementary material for: Integrated analysis of long non-coding RNAs in human gastric cancer: An in silico study
Source: PLoS One. 2017 Aug 25;12(8):e0183517. doi: 10.1371/journal.pone.0183517 (PMC5571953; doi:10.1371/journal.pone.0183517)
Supplement: S6 Table — (XLSX) [file pone.0183517.s006.xlsx]

## Sheet: Sheet1
S6 Table: KEGG pathway analyses and GO enrichment analyses of each single module
GOTERM_BP_FAT							KEGG_PATHWAY
Blue							Blue
Category	Term	Count	%	P-Value	Benjamini		Category	Term	Count	%	P-Value	Benjamini
GOTERM_BP_FAT	cell cycle	141	21.5	4e-60	9.1e-57		KEGG_PATHWAY	Cell cycle	36	5.5	3.8e-23	5e-21
GOTERM_BP_FAT	cell cycle phase	103	15.7	2.3e-56	2.6e-53		KEGG_PATHWAY	p53 signaling pathway	15	2.3	6.3e-08	4.1e-06
GOTERM_BP_FAT	M phase	93	14.2	6.4e-56	4.9e-53		KEGG_PATHWAY	DNA replication	11	1.7	2.6e-07	1.1e-05
GOTERM_BP_FAT	cell cycle process	111	16.9	7e-50	4e-47		KEGG_PATHWAY	Oocyte meiosis	17	2.6	1.1e-06	3.6e-05
GOTERM_BP_FAT	nuclear division	71	10.8	1.4e-46	6.2e-44		KEGG_PATHWAY	Progesterone-mediated oocyte maturation	12	1.8	0.00019	0.0048
GOTERM_BP_FAT	mitosis	71	10.8	1.4e-46	6.2e-44		KEGG_PATHWAY	Homologous recombination	7	1.1	0.00035	0.0075
GOTERM_BP_FAT	M phase of mitotic cell cycle	71	10.8	5.4e-46	2.1e-43		KEGG_PATHWAY	Mismatch repair	6	0.9	0.001	0.019
GOTERM_BP_FAT	organelle fission	71	10.8	2.9e-45	9.5e-43		KEGG_PATHWAY	Small cell lung cancer	9	1.4	0.009	0.14
GOTERM_BP_FAT	mitotic cell cycle	87	13.2	4.3e-45	1.2e-42		KEGG_PATHWAY	Base excision repair	5	0.8	0.033	0.39
GOTERM_BP_FAT	cell division	74	11.3	3.4e-40	8.6e-38		KEGG_PATHWAY	Pathways in cancer	19	2.9	0.039	0.4
GOTERM_BP_FAT	chromosome segregation	33	5	4e-25	9.2e-23		KEGG_PATHWAY	Cytokine-cytokine receptor interaction	16	2.4	0.042	0.4
GOTERM_BP_FAT	DNA replication	47	7.2	4.4e-25	9.2e-23		KEGG_PATHWAY	Folate biosynthesis	3	0.5	0.055	0.46
GOTERM_BP_FAT	DNA metabolic process	74	11.3	2.8e-24	5.4e-22		KEGG_PATHWAY	Bladder cancer	5	0.8	0.059	0.45
GOTERM_BP_FAT	regulation of cell cycle	50	7.6	5.3e-17	9.3e-15		KEGG_PATHWAY	Systemic lupus erythematosus	8	1.2	0.059	0.43
GOTERM_BP_FAT	mitotic sister chromatid segregation	18	2.7	1.7e-15	2.7e-13		KEGG_PATHWAY	Nucleotide excision repair	5	0.8	0.068	0.46
GOTERM_BP_FAT	sister chromatid segregation	18	2.7	2.9e-15	4.4e-13		KEGG_PATHWAY	Natural killer cell mediated cytotoxicity	9	1.4	0.096	0.56
GOTERM_BP_FAT	chromosome organization	56	8.5	9.9e-14	1.4e-11		KEGG_PATHWAY	Glyoxylate and dicarboxylate metabolism	3	0.5	0.096	0.54
GOTERM_BP_FAT	microtubule-based process	39	5.9	1.5e-13	2e-11
GOTERM_BP_FAT	regulation of cell cycle process	26	4	4.4e-13	5.6e-11		Brown
GOTERM_BP_FAT	cell cycle checkpoint	23	3.5	1.4e-12	1.7e-10		0 chart records
GOTERM_BP_FAT	microtubule cytoskeleton organization	28	4.3	4.5e-12	5.1e-10
GOTERM_BP_FAT	response to DNA damage stimulus	45	6.8	9.1e-12	9.9e-10		Green
GOTERM_BP_FAT	regulation of mitotic cell cycle	28	4.3	1e-11	1.1e-09		Category	Term	Count	%	P-Value	Benjamini
GOTERM_BP_FAT	DNA-dependent DNA replication	18	2.7	1.8e-11	1.8e-09		KEGG_PATHWAY	ECM-receptor interaction	10	9.9	2.2e-09	8.9e-08
GOTERM_BP_FAT	spindle organization	16	2.4	3.5e-11	3.3e-09		KEGG_PATHWAY	Focal adhesion	11	10.9	4.3e-07	8.5e-06
GOTERM_BP_FAT	M phase of meiotic cell cycle	22	3.3	5.4e-11	4.9e-09		KEGG_PATHWAY	TGF-beta signaling pathway	4	4	0.02	0.23
GOTERM_BP_FAT	meiosis	22	3.3	5.4e-11	4.9e-09		KEGG_PATHWAY	Cytokine-cytokine receptor interaction	6	5.9	0.029	0.25
GOTERM_BP_FAT	meiotic cell cycle	22	3.3	8e-11	7.1e-09
GOTERM_BP_FAT	DNA packaging	23	3.5	2.8e-10	2.3e-08		Red
GOTERM_BP_FAT	DNA repair	36	5.5	4e-10	3.3e-08		Category	Term	Count	%	P-Value	Benjamini
GOTERM_BP_FAT	interphase of mitotic cell cycle	21	3.2	9.9e-10	7.9e-08		KEGG_PATHWAY	Cytokine-cytokine receptor interaction	14	17.5	1.6e-08	9e-07
GOTERM_BP_FAT	interphase	21	3.2	1.7e-09	1.3e-07		KEGG_PATHWAY	Chemokine signaling pathway	10	12.5	5.2e-06	0.00015
GOTERM_BP_FAT	cellular response to stress	52	7.9	3.6e-09	2.7e-07		KEGG_PATHWAY	Toll-like receptor signaling pathway	7	8.8	7.5e-05	0.0014
GOTERM_BP_FAT	DNA recombination	19	2.9	5.3e-08	3.8e-06		KEGG_PATHWAY	Systemic lupus erythematosus	5	6.2	0.0055	0.075
GOTERM_BP_FAT	regulation of mitosis	14	2.1	9.5e-08	6.6e-06
GOTERM_BP_FAT	regulation of nuclear division	14	2.1	9.5e-08	6.6e-06		Turquoise
GOTERM_BP_FAT	mitotic cell cycle checkpoint	12	1.8	3.2e-07	2.2e-05		Category	Term	Count	%	P-Value	Benjamini
GOTERM_BP_FAT	cell proliferation	40	6.1	3.3e-07	2.2e-05		KEGG_PATHWAY	Neuroactive ligand-receptor interaction	74	3.4	8.2e-14	1.4e-11
GOTERM_BP_FAT	mitotic spindle organization	8	1.2	4.6e-07	2.9e-05		KEGG_PATHWAY	Calcium signaling pathway	58	2.6	1.6e-13	1.3e-11
GOTERM_BP_FAT	protein-DNA complex assembly	16	2.4	1.2e-06	7.2e-05		KEGG_PATHWAY	Dilated cardiomyopathy	26	1.2	4e-05	0.0022
GOTERM_BP_FAT	chromosome condensation	9	1.4	2.1e-06	0.00013		KEGG_PATHWAY	Vascular smooth muscle contraction	29	1.3	7.3e-05	0.003
GOTERM_BP_FAT	double-strand break repair	13	2	2.4e-06	0.00014		KEGG_PATHWAY	Hypertrophic cardiomyopathy (HCM)	23	1	0.00025	0.0083
GOTERM_BP_FAT	DNA integrity checkpoint	12	1.8	2.5e-06	0.00014		KEGG_PATHWAY	Arrhythmogenic right ventricular cardiomyopathy (ARVC)	21	1	0.00038	0.01
GOTERM_BP_FAT	recombinational repair	8	1.2	3.2e-06	0.00018		KEGG_PATHWAY	Metabolism of xenobiotics by cytochrome P450	17	0.8	0.0012	0.029
GOTERM_BP_FAT	double-strand break repair via homologous recombination	8	1.2	3.2e-06	0.00018		KEGG_PATHWAY	Glycine, serine and threonine metabolism	11	0.5	0.0022	0.044
GOTERM_BP_FAT	mitotic chromosome condensation	7	1.1	3.5e-06	0.00019		KEGG_PATHWAY	Melanogenesis	23	1	0.0023	0.041
GOTERM_BP_FAT	chromosome localization	7	1.1	9.5e-06	0.00051		KEGG_PATHWAY	Drug metabolism	16	0.7	0.0048	0.076
GOTERM_BP_FAT	establishment of chromosome localization	7	1.1	9.5e-06	0.00051		KEGG_PATHWAY	PPAR signaling pathway	17	0.8	0.0057	0.082
GOTERM_BP_FAT	cytoskeleton organization	36	5.5	1.5e-05	0.00078		KEGG_PATHWAY	Cardiac muscle contraction	18	0.8	0.0085	0.11
GOTERM_BP_FAT	chromatin assembly	14	2.1	1.8e-05	0.00092		KEGG_PATHWAY	Cell adhesion molecules (CAMs)	26	1.2	0.011	0.13
GOTERM_BP_FAT	regulation of organelle organization	23	3.5	1.9e-05	0.00095		KEGG_PATHWAY	Complement and coagulation cascades	16	0.7	0.013	0.15
GOTERM_BP_FAT	negative regulation of cell cycle process	8	1.2	2.5e-05	0.0012		KEGG_PATHWAY	Wnt signaling pathway	27	1.2	0.03	0.29
GOTERM_BP_FAT	DNA strand elongation	5	0.8	2.6e-05	0.0013		KEGG_PATHWAY	Primary bile acid biosynthesis	6	0.3	0.033	0.29
GOTERM_BP_FAT	DNA duplex unwinding	7	1.1	3.2e-05	0.0015		KEGG_PATHWAY	Retinol metabolism	12	0.5	0.048	0.38
GOTERM_BP_FAT	DNA geometric change	7	1.1	3.2e-05	0.0015		KEGG_PATHWAY	Long-term depression	14	0.6	0.059	0.43
GOTERM_BP_FAT	organelle localization	14	2.1	3.3e-05	0.0015		KEGG_PATHWAY	MAPK signaling pathway	41	1.9	0.066	0.45
GOTERM_BP_FAT	nucleosome organization	14	2.1	3.7e-05	0.0017		KEGG_PATHWAY	Tight junction	23	1	0.068	0.44
GOTERM_BP_FAT	establishment of organelle localization	12	1.8	4.3e-05	0.0019		KEGG_PATHWAY	ABC transporters	10	0.5	0.069	0.43
GOTERM_BP_FAT	spindle checkpoint	6	0.9	4.4e-05	0.0019		KEGG_PATHWAY	Tyrosine metabolism	10	0.5	0.069	0.43
GOTERM_BP_FAT	nucleosome assembly	13	2	5.9e-05	0.0025		KEGG_PATHWAY	Axon guidance	22	1	0.079	0.46
GOTERM_BP_FAT	chromatin assembly or disassembly	16	2.4	7.2e-05	0.003		KEGG_PATHWAY	Arginine and proline metabolism	11	0.5	0.089	0.49
GOTERM_BP_FAT	phosphoinositide-mediated signaling	13	2	9.4e-05	0.0039		KEGG_PATHWAY	Adipocytokine signaling pathway	13	0.6	0.092	0.49
GOTERM_BP_FAT	DNA unwinding during replication	6	0.9	0.0001	0.0042		KEGG_PATHWAY	Type II diabetes mellitus	10	0.5	0.097	0.49
GOTERM_BP_FAT	regulation of mitotic metaphase/anaphase transition	7	1.1	0.00011	0.0045
GOTERM_BP_FAT	establishment of mitotic spindle localization	5	0.8	0.00012	0.0045		Yellow
GOTERM_BP_FAT	meiosis I	9	1.4	0.00013	0.005		Category	Term	Count	%	P-Value	Benjamini
GOTERM_BP_FAT	regulation of cyclin-dependent protein kinase activity	10	1.5	0.00015	0.0056		KEGG_PATHWAY	Maturity onset diabetes of the young	7	3.5	1.6e-07	1.6e-05
GOTERM_BP_FAT	DNA replication initiation	6	0.9	0.00021	0.0079		KEGG_PATHWAY	Arachidonic acid metabolism	6	3	0.00028	0.014
GOTERM_BP_FAT	regulation of DNA metabolic process	14	2.1	0.00031	0.011
GOTERM_BP_FAT	establishment of spindle localization	5	0.8	0.00033	0.012
GOTERM_BP_FAT	spindle localization	5	0.8	0.00033	0.012
GOTERM_BP_FAT	DNA damage checkpoint	9	1.4	0.00035	0.012
GOTERM_BP_FAT	DNA strand elongation during DNA replication	4	0.6	0.00048	0.017
GOTERM_BP_FAT	metaphase plate congression	5	0.8	0.0005	0.017
GOTERM_BP_FAT	mitotic cell cycle spindle assembly checkpoint	5	0.8	0.0005	0.017
GOTERM_BP_FAT	negative regulation of mitotic metaphase/anaphase transition	5	0.8	0.0005	0.017
GOTERM_BP_FAT	cytokinesis	8	1.2	0.0007	0.023
GOTERM_BP_FAT	DNA damage response, signal transduction	11	1.7	0.00072	0.024
GOTERM_BP_FAT	negative regulation of nuclear division	5	0.8	0.00073	0.024
GOTERM_BP_FAT	negative regulation of mitosis	5	0.8	0.00073	0.024
GOTERM_BP_FAT	cellular macromolecular complex subunit organization	27	4.1	0.00083	0.027
GOTERM_BP_FAT	centromere complex assembly	4	0.6	0.00093	0.029
GOTERM_BP_FAT	microtubule-based movement	13	2	0.00098	0.03
GOTERM_BP_FAT	gland development	14	2.1	0.0015	0.046
GOTERM_BP_FAT	G2 phase of mitotic cell cycle	4	0.6	0.0016	0.048
GOTERM_BP_FAT	protein complex localization	4	0.6	0.0016	0.048
GOTERM_BP_FAT	G2 phase	4	0.6	0.0016	0.048
GOTERM_BP_FAT	response to ionizing radiation	9	1.4	0.0016	0.047
GOTERM_BP_FAT	regulation of DNA replication	9	1.4	0.002	0.057
GOTERM_BP_FAT	negative regulation of DNA metabolic process	7	1.1	0.0029	0.082
GOTERM_BP_FAT	nucleotide-excision repair, DNA gap filling	5	0.8	0.003	0.085
GOTERM_BP_FAT	negative regulation of DNA replication	6	0.9	0.0033	0.092
GOTERM_BP_FAT	mitotic metaphase plate congression	4	0.6	0.0036	0.097
GOTERM_BP_FAT	G1 phase of mitotic cell cycle	5	0.8	0.0038	0.1
GOTERM_BP_FAT	positive regulation of mitotic metaphase/anaphase transition	3	0.5	0.004	0.11
GOTERM_BP_FAT	G1/S transition of mitotic cell cycle	8	1.2	0.0045	0.12
GOTERM_BP_FAT	regulation of S phase	5	0.8	0.0057	0.14
GOTERM_BP_FAT	anterior/posterior pattern formation	13	2	0.0059	0.15
GOTERM_BP_FAT	regionalization	16	2.4	0.0067	0.16
GOTERM_BP_FAT	G1 phase	5	0.8	0.0068	0.16
GOTERM_BP_FAT	microtubule depolymerization	3	0.5	0.0078	0.18
GOTERM_BP_FAT	kinetochore organization	3	0.5	0.0078	0.18
GOTERM_BP_FAT	protein depolymerization	3	0.5	0.0078	0.18
GOTERM_BP_FAT	regulation of phosphate metabolic process	30	4.6	0.0079	0.18
GOTERM_BP_FAT	regulation of phosphorus metabolic process	30	4.6	0.0079	0.18
GOTERM_BP_FAT	cellular macromolecular complex assembly	22	3.3	0.0079	0.18
GOTERM_BP_FAT	regulation of phosphorylation	29	4.4	0.0084	0.19
GOTERM_BP_FAT	mammary gland development	8	1.2	0.0085	0.19
GOTERM_BP_FAT	regulation of exit from mitosis	4	0.6	0.0087	0.19
GOTERM_BP_FAT	negative regulation of nucleobase, nucleoside, nucleotide and nucleic acid metabolic process	31	4.7	0.0091	0.2
GOTERM_BP_FAT	regulation of microtubule-based process	7	1.1	0.0092	0.2
GOTERM_BP_FAT	macromolecular complex subunit organization	40	6.1	0.0092	0.2
GOTERM_BP_FAT	negative regulation of macromolecule metabolic process	41	6.2	0.0093	0.2
GOTERM_BP_FAT	negative regulation of cellular biosynthetic process	33	5	0.01	0.21
GOTERM_BP_FAT	negative regulation of nitrogen compound metabolic process	31	4.7	0.011	0.22
GOTERM_BP_FAT	negative regulation of organelle organization	9	1.4	0.011	0.22
GOTERM_BP_FAT	oocyte maturation	4	0.6	0.011	0.22
GOTERM_BP_FAT	G2/M transition DNA damage checkpoint	4	0.6	0.011	0.22
GOTERM_BP_FAT	cell fate specification	7	1.1	0.011	0.22
GOTERM_BP_FAT	regulation of transferase activity	24	3.7	0.012	0.23
GOTERM_BP_FAT	positive regulation of organelle organization	9	1.4	0.012	0.23
GOTERM_BP_FAT	positive regulation of mitosis	5	0.8	0.013	0.24
GOTERM_BP_FAT	positive regulation of nuclear division	5	0.8	0.013	0.24
GOTERM_BP_FAT	negative regulation of macromolecule biosynthetic process	32	4.9	0.013	0.24
GOTERM_BP_FAT	regulation of kinase activity	23	3.5	0.014	0.26
GOTERM_BP_FAT	negative regulation of biosynthetic process	33	5	0.014	0.26
GOTERM_BP_FAT	organ regeneration	5	0.8	0.015	0.27
GOTERM_BP_FAT	nucleotide-excision repair	7	1.1	0.016	0.28
GOTERM_BP_FAT	response to X-ray	4	0.6	0.017	0.29
GOTERM_BP_FAT	negative regulation of cellular component organization	12	1.8	0.017	0.29
GOTERM_BP_FAT	reproductive developmental process	18	2.7	0.018	0.31
GOTERM_BP_FAT	positive regulation of cell cycle	7	1.1	0.019	0.31
GOTERM_BP_FAT	regulation of chromosome segregation	3	0.5	0.019	0.31
GOTERM_BP_FAT	establishment of mitotic spindle orientation	3	0.5	0.019	0.31
GOTERM_BP_FAT	establishment of spindle orientation	3	0.5	0.019	0.31
GOTERM_BP_FAT	traversing start control point of mitotic cell cycle	3	0.5	0.019	0.31
GOTERM_BP_FAT	regulation of microtubule cytoskeleton organization	6	0.9	0.019	0.31
GOTERM_BP_FAT	G2/M transition checkpoint	4	0.6	0.02	0.32
GOTERM_BP_FAT	pattern specification process	18	2.7	0.022	0.34
GOTERM_BP_FAT	positive regulation of protein modification process	14	2.1	0.022	0.35
GOTERM_BP_FAT	chromatin organization	23	3.5	0.025	0.38
GOTERM_BP_FAT	negative regulation of DNA replication initiation	3	0.5	0.025	0.38
GOTERM_BP_FAT	DNA replication checkpoint	3	0.5	0.025	0.38
GOTERM_BP_FAT	positive regulation of macromolecule metabolic process	44	6.7	0.026	0.39
GOTERM_BP_FAT	regulation of cell proliferation	41	6.2	0.026	0.39
GOTERM_BP_FAT	positive regulation of cellular protein metabolic process	16	2.4	0.027	0.4
GOTERM_BP_FAT	immune system development	18	2.7	0.029	0.41
GOTERM_BP_FAT	centrosome cycle	4	0.6	0.032	0.44
GOTERM_BP_FAT	regulation of protein ubiquitination	9	1.4	0.032	0.45
GOTERM_BP_FAT	regulation of protein kinase activity	21	3.2	0.033	0.45
GOTERM_BP_FAT	meiotic chromosome segregation	3	0.5	0.033	0.45
GOTERM_BP_FAT	establishment or maintenance of cell polarity	6	0.9	0.034	0.46
GOTERM_BP_FAT	macromolecular complex assembly	35	5.3	0.036	0.47
GOTERM_BP_FAT	establishment of cell polarity	4	0.6	0.036	0.47
GOTERM_BP_FAT	positive regulation of cellular component organization	13	2	0.037	0.48
GOTERM_BP_FAT	positive regulation of protein metabolic process	16	2.4	0.037	0.48
GOTERM_BP_FAT	microtubule organizing center organization	5	0.8	0.04	0.49
GOTERM_BP_FAT	chordate embryonic development	20	3	0.04	0.5
GOTERM_BP_FAT	oocyte development	4	0.6	0.041	0.5
GOTERM_BP_FAT	G2/M transition of mitotic cell cycle	4	0.6	0.041	0.5
GOTERM_BP_FAT	regulation of DNA replication initiation	3	0.5	0.042	0.5
GOTERM_BP_FAT	cytokinesis during cell cycle	3	0.5	0.042	0.5
GOTERM_BP_FAT	embryonic development ending in birth or egg hatching	20	3	0.043	0.51
GOTERM_BP_FAT	reproductive structure development	10	1.5	0.045	0.53
GOTERM_BP_FAT	phospholipid catabolic process	4	0.6	0.046	0.54
GOTERM_BP_FAT	oocyte differentiation	4	0.6	0.046	0.54
GOTERM_BP_FAT	regulation of ubiquitin-protein ligase activity during mitotic cell cycle	7	1.1	0.048	0.54
GOTERM_BP_FAT	regulation of protein modification process	18	2.7	0.049	0.55
GOTERM_BP_FAT	activation of caspase activity	6	0.9	0.049	0.55
GOTERM_BP_FAT	urogenital system development	9	1.4	0.052	0.57
GOTERM_BP_FAT	second-messenger-mediated signaling	15	2.3	0.055	0.59
GOTERM_BP_FAT	reciprocal meiotic recombination	4	0.6	0.058	0.6
GOTERM_BP_FAT	somatic cell DNA recombination	4	0.6	0.058	0.6
GOTERM_BP_FAT	somatic diversification of immune receptors via germline recombination within a single locus	4	0.6	0.058	0.6
GOTERM_BP_FAT	cell maturation	7	1.1	0.06	0.61
GOTERM_BP_FAT	cytoplasmic sequestering of transcription factor	3	0.5	0.061	0.62
GOTERM_BP_FAT	leukocyte activation	15	2.3	0.067	0.65
GOTERM_BP_FAT	positive regulation of peptidase activity	6	0.9	0.067	0.65
GOTERM_BP_FAT	positive regulation of caspase activity	6	0.9	0.067	0.65
GOTERM_BP_FAT	regulation of ubiquitin-protein ligase activity	7	1.1	0.069	0.66
GOTERM_BP_FAT	macromolecular complex disassembly	4	0.6	0.07	0.66
GOTERM_BP_FAT	DNA damage response, signal transduction by p53 class mediator	4	0.6	0.07	0.66
GOTERM_BP_FAT	cellular macromolecular complex disassembly	4	0.6	0.07	0.66
GOTERM_BP_FAT	isotype switching	3	0.5	0.071	0.66
GOTERM_BP_FAT	female meiosis	3	0.5	0.071	0.66
GOTERM_BP_FAT	somatic recombination of immunoglobulin genes during immune response	3	0.5	0.071	0.66
GOTERM_BP_FAT	somatic diversification of immunoglobulins during immune response	3	0.5	0.071	0.66
GOTERM_BP_FAT	regulation of caspase activity	7	1.1	0.073	0.67
GOTERM_BP_FAT	ectoderm formation	2	0.3	0.073	0.67
GOTERM_BP_FAT	mitotic spindle elongation	2	0.3	0.073	0.67
GOTERM_BP_FAT	DNA replication, Okazaki fragment processing	2	0.3	0.073	0.67
GOTERM_BP_FAT	positive regulation of histone H3-K4 methylation	2	0.3	0.073	0.67
GOTERM_BP_FAT	mitotic chromosome movement towards spindle pole	2	0.3	0.073	0.67
GOTERM_BP_FAT	DNA replication, removal of RNA primer	2	0.3	0.073	0.67
GOTERM_BP_FAT	negative regulation of cell division	2	0.3	0.073	0.67
GOTERM_BP_FAT	spindle elongation	2	0.3	0.073	0.67
GOTERM_BP_FAT	regulation of cellular protein metabolic process	25	3.8	0.076	0.68
GOTERM_BP_FAT	somatic diversification of immune receptors	4	0.6	0.077	0.69
GOTERM_BP_FAT	base-excision repair	4	0.6	0.077	0.69
GOTERM_BP_FAT	protein amino acid phosphorylation	33	5	0.08	0.7
GOTERM_BP_FAT	regulation of ligase activity	7	1.1	0.08	0.7
GOTERM_BP_FAT	germ cell development	8	1.2	0.081	0.7
GOTERM_BP_FAT	induction of an organ	3	0.5	0.082	0.7
GOTERM_BP_FAT	immunoglobulin production during immune response	3	0.5	0.082	0.7
GOTERM_BP_FAT	microtubule polymerization or depolymerization	3	0.5	0.082	0.7
GOTERM_BP_FAT	activation of NF-kappaB-inducing kinase activity	3	0.5	0.082	0.7
GOTERM_BP_FAT	regulation of endopeptidase activity	7	1.1	0.084	0.71
GOTERM_BP_FAT	lactation	4	0.6	0.084	0.7
GOTERM_BP_FAT	negative regulation of gene expression	26	4	0.085	0.71
GOTERM_BP_FAT	skeletal system development	18	2.7	0.086	0.71
GOTERM_BP_FAT	cell cycle arrest	8	1.2	0.088	0.72
GOTERM_BP_FAT	positive regulation of protein ubiquitination	7	1.1	0.092	0.73
GOTERM_BP_FAT	anaphase-promoting complex-dependent proteasomal ubiquitin-dependent protein catabolic process	6	0.9	0.093	0.73
GOTERM_BP_FAT	negative regulation of transcription factor import into nucleus	3	0.5	0.093	0.73
GOTERM_BP_FAT	cytoplasmic sequestering of protein	3	0.5	0.093	0.73
GOTERM_BP_FAT	pseudouridine synthesis	3	0.5	0.093	0.73
GOTERM_BP_FAT	response to estrogen stimulus	8	1.2	0.095	0.74
GOTERM_BP_FAT	multicellular organism reproduction	25	3.8	0.096	0.74
GOTERM_BP_FAT	reproductive process in a multicellular organism	25	3.8	0.096	0.74
GOTERM_BP_FAT	regulation of transcription from RNA polymerase II promoter	35	5.3	0.097	0.74
GOTERM_BP_FAT	response to vitamin	6	0.9	0.098	0.74
GOTERM_BP_FAT	regulation of chromosome organization	4	0.6	0.099	0.74
GOTERM_BP_FAT	regulation of peptidase activity	7	1.1	0.1	0.74
Brown
Category	Term	Count	%	P-Value	Benjamini
GOTERM_BP_FAT	M phase of meiotic cell cycle	3	4.2	0.022	1
GOTERM_BP_FAT	meiosis	3	4.2	0.022	1
GOTERM_BP_FAT	meiotic cell cycle	3	4.2	0.023	0.99
GOTERM_BP_FAT	DNA repair	4	5.6	0.029	0.98
GOTERM_BP_FAT	synapsis	2	2.8	0.03	0.95
GOTERM_BP_FAT	chromosome organization involved in meiosis	2	2.8	0.03	0.95
GOTERM_BP_FAT	M phase	4	5.6	0.042	0.97
GOTERM_BP_FAT	cellular response to stress	5	7	0.043	0.95
GOTERM_BP_FAT	reciprocal meiotic recombination	2	2.8	0.055	0.96
GOTERM_BP_FAT	response to DNA damage stimulus	4	5.6	0.057	0.95
GOTERM_BP_FAT	mismatch repair	2	2.8	0.058	0.93
GOTERM_BP_FAT	cell cycle phase	4	5.6	0.073	0.95
GOTERM_BP_FAT	meiosis I	2	2.8	0.095	0.97
Green
Category	Term	Count	%	P-Value	Benjamini
GOTERM_BP_FAT	collagen fibril organization	11	10.9	5.3e-16	4.8e-13
GOTERM_BP_FAT	cell adhesion	25	24.8	9.6e-13	4.1e-10
GOTERM_BP_FAT	biological adhesion	25	24.8	9.9e-13	2.8e-10
GOTERM_BP_FAT	collagen metabolic process	9	8.9	3e-12	6.4e-10
GOTERM_BP_FAT	multicellular organismal macromolecule metabolic process	9	8.9	7.4e-12	1.3e-09
GOTERM_BP_FAT	extracellular matrix organization	12	11.9	2.2e-11	3.1e-09
GOTERM_BP_FAT	multicellular organismal metabolic process	9	8.9	3.5e-11	4.3e-09
GOTERM_BP_FAT	extracellular structure organization	13	12.9	1.9e-10	2e-08
GOTERM_BP_FAT	skeletal system development	15	14.9	4.6e-09	4.4e-07
GOTERM_BP_FAT	skin development	6	5.9	6.8e-07	5.9e-05
GOTERM_BP_FAT	collagen biosynthetic process	4	4	2e-06	0.00016
GOTERM_BP_FAT	ossification	8	7.9	5.1e-06	0.00037
GOTERM_BP_FAT	collagen catabolic process	5	5	5.1e-06	0.00034
GOTERM_BP_FAT	bone development	8	7.9	7.9e-06	0.00049
GOTERM_BP_FAT	multicellular organismal catabolic process	5	5	1.5e-05	0.00088
GOTERM_BP_FAT	blood vessel development	9	8.9	9.7e-05	0.0052
GOTERM_BP_FAT	vasculature development	9	8.9	0.00012	0.0058
GOTERM_BP_FAT	cell migration	9	8.9	0.00022	0.011
GOTERM_BP_FAT	cell-substrate adhesion	6	5.9	0.00028	0.013
GOTERM_BP_FAT	localization of cell	9	8.9	0.00045	0.019
GOTERM_BP_FAT	cell motility	9	8.9	0.00045	0.019
GOTERM_BP_FAT	peptide cross-linking	4	4	0.00047	0.019
GOTERM_BP_FAT	cell motion	11	10.9	0.00047	0.018
GOTERM_BP_FAT	epidermis development	7	6.9	0.00076	0.028
GOTERM_BP_FAT	cartilage development	5	5	0.00095	0.034
GOTERM_BP_FAT	response to wounding	11	10.9	0.0011	0.037
GOTERM_BP_FAT	ectoderm development	7	6.9	0.0011	0.037
GOTERM_BP_FAT	cell-matrix adhesion	5	5	0.0019	0.059
GOTERM_BP_FAT	proteoglycan metabolic process	4	4	0.0021	0.062
GOTERM_BP_FAT	wound healing	6	5.9	0.0054	0.15
GOTERM_BP_FAT	cell-cell adhesion	7	6.9	0.0058	0.15
GOTERM_BP_FAT	eye morphogenesis	4	4	0.0079	0.2
GOTERM_BP_FAT	regeneration	4	4	0.0079	0.2
GOTERM_BP_FAT	muscle organ development	6	5.9	0.0082	0.2
GOTERM_BP_FAT	taxis	5	5	0.015	0.32
GOTERM_BP_FAT	chemotaxis	5	5	0.015	0.32
GOTERM_BP_FAT	proteolysis	13	12.9	0.021	0.41
GOTERM_BP_FAT	growth	5	5	0.023	0.44
GOTERM_BP_FAT	skin morphogenesis	2	2	0.023	0.43
GOTERM_BP_FAT	cell-cell signaling	9	8.9	0.025	0.45
GOTERM_BP_FAT	response to steroid hormone stimulus	5	5	0.027	0.46
GOTERM_BP_FAT	skeletal system morphogenesis	4	4	0.029	0.47
GOTERM_BP_FAT	regulation of cell-substrate adhesion	3	3	0.03	0.48
GOTERM_BP_FAT	peptide cross-linking via chondroitin 4-sulfate glycosaminoglycan	2	2	0.035	0.53
GOTERM_BP_FAT	muscle tissue development	4	4	0.038	0.55
GOTERM_BP_FAT	fibril organization	2	2	0.041	0.57
GOTERM_BP_FAT	regulation of cell morphogenesis	4	4	0.043	0.57
GOTERM_BP_FAT	response to mechanical stimulus	3	3	0.043	0.57
GOTERM_BP_FAT	eye development	4	4	0.043	0.56
GOTERM_BP_FAT	sensory organ development	5	5	0.047	0.58
GOTERM_BP_FAT	regulation of cell adhesion	4	4	0.047	0.58
GOTERM_BP_FAT	transepithelial chloride transport	2	2	0.052	0.61
GOTERM_BP_FAT	regulation of angiogenesis	3	3	0.053	0.61
GOTERM_BP_FAT	substrate-bound cell migration	2	2	0.063	0.67
GOTERM_BP_FAT	integrin-mediated signaling pathway	3	3	0.064	0.67
GOTERM_BP_FAT	transition metal ion transport	3	3	0.066	0.67
GOTERM_BP_FAT	response to reactive oxygen species	3	3	0.073	0.7
GOTERM_BP_FAT	response to oxidative stress	4	4	0.073	0.7
GOTERM_BP_FAT	transepithelial transport	2	2	0.074	0.7
GOTERM_BP_FAT	locomotory behavior	5	5	0.079	0.71
GOTERM_BP_FAT	chondroitin sulfate metabolic process	2	2	0.08	0.71
GOTERM_BP_FAT	cellular component morphogenesis	6	5.9	0.086	0.73
GOTERM_BP_FAT	di-, tri-valent inorganic cation transport	4	4	0.086	0.73
GOTERM_BP_FAT	negative regulation of immune system process	3	3	0.087	0.72
GOTERM_BP_FAT	tissue morphogenesis	4	4	0.091	0.73
GOTERM_BP_FAT	regulation of cell proliferation	9	8.9	0.093	0.74
GOTERM_BP_FAT	developmental growth	3	3	0.094	0.74
GOTERM_BP_FAT	striated muscle cell differentiation	3	3	0.096	0.74
GOTERM_BP_FAT	negative regulation of myeloid leukocyte differentiation	2	2	0.096	0.73
Red
Category	Term	Count	%	P-Value	Benjamini
GOTERM_BP_FAT	immune response	30	37.5	2.2e-20	2.3e-17
GOTERM_BP_FAT	taxis	12	15	3.3e-10	1.7e-07
GOTERM_BP_FAT	chemotaxis	12	15	3.3e-10	1.7e-07
GOTERM_BP_FAT	defense response	19	23.8	6.3e-10	2.2e-07
GOTERM_BP_FAT	inflammatory response	14	17.5	5.5e-09	1.4e-06
GOTERM_BP_FAT	locomotory behavior	12	15	9.1e-08	1.9e-05
GOTERM_BP_FAT	response to wounding	15	18.8	2.4e-07	4.2e-05
GOTERM_BP_FAT	behavior	14	17.5	4.1e-07	6e-05
GOTERM_BP_FAT	regulation of lymphocyte proliferation	7	8.8	3.3e-06	0.00043
GOTERM_BP_FAT	regulation of mononuclear cell proliferation	7	8.8	3.5e-06	0.00041
GOTERM_BP_FAT	regulation of leukocyte proliferation	7	8.8	3.5e-06	0.00041
GOTERM_BP_FAT	regulation of T cell proliferation	6	7.5	1.3e-05	0.0014
GOTERM_BP_FAT	regulation of cell activation	8	10	2.4e-05	0.0023
GOTERM_BP_FAT	regulation of cell proliferation	15	18.8	2.5e-05	0.0021
GOTERM_BP_FAT	negative regulation of cell proliferation	10	12.5	6.8e-05	0.0054
GOTERM_BP_FAT	regulation of lymphocyte activation	7	8.8	8.9e-05	0.0066
GOTERM_BP_FAT	regulation of adaptive immune response based on somatic recombination of immune receptors built from immunoglobulin superfamily domains	5	6.2	0.00015	0.011
GOTERM_BP_FAT	negative regulation of multicellular organismal process	7	8.8	0.00016	0.01
GOTERM_BP_FAT	regulation of adaptive immune response	5	6.2	0.00017	0.01
GOTERM_BP_FAT	regulation of leukocyte activation	7	8.8	0.00017	0.0096
GOTERM_BP_FAT	negative regulation of cell activation	5	6.2	0.00023	0.013
GOTERM_BP_FAT	regulation of T cell activation	6	7.5	0.00028	0.014
GOTERM_BP_FAT	negative regulation of T cell proliferation	4	5	0.00031	0.015
GOTERM_BP_FAT	tyrosine phosphorylation of STAT protein	3	3.8	0.00036	0.017
GOTERM_BP_FAT	negative regulation of leukocyte proliferation	4	5	0.00052	0.023
GOTERM_BP_FAT	negative regulation of lymphocyte proliferation	4	5	0.00052	0.023
GOTERM_BP_FAT	negative regulation of mononuclear cell proliferation	4	5	0.00052	0.023
GOTERM_BP_FAT	regulation of response to external stimulus	6	7.5	0.0011	0.048
GOTERM_BP_FAT	negative regulation of T cell activation	4	5	0.0012	0.047
GOTERM_BP_FAT	negative regulation of response to stimulus	5	6.2	0.0015	0.059
GOTERM_BP_FAT	regulation of activated T cell proliferation	3	3.8	0.0015	0.058
GOTERM_BP_FAT	regulation of cytokine production	6	7.5	0.002	0.072
GOTERM_BP_FAT	positive regulation of steroid metabolic process	3	3.8	0.0021	0.073
GOTERM_BP_FAT	negative regulation of lymphocyte activation	4	5	0.0024	0.08
GOTERM_BP_FAT	positive regulation of lymphocyte proliferation	4	5	0.0025	0.082
GOTERM_BP_FAT	response to bacterium	6	7.5	0.0026	0.083
GOTERM_BP_FAT	positive regulation of leukocyte proliferation	4	5	0.0027	0.081
GOTERM_BP_FAT	positive regulation of mononuclear cell proliferation	4	5	0.0027	0.081
GOTERM_BP_FAT	lipoprotein particle clearance	3	3.8	0.0028	0.081
GOTERM_BP_FAT	negative regulation of leukocyte activation	4	5	0.0028	0.08
GOTERM_BP_FAT	regulation of inflammatory response	4	5	0.0063	0.17
GOTERM_BP_FAT	positive regulation of immune system process	6	7.5	0.0064	0.17
GOTERM_BP_FAT	response to lipopolysaccharide	4	5	0.0065	0.16
GOTERM_BP_FAT	negative regulation of immune system process	4	5	0.008	0.19
GOTERM_BP_FAT	response to molecule of bacterial origin	4	5	0.0089	0.21
GOTERM_BP_FAT	cell-cell signaling	9	11.2	0.0093	0.21
GOTERM_BP_FAT	regulation of cytokine secretion	3	3.8	0.0096	0.21
GOTERM_BP_FAT	negative regulation of interleukin-10 production	2	2.5	0.0099	0.21
GOTERM_BP_FAT	positive regulation of lymphocyte activation	4	5	0.012	0.25
GOTERM_BP_FAT	regulation of steroid metabolic process	3	3.8	0.014	0.27
GOTERM_BP_FAT	leukocyte homeostasis	3	3.8	0.014	0.27
GOTERM_BP_FAT	cholesterol transport	3	3.8	0.014	0.28
GOTERM_BP_FAT	sterol transport	3	3.8	0.014	0.28
GOTERM_BP_FAT	very-low-density lipoprotein particle clearance	2	2.5	0.015	0.28
GOTERM_BP_FAT	tyrosine phosphorylation of Stat1 protein	2	2.5	0.015	0.28
GOTERM_BP_FAT	negative regulation of activated T cell proliferation	2	2.5	0.015	0.28
GOTERM_BP_FAT	negative regulation of cytokine production	3	3.8	0.015	0.28
GOTERM_BP_FAT	positive regulation of leukocyte activation	4	5	0.016	0.28
GOTERM_BP_FAT	positive regulation of T cell proliferation	3	3.8	0.016	0.28
GOTERM_BP_FAT	JAK-STAT cascade	3	3.8	0.016	0.28
GOTERM_BP_FAT	cellular metal ion homeostasis	5	6.2	0.016	0.28
GOTERM_BP_FAT	positive regulation of cell proliferation	7	8.8	0.016	0.28
GOTERM_BP_FAT	regulation of production of molecular mediator of immune response	3	3.8	0.017	0.29
GOTERM_BP_FAT	positive regulation of cell activation	4	5	0.018	0.29
GOTERM_BP_FAT	metal ion homeostasis	5	6.2	0.019	0.3
GOTERM_BP_FAT	regulation of lipid biosynthetic process	3	3.8	0.021	0.32
GOTERM_BP_FAT	peptidyl-tyrosine phosphorylation	3	3.8	0.022	0.33
GOTERM_BP_FAT	positive regulation of lipid metabolic process	3	3.8	0.022	0.33
GOTERM_BP_FAT	positive regulation of peptidyl-tyrosine phosphorylation	3	3.8	0.023	0.34
GOTERM_BP_FAT	peptidyl-tyrosine modification	3	3.8	0.024	0.34
GOTERM_BP_FAT	chylomicron remnant clearance	2	2.5	0.025	0.35
GOTERM_BP_FAT	T cell activation	4	5	0.025	0.34
GOTERM_BP_FAT	negative regulation of response to external stimulus	3	3.8	0.025	0.35
GOTERM_BP_FAT	cellular di-, tri-valent inorganic cation homeostasis	5	6.2	0.026	0.35
GOTERM_BP_FAT	regulation of T cell differentiation	3	3.8	0.026	0.35
GOTERM_BP_FAT	positive regulation of cellular protein metabolic process	5	6.2	0.028	0.37
GOTERM_BP_FAT	negative regulation of transport	4	5	0.029	0.37
GOTERM_BP_FAT	positive regulation of interleukin-12 production	2	2.5	0.029	0.37
GOTERM_BP_FAT	negative regulation of secretion	3	3.8	0.03	0.38
GOTERM_BP_FAT	di-, tri-valent inorganic cation homeostasis	5	6.2	0.031	0.37
GOTERM_BP_FAT	homeostatic process	9	11.2	0.031	0.38
GOTERM_BP_FAT	positive regulation of protein metabolic process	5	6.2	0.032	0.38
GOTERM_BP_FAT	regulation of protein secretion	3	3.8	0.033	0.39
GOTERM_BP_FAT	regulation of T-helper 1 type immune response	2	2.5	0.034	0.39
GOTERM_BP_FAT	chitin metabolic process	2	2.5	0.034	0.39
GOTERM_BP_FAT	positive regulation of cholesterol esterification	2	2.5	0.034	0.39
GOTERM_BP_FAT	chitin catabolic process	2	2.5	0.034	0.39
GOTERM_BP_FAT	regulation of cellular catabolic process	3	3.8	0.037	0.41
GOTERM_BP_FAT	cellular cation homeostasis	5	6.2	0.037	0.41
GOTERM_BP_FAT	regulation of lymphocyte differentiation	3	3.8	0.039	0.42
GOTERM_BP_FAT	regulation of cholesterol esterification	2	2.5	0.039	0.41
GOTERM_BP_FAT	positive regulation of membrane protein ectodomain proteolysis	2	2.5	0.044	0.45
GOTERM_BP_FAT	regulation of apoptosis	9	11.2	0.044	0.45
GOTERM_BP_FAT	regulation of peptidyl-tyrosine phosphorylation	3	3.8	0.045	0.45
GOTERM_BP_FAT	regulation of programmed cell death	9	11.2	0.046	0.46
GOTERM_BP_FAT	regulation of cell death	9	11.2	0.047	0.46
GOTERM_BP_FAT	positive regulation of peptidyl-serine phosphorylation	2	2.5	0.048	0.46
GOTERM_BP_FAT	negative regulation of cytokine secretion	2	2.5	0.048	0.46
GOTERM_BP_FAT	phospholipid efflux	2	2.5	0.048	0.46
GOTERM_BP_FAT	regulation of cytokine biosynthetic process	3	3.8	0.052	0.48
GOTERM_BP_FAT	regulation of interleukin-10 production	2	2.5	0.053	0.49
GOTERM_BP_FAT	cation homeostasis	5	6.2	0.053	0.48
GOTERM_BP_FAT	positive regulation of T cell activation	3	3.8	0.054	0.49
GOTERM_BP_FAT	plasma lipoprotein particle assembly	2	2.5	0.058	0.51
GOTERM_BP_FAT	high-density lipoprotein particle remodeling	2	2.5	0.058	0.51
GOTERM_BP_FAT	protein-lipid complex assembly	2	2.5	0.058	0.51
GOTERM_BP_FAT	positive regulation of apoptosis	6	7.5	0.062	0.52
GOTERM_BP_FAT	cellular calcium ion homeostasis	4	5	0.062	0.52
GOTERM_BP_FAT	regulation of membrane protein ectodomain proteolysis	2	2.5	0.063	0.52
GOTERM_BP_FAT	positive regulation of monooxygenase activity	2	2.5	0.063	0.52
GOTERM_BP_FAT	positive regulation of programmed cell death	6	7.5	0.063	0.52
GOTERM_BP_FAT	antigen processing and presentation	3	3.8	0.064	0.52
GOTERM_BP_FAT	positive regulation of cell death	6	7.5	0.064	0.52
GOTERM_BP_FAT	response to organic substance	8	10	0.065	0.52
GOTERM_BP_FAT	positive regulation of protein modification process	4	5	0.066	0.52
GOTERM_BP_FAT	calcium ion homeostasis	4	5	0.066	0.52
GOTERM_BP_FAT	regulation of peptidyl-serine phosphorylation	2	2.5	0.067	0.52
GOTERM_BP_FAT	negative regulation of lipid biosynthetic process	2	2.5	0.072	0.54
GOTERM_BP_FAT	positive regulation of protein amino acid phosphorylation	3	3.8	0.072	0.54
GOTERM_BP_FAT	positive regulation of cytokine production	3	3.8	0.073	0.54
GOTERM_BP_FAT	lymphocyte activation	4	5	0.076	0.55
GOTERM_BP_FAT	negative regulation of protein secretion	2	2.5	0.076	0.55
GOTERM_BP_FAT	regulation of secretion	4	5	0.079	0.56
GOTERM_BP_FAT	regulation of phosphorylation	6	7.5	0.081	0.56
GOTERM_BP_FAT	regulation of interleukin-12 production	2	2.5	0.081	0.56
GOTERM_BP_FAT	regulation of catabolic process	3	3.8	0.082	0.56
GOTERM_BP_FAT	positive regulation of phosphorylation	3	3.8	0.083	0.57
GOTERM_BP_FAT	homeostasis of number of cells	3	3.8	0.088	0.58
GOTERM_BP_FAT	positive regulation of phosphate metabolic process	3	3.8	0.088	0.58
GOTERM_BP_FAT	positive regulation of phosphorus metabolic process	3	3.8	0.088	0.58
GOTERM_BP_FAT	regulation of growth	5	6.2	0.089	0.58
GOTERM_BP_FAT	regulation of immune effector process	3	3.8	0.089	0.58
GOTERM_BP_FAT	cholesterol efflux	2	2.5	0.09	0.58
GOTERM_BP_FAT	regulation of interleukin-2 biosynthetic process	2	2.5	0.09	0.58
GOTERM_BP_FAT	regulation of phosphorus metabolic process	6	7.5	0.092	0.59
GOTERM_BP_FAT	regulation of phosphate metabolic process	6	7.5	0.092	0.59
GOTERM_BP_FAT	regulation of sterol transport	2	2.5	0.095	0.6
GOTERM_BP_FAT	protein-lipid complex remodeling	2	2.5	0.095	0.6
GOTERM_BP_FAT	macromolecular complex remodeling	2	2.5	0.095	0.6
GOTERM_BP_FAT	regulation of cholesterol transport	2	2.5	0.095	0.6
GOTERM_BP_FAT	plasma lipoprotein particle remodeling	2	2.5	0.095	0.6
GOTERM_BP_FAT	membrane invagination	4	5	0.096	0.6
GOTERM_BP_FAT	endocytosis	4	5	0.096	0.6
GOTERM_BP_FAT	positive regulation of transport	4	5	0.099	0.61
GOTERM_BP_FAT	aminoglycan catabolic process	2	2.5	0.099	0.6
GOTERM_BP_FAT	T cell homeostasis	2	2.5	0.099	0.6
Turquoise
Category	Term	Count	%	P-Value	Benjamini
GOTERM_BP_FAT	synaptic transmission	92	4.2	6.2e-19	2.4e-15
GOTERM_BP_FAT	transmission of nerve impulse	102	4.6	6.2e-19	1.2e-15
GOTERM_BP_FAT	regulation of system process	92	4.2	8.4e-18	1.1e-14
GOTERM_BP_FAT	chemical homeostasis	124	5.6	1.2e-15	1.2e-12
GOTERM_BP_FAT	ion homeostasis	106	4.8	1.5e-15	1.2e-12
GOTERM_BP_FAT	cell-cell signaling	138	6.3	2.2e-15	1.3e-12
GOTERM_BP_FAT	behavior	115	5.2	5.8e-15	3.1e-12
GOTERM_BP_FAT	cellular chemical homeostasis	99	4.5	9.8e-15	4.6e-12
GOTERM_BP_FAT	neuron differentiation	109	5	1.1e-14	4.7e-12
GOTERM_BP_FAT	ion transport	162	7.4	2.2e-14	8.3e-12
GOTERM_BP_FAT	cellular ion homeostasis	97	4.4	2.5e-14	8.8e-12
GOTERM_BP_FAT	muscle contraction	53	2.4	2.6e-13	8.2e-11
GOTERM_BP_FAT	muscle system process	54	2.5	4.3e-12	1.3e-09
GOTERM_BP_FAT	metal ion transport	106	4.8	1e-11	2.7e-09
GOTERM_BP_FAT	cation homeostasis	73	3.3	1.2e-10	3.1e-08
GOTERM_BP_FAT	cell adhesion	139	6.3	1.8e-10	4.3e-08
GOTERM_BP_FAT	metal ion homeostasis	58	2.6	1.9e-10	4.2e-08
GOTERM_BP_FAT	biological adhesion	139	6.3	2e-10	4.3e-08
GOTERM_BP_FAT	cellular metal ion homeostasis	56	2.5	2.7e-10	5.4e-08
GOTERM_BP_FAT	cellular cation homeostasis	66	3	4.8e-10	9.1e-08
GOTERM_BP_FAT	cellular homeostasis	101	4.6	6.4e-10	1.2e-07
GOTERM_BP_FAT	cellular di-, tri-valent inorganic cation homeostasis	60	2.7	1.6e-09	2.8e-07
GOTERM_BP_FAT	neuron development	79	3.6	2e-09	3.3e-07
GOTERM_BP_FAT	cation transport	112	5.1	4.2e-09	6.7e-07
GOTERM_BP_FAT	muscle organ development	56	2.5	5.1e-09	7.8e-07
GOTERM_BP_FAT	circulatory system process	51	2.3	8.4e-09	1.2e-06
GOTERM_BP_FAT	blood circulation	51	2.3	8.4e-09	1.2e-06
GOTERM_BP_FAT	excretion	25	1.1	8.5e-09	1.2e-06
GOTERM_BP_FAT	homeostatic process	140	6.4	1.2e-08	1.6e-06
GOTERM_BP_FAT	neuron projection development	63	2.9	1.2e-08	1.6e-06
GOTERM_BP_FAT	di-, tri-valent inorganic cation homeostasis	60	2.7	1.3e-08	1.6e-06
GOTERM_BP_FAT	regulation of muscle contraction	28	1.3	1.3e-08	1.6e-06
GOTERM_BP_FAT	cellular calcium ion homeostasis	50	2.3	1.4e-08	1.6e-06
GOTERM_BP_FAT	digestion	32	1.5	1.6e-08	1.8e-06
GOTERM_BP_FAT	neuron projection morphogenesis	55	2.5	2e-08	2.2e-06
GOTERM_BP_FAT	regulation of neurological system process	44	2	2.2e-08	2.4e-06
GOTERM_BP_FAT	smooth muscle contraction	18	0.8	2.4e-08	2.5e-06
GOTERM_BP_FAT	calcium ion homeostasis	50	2.3	3.5e-08	3.6e-06
GOTERM_BP_FAT	response to inorganic substance	53	2.4	3.6e-08	3.6e-06
GOTERM_BP_FAT	regulation of blood pressure	33	1.5	5.1e-08	5e-06
GOTERM_BP_FAT	calcium ion transport	41	1.9	6.4e-08	6.1e-06
GOTERM_BP_FAT	cell morphogenesis involved in neuron differentiation	53	2.4	7e-08	6.5e-06
GOTERM_BP_FAT	axonogenesis	50	2.3	8.5e-08	7.7e-06
GOTERM_BP_FAT	secretion	68	3.1	9.4e-08	8.3e-06
GOTERM_BP_FAT	regulation of membrane potential	39	1.8	1.1e-07	9.7e-06
GOTERM_BP_FAT	regulation of transmission of nerve impulse	41	1.9	1.8e-07	1.5e-05
GOTERM_BP_FAT	learning or memory	34	1.5	2.3e-07	1.9e-05
GOTERM_BP_FAT	second-messenger-mediated signaling	56	2.5	2.7e-07	2.2e-05
GOTERM_BP_FAT	regulation of hormone levels	41	1.9	3.9e-07	3.1e-05
GOTERM_BP_FAT	cell morphogenesis involved in differentiation	57	2.6	4.1e-07	3.2e-05
GOTERM_BP_FAT	cyclic-nucleotide-mediated signaling	37	1.7	4.6e-07	3.5e-05
GOTERM_BP_FAT	regulation of synaptic transmission	38	1.7	5.2e-07	3.9e-05
GOTERM_BP_FAT	di-, tri-valent inorganic cation transport	45	2	6.1e-07	4.5e-05
GOTERM_BP_FAT	potassium ion transport	42	1.9	7.3e-07	5.2e-05
GOTERM_BP_FAT	regulation of heart contraction	26	1.2	1.1e-06	7.6e-05
GOTERM_BP_FAT	regulation of ion transport	30	1.4	1.7e-06	0.00012
GOTERM_BP_FAT	G-protein signaling, coupled to cyclic nucleotide second messenger	33	1.5	1.8e-06	0.00012
GOTERM_BP_FAT	regulation of smooth muscle contraction	17	0.8	2e-06	0.00013
GOTERM_BP_FAT	regulation of secretion	48	2.2	2.3e-06	0.00015
GOTERM_BP_FAT	cell projection morphogenesis	55	2.5	2.5e-06	0.00016
GOTERM_BP_FAT	regulation of metal ion transport	26	1.2	3.1e-06	0.00019
GOTERM_BP_FAT	cell projection organization	74	3.4	3.1e-06	0.00019
GOTERM_BP_FAT	monovalent inorganic cation transport	66	3	3.9e-06	0.00024
GOTERM_BP_FAT	vasoconstriction	11	0.5	4.1e-06	0.00025
GOTERM_BP_FAT	response to organic substance	125	5.7	4.1e-06	0.00025
GOTERM_BP_FAT	neurotransmitter transport	26	1.2	5e-06	0.00029
GOTERM_BP_FAT	cell-cell adhesion	59	2.7	5.2e-06	0.0003
GOTERM_BP_FAT	regulation of nervous system development	45	2	7.3e-06	0.00041
GOTERM_BP_FAT	response to steroid hormone stimulus	45	2	7.3e-06	0.00041
GOTERM_BP_FAT	hormone metabolic process	30	1.4	7.6e-06	0.00043
GOTERM_BP_FAT	regulation of cell development	47	2.1	8.3e-06	0.00046
GOTERM_BP_FAT	response to metal ion	34	1.5	8.9e-06	0.00049
GOTERM_BP_FAT	cell part morphogenesis	55	2.5	9.8e-06	0.00052
GOTERM_BP_FAT	synapse organization	21	1	1.1e-05	0.00057
GOTERM_BP_FAT	cell surface receptor linked signal transduction	274	12.5	1.2e-05	0.0006
GOTERM_BP_FAT	membrane depolarization	17	0.8	1.3e-05	0.00069
GOTERM_BP_FAT	cellular component morphogenesis	76	3.5	1.4e-05	0.00072
GOTERM_BP_FAT	regulation of catecholamine secretion	11	0.5	1.6e-05	0.00078
GOTERM_BP_FAT	response to endogenous stimulus	77	3.5	1.6e-05	0.00079
GOTERM_BP_FAT	muscle cell differentiation	32	1.5	1.6e-05	0.00078
GOTERM_BP_FAT	regulation of tube size	19	0.9	1.7e-05	0.00082
GOTERM_BP_FAT	regulation of blood vessel size	19	0.9	1.7e-05	0.00082
GOTERM_BP_FAT	locomotory behavior	57	2.6	1.8e-05	0.00085
GOTERM_BP_FAT	vascular process in circulatory system	20	0.9	1.8e-05	0.00084
GOTERM_BP_FAT	response to hormone stimulus	71	3.2	2e-05	0.00092
GOTERM_BP_FAT	extracellular structure organization	39	1.8	2e-05	0.00091
GOTERM_BP_FAT	response to alkaloid	19	0.9	2.3e-05	0.001
GOTERM_BP_FAT	neuron migration	21	1	2.4e-05	0.0011
GOTERM_BP_FAT	cytosolic calcium ion homeostasis	31	1.4	2.6e-05	0.0011
GOTERM_BP_FAT	adult behavior	25	1.1	3.2e-05	0.0014
GOTERM_BP_FAT	cell motion	86	3.9	3.2e-05	0.0014
GOTERM_BP_FAT	positive regulation of cell differentiation	49	2.2	3.6e-05	0.0015
GOTERM_BP_FAT	neuropeptide signaling pathway	26	1.2	4.4e-05	0.0018
GOTERM_BP_FAT	cell morphogenesis	68	3.1	4.5e-05	0.0019
GOTERM_BP_FAT	regulation of neuron differentiation	33	1.5	4.6e-05	0.0019
GOTERM_BP_FAT	regulation of neurotransmitter levels	21	1	5e-05	0.002
GOTERM_BP_FAT	response to estrogen stimulus	28	1.3	5.1e-05	0.0021
GOTERM_BP_FAT	response to hypoxia	33	1.5	5.3e-05	0.0021
GOTERM_BP_FAT	positive regulation of developmental process	56	2.5	5.4e-05	0.0022
GOTERM_BP_FAT	regulation of vasoconstriction	14	0.6	6.2e-05	0.0024
GOTERM_BP_FAT	gland development	33	1.5	6.2e-05	0.0024
GOTERM_BP_FAT	skeletal system development	62	2.8	6.2e-05	0.0024
GOTERM_BP_FAT	regulation of response to external stimulus	37	1.7	6.3e-05	0.0024
GOTERM_BP_FAT	response to oxygen levels	34	1.5	6.3e-05	0.0024
GOTERM_BP_FAT	embryonic organ development	39	1.8	7e-05	0.0026
GOTERM_BP_FAT	regulation of neurogenesis	38	1.7	7.1e-05	0.0026
GOTERM_BP_FAT	regulation of cellular localization	51	2.3	7.1e-05	0.0026
GOTERM_BP_FAT	positive regulation of neurological system process	15	0.7	7.3e-05	0.0026
GOTERM_BP_FAT	regulation of calcium ion transport	21	1	7.9e-05	0.0028
GOTERM_BP_FAT	striated muscle tissue development	30	1.4	8e-05	0.0028
GOTERM_BP_FAT	cell migration	55	2.5	8.6e-05	0.003
GOTERM_BP_FAT	learning	19	0.9	0.00011	0.0038
GOTERM_BP_FAT	cell fate commitment	33	1.5	0.00011	0.0039
GOTERM_BP_FAT	rhythmic process	31	1.4	0.00013	0.0044
GOTERM_BP_FAT	skeletal muscle tissue development	20	0.9	0.00013	0.0044
GOTERM_BP_FAT	skeletal muscle organ development	20	0.9	0.00013	0.0044
GOTERM_BP_FAT	enzyme linked receptor protein signaling pathway	64	2.9	0.00014	0.0048
GOTERM_BP_FAT	positive regulation of transport	46	2.1	0.00016	0.0052
GOTERM_BP_FAT	positive regulation of transmission of nerve impulse	14	0.6	0.00017	0.0056
GOTERM_BP_FAT	renal system process	12	0.5	0.00017	0.0056
GOTERM_BP_FAT	cAMP-mediated signaling	25	1.1	0.00018	0.0057
GOTERM_BP_FAT	positive regulation of multicellular organismal process	49	2.2	0.00018	0.0059
GOTERM_BP_FAT	epithelial cell differentiation	32	1.5	0.0002	0.0064
GOTERM_BP_FAT	muscle tissue development	30	1.4	0.0002	0.0063
GOTERM_BP_FAT	regulation of action potential	20	0.9	0.0002	0.0063
GOTERM_BP_FAT	regulation of amine transport	13	0.6	0.00021	0.0064
GOTERM_BP_FAT	generation of a signal involved in cell-cell signaling	23	1	0.00022	0.0069
GOTERM_BP_FAT	G-protein signaling, coupled to cAMP nucleotide second messenger	23	1	0.00022	0.0069
GOTERM_BP_FAT	glial cell differentiation	17	0.8	0.00024	0.0073
GOTERM_BP_FAT	cell motility	58	2.6	0.00024	0.0073
GOTERM_BP_FAT	localization of cell	58	2.6	0.00024	0.0073
GOTERM_BP_FAT	endocrine system development	20	0.9	0.00025	0.0075
GOTERM_BP_FAT	positive regulation of synaptic transmission	13	0.6	0.00029	0.0085
GOTERM_BP_FAT	regulation of nucleotide biosynthetic process	27	1.2	0.00031	0.0091
GOTERM_BP_FAT	regulation of cyclic nucleotide biosynthetic process	27	1.2	0.00031	0.0091
GOTERM_BP_FAT	neuromuscular synaptic transmission	9	0.4	0.00031	0.0091
GOTERM_BP_FAT	gliogenesis	19	0.9	0.00033	0.0097
GOTERM_BP_FAT	regulation of cell growth	40	1.8	0.00045	0.013
GOTERM_BP_FAT	homophilic cell adhesion	30	1.4	0.00046	0.013
GOTERM_BP_FAT	axon guidance	26	1.2	0.00048	0.014
GOTERM_BP_FAT	regulation of cyclic nucleotide metabolic process	27	1.2	0.00048	0.014
GOTERM_BP_FAT	cell fate specification	16	0.7	0.00051	0.014
GOTERM_BP_FAT	regulation of adenylate cyclase activity	24	1.1	0.00054	0.015
GOTERM_BP_FAT	growth	38	1.7	0.00056	0.015
GOTERM_BP_FAT	response to organic cyclic substance	28	1.3	0.00063	0.017
GOTERM_BP_FAT	activation of phospholipase C activity by G-protein coupled receptor protein signaling pathway coupled to IP3 second messenger	16	0.7	0.00064	0.017
GOTERM_BP_FAT	transmembrane transport	93	4.2	0.00065	0.017
GOTERM_BP_FAT	regulation of dopamine secretion	7	0.3	0.00069	0.018
GOTERM_BP_FAT	positive regulation of phospholipase activity	19	0.9	0.00073	0.019
GOTERM_BP_FAT	regulation of nucleotide metabolic process	27	1.2	0.00073	0.019
GOTERM_BP_FAT	elevation of cytosolic calcium ion concentration	26	1.2	0.00074	0.019
GOTERM_BP_FAT	positive regulation of lipase activity	20	0.9	0.00078	0.02
GOTERM_BP_FAT	positive regulation of response to external stimulus	18	0.8	0.00081	0.021
GOTERM_BP_FAT	regulation of lipase activity	22	1	0.00084	0.022
GOTERM_BP_FAT	response to wounding	87	4	0.00085	0.022
GOTERM_BP_FAT	regulation of cyclase activity	24	1.1	0.00086	0.022
GOTERM_BP_FAT	epithelium development	44	2	0.00087	0.022
GOTERM_BP_FAT	synaptic vesicle transport	12	0.5	0.00089	0.022
GOTERM_BP_FAT	fat-soluble vitamin metabolic process	12	0.5	0.00089	0.022
GOTERM_BP_FAT	positive regulation of phospholipase C activity	18	0.8	0.00098	0.024
GOTERM_BP_FAT	activation of phospholipase C activity	18	0.8	0.00098	0.024
GOTERM_BP_FAT	phosphoinositide-mediated signaling	22	1	0.00098	0.024
GOTERM_BP_FAT	regulation of phospholipase activity	19	0.9	0.0011	0.026
GOTERM_BP_FAT	hindbrain development	17	0.8	0.0011	0.027
GOTERM_BP_FAT	regulation of cAMP biosynthetic process	24	1.1	0.0012	0.028
GOTERM_BP_FAT	regulation of lyase activity	24	1.1	0.0012	0.028
GOTERM_BP_FAT	activation of adenylate cyclase activity	16	0.7	0.0012	0.029
GOTERM_BP_FAT	regulation of ATPase activity	8	0.4	0.0013	0.03
GOTERM_BP_FAT	cell differentiation in spinal cord	10	0.5	0.0014	0.033
GOTERM_BP_FAT	oxygen and reactive oxygen species metabolic process	18	0.8	0.0014	0.033
GOTERM_BP_FAT	response to hydrogen peroxide	16	0.7	0.0015	0.034
GOTERM_BP_FAT	positive regulation of adenylate cyclase activity	16	0.7	0.0015	0.034
GOTERM_BP_FAT	positive regulation of secretion	25	1.1	0.0015	0.035
GOTERM_BP_FAT	regulation of cAMP metabolic process	24	1.1	0.0015	0.035
GOTERM_BP_FAT	neurological system process	175	8	0.0016	0.036
GOTERM_BP_FAT	positive regulation of cyclase activity	16	0.7	0.0018	0.041
GOTERM_BP_FAT	vascular smooth muscle contraction	6	0.3	0.0018	0.041
GOTERM_BP_FAT	peptide cross-linking	10	0.5	0.0019	0.043
GOTERM_BP_FAT	regulation of growth	59	2.7	0.0019	0.043
GOTERM_BP_FAT	response to nicotine	8	0.4	0.002	0.043
GOTERM_BP_FAT	sodium ion transport	28	1.3	0.002	0.043
GOTERM_BP_FAT	mesenchyme development	15	0.7	0.002	0.043
GOTERM_BP_FAT	striated muscle cell development	15	0.7	0.002	0.043
GOTERM_BP_FAT	response to reactive oxygen species	19	0.9	0.0021	0.044
GOTERM_BP_FAT	vitamin metabolic process	19	0.9	0.0021	0.044
GOTERM_BP_FAT	inorganic anion transport	22	1	0.0021	0.045
GOTERM_BP_FAT	response to cAMP	13	0.6	0.0024	0.051
GOTERM_BP_FAT	striated muscle cell differentiation	21	1	0.0024	0.051
GOTERM_BP_FAT	fatty acid metabolic process	38	1.7	0.0025	0.052
GOTERM_BP_FAT	positive regulation of lyase activity	16	0.7	0.0026	0.054
GOTERM_BP_FAT	embryonic organ morphogenesis	28	1.3	0.0028	0.057
GOTERM_BP_FAT	Wnt receptor signaling pathway	28	1.3	0.0028	0.057
GOTERM_BP_FAT	response to temperature stimulus	20	0.9	0.0028	0.058
GOTERM_BP_FAT	response to extracellular stimulus	41	1.9	0.0028	0.058
GOTERM_BP_FAT	tissue morphogenesis	35	1.6	0.003	0.061
GOTERM_BP_FAT	response to carbohydrate stimulus	16	0.7	0.0031	0.063
GOTERM_BP_FAT	steroid metabolic process	38	1.7	0.0035	0.07
GOTERM_BP_FAT	metanephros development	13	0.6	0.0036	0.073
GOTERM_BP_FAT	response to toxin	16	0.7	0.0037	0.073
GOTERM_BP_FAT	positive regulation of cell communication	56	2.5	0.0037	0.073
GOTERM_BP_FAT	response to corticosteroid stimulus	20	0.9	0.0037	0.073
GOTERM_BP_FAT	transmembrane receptor protein tyrosine kinase signaling pathway	41	1.9	0.0039	0.077
GOTERM_BP_FAT	spinal cord development	12	0.5	0.004	0.077
GOTERM_BP_FAT	multicellular organismal response to stress	12	0.5	0.004	0.077
GOTERM_BP_FAT	regulation of cell proliferation	117	5.3	0.0041	0.078
GOTERM_BP_FAT	response to nutrient levels	37	1.7	0.0041	0.079
GOTERM_BP_FAT	muscle cell development	15	0.7	0.0042	0.08
GOTERM_BP_FAT	positive regulation of neuron differentiation	9	0.4	0.0045	0.084
GOTERM_BP_FAT	mesenchymal cell development	14	0.6	0.0048	0.089
GOTERM_BP_FAT	mesenchymal cell differentiation	14	0.6	0.0048	0.089
GOTERM_BP_FAT	regulation of muscle development	14	0.6	0.0048	0.089
GOTERM_BP_FAT	micturition	5	0.2	0.0048	0.09
GOTERM_BP_FAT	positive regulation of catecholamine secretion	5	0.2	0.0048	0.09
GOTERM_BP_FAT	regulation of systemic arterial blood pressure by norepinephrine-epinephrine	5	0.2	0.0048	0.09
GOTERM_BP_FAT	synaptic vesicle exocytosis	7	0.3	0.0049	0.091
GOTERM_BP_FAT	forebrain development	30	1.4	0.0051	0.093
GOTERM_BP_FAT	feeding behavior	17	0.8	0.0051	0.094
GOTERM_BP_FAT	metencephalon development	11	0.5	0.0054	0.098
GOTERM_BP_FAT	pancreas development	11	0.5	0.0054	0.098
GOTERM_BP_FAT	circadian rhythm	13	0.6	0.0054	0.098
GOTERM_BP_FAT	gamma-aminobutyric acid signaling pathway	8	0.4	0.0057	0.1
GOTERM_BP_FAT	regulation of vasodilation	8	0.4	0.0057	0.1
GOTERM_BP_FAT	regulation of homeostatic process	24	1.1	0.0059	0.11
GOTERM_BP_FAT	peripheral nervous system development	11	0.5	0.0067	0.12
GOTERM_BP_FAT	regulation of steroid metabolic process	11	0.5	0.0067	0.12
GOTERM_BP_FAT	gut development	11	0.5	0.0067	0.12
GOTERM_BP_FAT	kidney development	21	1	0.0068	0.12
GOTERM_BP_FAT	positive regulation of ion transport	12	0.5	0.0073	0.13
GOTERM_BP_FAT	regulation of neurotransmitter transport	9	0.4	0.0076	0.13
GOTERM_BP_FAT	response to glucocorticoid stimulus	18	0.8	0.0077	0.13
GOTERM_BP_FAT	anion transport	28	1.3	0.0077	0.13
GOTERM_BP_FAT	regulation of neurotransmitter secretion	8	0.4	0.0077	0.13
GOTERM_BP_FAT	regulation of long-term neuronal synaptic plasticity	8	0.4	0.0077	0.13
GOTERM_BP_FAT	epidermis development	34	1.5	0.0077	0.13
GOTERM_BP_FAT	urogenital system development	23	1	0.0078	0.13
GOTERM_BP_FAT	regulation of action potential in neuron	14	0.6	0.008	0.13
GOTERM_BP_FAT	ear morphogenesis	16	0.7	0.008	0.13
GOTERM_BP_FAT	sterol transport	11	0.5	0.0082	0.14
GOTERM_BP_FAT	cholesterol transport	11	0.5	0.0082	0.14
GOTERM_BP_FAT	ovulation from ovarian follicle	6	0.3	0.0084	0.14
GOTERM_BP_FAT	acute inflammatory response	21	1	0.0086	0.14
GOTERM_BP_FAT	regulation of response to food	5	0.2	0.0088	0.14
GOTERM_BP_FAT	regulation of appetite	5	0.2	0.0088	0.14
GOTERM_BP_FAT	embryonic morphogenesis	51	2.3	0.009	0.15
GOTERM_BP_FAT	sensory perception of pain	10	0.5	0.0091	0.15
GOTERM_BP_FAT	glycosaminoglycan metabolic process	14	0.6	0.0093	0.15
GOTERM_BP_FAT	regulation of lipid metabolic process	23	1	0.0096	0.15
GOTERM_BP_FAT	sensory organ development	40	1.8	0.0097	0.15
GOTERM_BP_FAT	body fluid secretion	9	0.4	0.0098	0.15
GOTERM_BP_FAT	regulation of systemic arterial blood pressure mediated by a chemical signal	9	0.4	0.0098	0.15
GOTERM_BP_FAT	heart development	38	1.7	0.0098	0.15
GOTERM_BP_FAT	sterol homeostasis	11	0.5	0.01	0.16
GOTERM_BP_FAT	cholesterol homeostasis	11	0.5	0.01	0.16
GOTERM_BP_FAT	regulation of striated muscle contraction	8	0.4	0.01	0.16
GOTERM_BP_FAT	response to drug	38	1.7	0.011	0.16
GOTERM_BP_FAT	developmental growth	19	0.9	0.011	0.16
GOTERM_BP_FAT	regulation of striated muscle tissue development	13	0.6	0.011	0.17
GOTERM_BP_FAT	activation of protein kinase activity	23	1	0.012	0.18
GOTERM_BP_FAT	regulation of body fluid levels	27	1.2	0.012	0.18
GOTERM_BP_FAT	memory	11	0.5	0.012	0.18
GOTERM_BP_FAT	regeneration	16	0.7	0.012	0.18
GOTERM_BP_FAT	skeletal muscle fiber development	9	0.4	0.012	0.18
GOTERM_BP_FAT	actomyosin structure organization	9	0.4	0.012	0.18
GOTERM_BP_FAT	regulation of cellular ketone metabolic process	14	0.6	0.013	0.19
GOTERM_BP_FAT	regulation of postsynaptic membrane potential	8	0.4	0.013	0.19
GOTERM_BP_FAT	retinoid metabolic process	8	0.4	0.013	0.19
GOTERM_BP_FAT	diterpenoid metabolic process	8	0.4	0.013	0.19
GOTERM_BP_FAT	vitamin A metabolic process	8	0.4	0.013	0.19
GOTERM_BP_FAT	positive regulation of blood pressure	8	0.4	0.013	0.19
GOTERM_BP_FAT	dopamine receptor signaling pathway	7	0.3	0.013	0.2
GOTERM_BP_FAT	positive regulation of smooth muscle contraction	7	0.3	0.013	0.2
GOTERM_BP_FAT	neurotransmitter secretion	10	0.5	0.014	0.2
GOTERM_BP_FAT	ethanolamine and derivative metabolic process	10	0.5	0.014	0.2
GOTERM_BP_FAT	regulation of neuron projection development	16	0.7	0.014	0.2
GOTERM_BP_FAT	regulation of cell size	36	1.6	0.014	0.2
GOTERM_BP_FAT	creatine metabolic process	5	0.2	0.014	0.2
GOTERM_BP_FAT	negative regulation of muscle development	5	0.2	0.014	0.2
GOTERM_BP_FAT	regulation of excretion	5	0.2	0.014	0.2
GOTERM_BP_FAT	reflex	5	0.2	0.014	0.2
GOTERM_BP_FAT	phosphagen metabolic process	5	0.2	0.014	0.2
GOTERM_BP_FAT	positive regulation of ATPase activity	5	0.2	0.014	0.2
GOTERM_BP_FAT	retinol metabolic process	5	0.2	0.014	0.2
GOTERM_BP_FAT	regulation of locomotion	34	1.5	0.014	0.2
GOTERM_BP_FAT	regulation of cellular component size	45	2	0.014	0.2
GOTERM_BP_FAT	striated muscle contraction	12	0.5	0.015	0.21
GOTERM_BP_FAT	regulation of Wnt receptor signaling pathway	12	0.5	0.015	0.21
GOTERM_BP_FAT	regulation of behavior	12	0.5	0.015	0.21
GOTERM_BP_FAT	intracellular signaling cascade	172	7.8	0.015	0.21
GOTERM_BP_FAT	regulation of cell morphogenesis involved in differentiation	17	0.8	0.015	0.21
GOTERM_BP_FAT	regulation of skeletal muscle tissue development	9	0.4	0.015	0.21
GOTERM_BP_FAT	regulation of calcium ion transport into cytosol	9	0.4	0.015	0.21
GOTERM_BP_FAT	positive regulation of hydrolase activity	32	1.5	0.016	0.21
GOTERM_BP_FAT	G-protein coupled receptor protein signaling pathway	155	7.1	0.016	0.22
GOTERM_BP_FAT	telencephalon development	15	0.7	0.016	0.22
GOTERM_BP_FAT	aminoglycan metabolic process	15	0.7	0.016	0.22
GOTERM_BP_FAT	ureteric bud development	10	0.5	0.017	0.22
GOTERM_BP_FAT	regulation of systemic arterial blood pressure	10	0.5	0.017	0.22
GOTERM_BP_FAT	muscle fiber development	10	0.5	0.017	0.22
GOTERM_BP_FAT	inflammatory response	52	2.4	0.017	0.22
GOTERM_BP_FAT	brown fat cell differentiation	8	0.4	0.017	0.22
GOTERM_BP_FAT	cellular hormone metabolic process	14	0.6	0.017	0.22
GOTERM_BP_FAT	cellular amino acid derivative metabolic process	30	1.4	0.017	0.22
GOTERM_BP_FAT	positive regulation of steroid metabolic process	6	0.3	0.017	0.23
GOTERM_BP_FAT	ovulation	6	0.3	0.017	0.23
GOTERM_BP_FAT	positive regulation of transcription from RNA polymerase II promoter	58	2.6	0.017	0.23
GOTERM_BP_FAT	epidermal cell differentiation	16	0.7	0.018	0.23
GOTERM_BP_FAT	bile acid metabolic process	7	0.3	0.018	0.23
GOTERM_BP_FAT	regulation of excitatory postsynaptic membrane potential	7	0.3	0.018	0.23
GOTERM_BP_FAT	keratinocyte differentiation	15	0.7	0.018	0.24
GOTERM_BP_FAT	response to vitamin	15	0.7	0.018	0.24
GOTERM_BP_FAT	cerebellum development	9	0.4	0.019	0.24
GOTERM_BP_FAT	secondary metabolic process	17	0.8	0.019	0.24
GOTERM_BP_FAT	response to estradiol stimulus	13	0.6	0.02	0.25
GOTERM_BP_FAT	adult locomotory behavior	13	0.6	0.02	0.25
GOTERM_BP_FAT	activation of protein kinase C activity by G-protein coupled receptor protein signaling pathway	10	0.5	0.02	0.25
GOTERM_BP_FAT	regulation of neuronal synaptic plasticity	10	0.5	0.02	0.25
GOTERM_BP_FAT	terpenoid metabolic process	8	0.4	0.021	0.26
GOTERM_BP_FAT	positive regulation of catalytic activity	77	3.5	0.022	0.27
GOTERM_BP_FAT	adrenal gland development	5	0.2	0.022	0.27
GOTERM_BP_FAT	lipoprotein transport	5	0.2	0.022	0.27
GOTERM_BP_FAT	neurotransmitter uptake	5	0.2	0.022	0.27
GOTERM_BP_FAT	cell growth	14	0.6	0.022	0.27
GOTERM_BP_FAT	regulation of multicellular organism growth	14	0.6	0.022	0.27
GOTERM_BP_FAT	cartilage development	16	0.7	0.022	0.27
GOTERM_BP_FAT	negative regulation of lyase activity	13	0.6	0.023	0.28
GOTERM_BP_FAT	negative regulation of adenylate cyclase activity	13	0.6	0.023	0.28
GOTERM_BP_FAT	negative regulation of cyclase activity	13	0.6	0.023	0.28
GOTERM_BP_FAT	regulation of chemotaxis	9	0.4	0.023	0.28
GOTERM_BP_FAT	neuromuscular junction development	7	0.3	0.023	0.28
GOTERM_BP_FAT	hormone transport	12	0.5	0.023	0.28
GOTERM_BP_FAT	ectoderm development	34	1.5	0.023	0.28
GOTERM_BP_FAT	copulation	6	0.3	0.024	0.28
GOTERM_BP_FAT	behavioral fear response	6	0.3	0.024	0.28
GOTERM_BP_FAT	ventral spinal cord development	6	0.3	0.024	0.28
GOTERM_BP_FAT	neuron fate specification	6	0.3	0.024	0.28
GOTERM_BP_FAT	behavioral defense response	6	0.3	0.024	0.28
GOTERM_BP_FAT	spinal cord motor neuron cell fate specification	4	0.2	0.024	0.29
GOTERM_BP_FAT	ventral spinal cord interneuron specification	4	0.2	0.024	0.29
GOTERM_BP_FAT	response to lithium ion	4	0.2	0.024	0.29
GOTERM_BP_FAT	ventral spinal cord interneuron differentiation	4	0.2	0.024	0.29
GOTERM_BP_FAT	ventral spinal cord interneuron fate commitment	4	0.2	0.024	0.29
GOTERM_BP_FAT	opsonization	4	0.2	0.024	0.29
GOTERM_BP_FAT	positive regulation of synaptic transmission, GABAergic	4	0.2	0.024	0.29
GOTERM_BP_FAT	negative regulation of multicellular organismal process	29	1.3	0.025	0.29
GOTERM_BP_FAT	protein homooligomerization	19	0.9	0.025	0.3
GOTERM_BP_FAT	glial cell development	8	0.4	0.026	0.3
GOTERM_BP_FAT	inner ear morphogenesis	13	0.6	0.026	0.3
GOTERM_BP_FAT	response to mechanical stimulus	13	0.6	0.026	0.3
GOTERM_BP_FAT	positive regulation of protein kinase activity	37	1.7	0.027	0.31
GOTERM_BP_FAT	regulation of cell projection organization	18	0.8	0.027	0.31
GOTERM_BP_FAT	synaptogenesis	9	0.4	0.027	0.31
GOTERM_BP_FAT	tissue regeneration	9	0.4	0.027	0.31
GOTERM_BP_FAT	positive regulation of gene expression	84	3.8	0.028	0.32
GOTERM_BP_FAT	positive regulation of muscle contraction	7	0.3	0.029	0.32
GOTERM_BP_FAT	regulation of synapse organization	7	0.3	0.029	0.32
GOTERM_BP_FAT	myofibril assembly	7	0.3	0.029	0.32
GOTERM_BP_FAT	embryonic skeletal system morphogenesis	13	0.6	0.03	0.33
GOTERM_BP_FAT	biogenic amine metabolic process	19	0.9	0.031	0.34
GOTERM_BP_FAT	unsaturated fatty acid metabolic process	12	0.5	0.031	0.34
GOTERM_BP_FAT	regulation of G-protein coupled receptor protein signaling pathway	12	0.5	0.031	0.34
GOTERM_BP_FAT	insemination	5	0.2	0.031	0.34
GOTERM_BP_FAT	embryonic skeletal system development	16	0.7	0.031	0.34
GOTERM_BP_FAT	response to lipopolysaccharide	16	0.7	0.031	0.34
GOTERM_BP_FAT	response to isoquinoline alkaloid	6	0.3	0.031	0.34
GOTERM_BP_FAT	drug metabolic process	6	0.3	0.031	0.34
GOTERM_BP_FAT	response to morphine	6	0.3	0.031	0.34
GOTERM_BP_FAT	positive regulation of cell proliferation	62	2.8	0.031	0.34
GOTERM_BP_FAT	polysaccharide metabolic process	21	1	0.031	0.34
GOTERM_BP_FAT	regulation of synaptic plasticity	14	0.6	0.032	0.34
GOTERM_BP_FAT	mating	8	0.4	0.032	0.34
GOTERM_BP_FAT	blood vessel morphogenesis	35	1.6	0.032	0.34
GOTERM_BP_FAT	hormone secretion	11	0.5	0.032	0.34
GOTERM_BP_FAT	monovalent inorganic cation homeostasis	11	0.5	0.032	0.34
GOTERM_BP_FAT	negative regulation of cell proliferation	55	2.5	0.032	0.34
GOTERM_BP_FAT	peptide hormone secretion	10	0.5	0.033	0.34
GOTERM_BP_FAT	neural crest cell development	9	0.4	0.033	0.34
GOTERM_BP_FAT	negative regulation of neuron differentiation	9	0.4	0.033	0.34
GOTERM_BP_FAT	neural crest cell differentiation	9	0.4	0.033	0.34
GOTERM_BP_FAT	positive regulation of transcription, DNA-dependent	70	3.2	0.033	0.35
GOTERM_BP_FAT	positive regulation of locomotion	19	0.9	0.034	0.35
GOTERM_BP_FAT	response to nutrient	25	1.1	0.034	0.35
GOTERM_BP_FAT	regulation of ossification	16	0.7	0.035	0.36
GOTERM_BP_FAT	endocytosis	36	1.6	0.035	0.36
GOTERM_BP_FAT	membrane invagination	36	1.6	0.035	0.36
GOTERM_BP_FAT	ureteric bud morphogenesis	7	0.3	0.036	0.37
GOTERM_BP_FAT	branching involved in ureteric bud morphogenesis	7	0.3	0.036	0.37
GOTERM_BP_FAT	calcium-independent cell-cell adhesion	7	0.3	0.036	0.37
GOTERM_BP_FAT	oligodendrocyte differentiation	7	0.3	0.036	0.37
GOTERM_BP_FAT	thymus development	7	0.3	0.036	0.37
GOTERM_BP_FAT	positive regulation of synaptic transmission, cholinergic	3	0.1	0.038	0.38
GOTERM_BP_FAT	positive regulation of dopamine secretion	3	0.1	0.038	0.38
GOTERM_BP_FAT	synaptic transmission involved in micturition	3	0.1	0.038	0.38
GOTERM_BP_FAT	regulation of transcription from RNA polymerase II promoter involved in ventral spinal cord interneuron specification	3	0.1	0.038	0.38
GOTERM_BP_FAT	activation of adenylate cyclase activity by G-protein signaling pathway	10	0.5	0.038	0.38
GOTERM_BP_FAT	inhibition of adenylate cyclase activity by G-protein signaling	10	0.5	0.038	0.38
GOTERM_BP_FAT	regulation of adenylate cyclase activity involved in G-protein signaling	10	0.5	0.038	0.38
GOTERM_BP_FAT	positive regulation of adenylate cyclase activity by G-protein signaling pathway	10	0.5	0.038	0.38
GOTERM_BP_FAT	response to cytokine stimulus	16	0.7	0.038	0.38
GOTERM_BP_FAT	regulation of exocytosis	9	0.4	0.038	0.38
GOTERM_BP_FAT	membrane lipid biosynthetic process	9	0.4	0.038	0.38
GOTERM_BP_FAT	positive regulation of behavior	9	0.4	0.038	0.38
GOTERM_BP_FAT	positive regulation of RNA metabolic process	70	3.2	0.039	0.38
GOTERM_BP_FAT	secretion by cell	34	1.5	0.039	0.38
GOTERM_BP_FAT	positive regulation of cholesterol esterification	4	0.2	0.039	0.38
GOTERM_BP_FAT	glial cell fate commitment	4	0.2	0.039	0.38
GOTERM_BP_FAT	behavioral response to nicotine	4	0.2	0.039	0.38
GOTERM_BP_FAT	pattern specification process	42	1.9	0.04	0.39
GOTERM_BP_FAT	endocrine pancreas development	6	0.3	0.04	0.39
GOTERM_BP_FAT	response to oxidative stress	28	1.3	0.041	0.39
GOTERM_BP_FAT	post-embryonic development	15	0.7	0.041	0.4
GOTERM_BP_FAT	icosanoid metabolic process	11	0.5	0.042	0.4
GOTERM_BP_FAT	protein-lipid complex assembly	5	0.2	0.042	0.4
GOTERM_BP_FAT	response to copper ion	5	0.2	0.042	0.4
GOTERM_BP_FAT	spinal cord patterning	5	0.2	0.042	0.4
GOTERM_BP_FAT	embryonic gut development	5	0.2	0.042	0.4
GOTERM_BP_FAT	response to iron ion	5	0.2	0.042	0.4
GOTERM_BP_FAT	plasma lipoprotein particle assembly	5	0.2	0.042	0.4
GOTERM_BP_FAT	long-term memory	5	0.2	0.042	0.4
GOTERM_BP_FAT	negative regulation of cell differentiation	35	1.6	0.042	0.4
GOTERM_BP_FAT	positive regulation of kinase activity	37	1.7	0.043	0.41
GOTERM_BP_FAT	response to abiotic stimulus	55	2.5	0.043	0.41
GOTERM_BP_FAT	peptide secretion	10	0.5	0.044	0.41
GOTERM_BP_FAT	negative regulation of blood pressure	7	0.3	0.044	0.41
GOTERM_BP_FAT	ovulation cycle	14	0.6	0.044	0.41
GOTERM_BP_FAT	behavioral interaction between organisms	9	0.4	0.045	0.42
GOTERM_BP_FAT	peptide transport	12	0.5	0.045	0.41
GOTERM_BP_FAT	positive regulation of chemotaxis	8	0.4	0.045	0.42
GOTERM_BP_FAT	mechanoreceptor differentiation	8	0.4	0.045	0.42
GOTERM_BP_FAT	lipid catabolic process	29	1.3	0.045	0.42
GOTERM_BP_FAT	morphogenesis of a branching structure	15	0.7	0.045	0.42
GOTERM_BP_FAT	positive regulation of transcription	80	3.6	0.046	0.42
GOTERM_BP_FAT	positive regulation of transferase activity	38	1.7	0.047	0.42
GOTERM_BP_FAT	chloride transport	13	0.6	0.047	0.42
GOTERM_BP_FAT	ear development	18	0.8	0.047	0.42
GOTERM_BP_FAT	positive regulation of MAPKKK cascade	11	0.5	0.048	0.43
GOTERM_BP_FAT	regulation of cell morphogenesis	23	1	0.05	0.44
GOTERM_BP_FAT	neuron fate commitment	10	0.5	0.05	0.44
GOTERM_BP_FAT	axon ensheathment	10	0.5	0.05	0.44
GOTERM_BP_FAT	ensheathment of neurons	10	0.5	0.05	0.44
GOTERM_BP_FAT	positive regulation of insulin secretion	6	0.3	0.05	0.44
GOTERM_BP_FAT	neuromuscular process	13	0.6	0.053	0.45
GOTERM_BP_FAT	aspartate family amino acid metabolic process	7	0.3	0.053	0.46
GOTERM_BP_FAT	regulation of synapse structure and activity	7	0.3	0.053	0.46
GOTERM_BP_FAT	positive regulation of anti-apoptosis	8	0.4	0.053	0.46
GOTERM_BP_FAT	eye development	23	1	0.054	0.46
GOTERM_BP_FAT	positive regulation of cell development	14	0.6	0.054	0.46
GOTERM_BP_FAT	wound healing	31	1.4	0.055	0.47
GOTERM_BP_FAT	vasculature development	39	1.8	0.056	0.47
GOTERM_BP_FAT	regulation of response to extracellular stimulus	5	0.2	0.056	0.47
GOTERM_BP_FAT	positive regulation of vasoconstriction	5	0.2	0.056	0.47
GOTERM_BP_FAT	regulation of response to nutrient levels	5	0.2	0.056	0.47
GOTERM_BP_FAT	spinal cord motor neuron differentiation	5	0.2	0.056	0.47
GOTERM_BP_FAT	response to heat	12	0.5	0.056	0.47
GOTERM_BP_FAT	response to magnesium ion	4	0.2	0.057	0.47
GOTERM_BP_FAT	sleep	4	0.2	0.057	0.47
GOTERM_BP_FAT	regulation of natriuresis	4	0.2	0.057	0.47
GOTERM_BP_FAT	tachykinin receptor signaling pathway	4	0.2	0.057	0.47
GOTERM_BP_FAT	regulation of cholesterol esterification	4	0.2	0.057	0.47
GOTERM_BP_FAT	negative regulation of striated muscle development	4	0.2	0.057	0.47
GOTERM_BP_FAT	vitamin D metabolic process	4	0.2	0.057	0.47
GOTERM_BP_FAT	triglyceride metabolic process	10	0.5	0.057	0.47
GOTERM_BP_FAT	energy reserve metabolic process	10	0.5	0.057	0.47
GOTERM_BP_FAT	skeletal system morphogenesis	20	0.9	0.06	0.49
GOTERM_BP_FAT	blood vessel development	38	1.7	0.06	0.49
GOTERM_BP_FAT	neutral lipid metabolic process	11	0.5	0.06	0.49
GOTERM_BP_FAT	cell-cell signaling involved in cell fate specification	6	0.3	0.062	0.5
GOTERM_BP_FAT	prostaglandin metabolic process	6	0.3	0.062	0.5
GOTERM_BP_FAT	response to tropane	6	0.3	0.062	0.5
GOTERM_BP_FAT	cholesterol efflux	6	0.3	0.062	0.5
GOTERM_BP_FAT	prostanoid metabolic process	6	0.3	0.062	0.5
GOTERM_BP_FAT	response to cocaine	6	0.3	0.062	0.5
GOTERM_BP_FAT	spleen development	6	0.3	0.062	0.5
GOTERM_BP_FAT	social behavior	6	0.3	0.062	0.5
GOTERM_BP_FAT	developmental induction	6	0.3	0.062	0.5
GOTERM_BP_FAT	calcium ion transport into cytosol	6	0.3	0.062	0.5
GOTERM_BP_FAT	smoothened signaling pathway	6	0.3	0.062	0.5
GOTERM_BP_FAT	fear response	6	0.3	0.062	0.5
GOTERM_BP_FAT	regulation of synaptic transmission, glutamatergic	6	0.3	0.062	0.5
GOTERM_BP_FAT	receptor metabolic process	8	0.4	0.062	0.5
GOTERM_BP_FAT	sphingolipid biosynthetic process	8	0.4	0.062	0.5
GOTERM_BP_FAT	nerve-nerve synaptic transmission	8	0.4	0.062	0.5
GOTERM_BP_FAT	icosanoid biosynthetic process	8	0.4	0.062	0.5
GOTERM_BP_FAT	hormone biosynthetic process	8	0.4	0.062	0.5
GOTERM_BP_FAT	regulation of axonogenesis	12	0.5	0.063	0.5
GOTERM_BP_FAT	positive regulation of axonogenesis	7	0.3	0.063	0.5
GOTERM_BP_FAT	positive regulation of multicellular organism growth	7	0.3	0.063	0.5
GOTERM_BP_FAT	regulation of skeletal muscle fiber development	7	0.3	0.063	0.5
GOTERM_BP_FAT	positive regulation of osteoblast differentiation	7	0.3	0.063	0.5
GOTERM_BP_FAT	glutamate signaling pathway	7	0.3	0.063	0.5
GOTERM_BP_FAT	response to ethanol	13	0.6	0.065	0.51
GOTERM_BP_FAT	negative regulation of transport	23	1	0.066	0.51
GOTERM_BP_FAT	positive regulation of biosynthetic process	95	4.3	0.067	0.52
GOTERM_BP_FAT	lipid homeostasis	11	0.5	0.068	0.52
GOTERM_BP_FAT	myelination	9	0.4	0.068	0.53
GOTERM_BP_FAT	cyclic nucleotide metabolic process	9	0.4	0.068	0.53
GOTERM_BP_FAT	regulation of transcription, mitotic	3	0.1	0.07	0.53
GOTERM_BP_FAT	vitamin A biosynthetic process	3	0.1	0.07	0.53
GOTERM_BP_FAT	choline metabolic process	3	0.1	0.07	0.53
GOTERM_BP_FAT	response to folic acid	3	0.1	0.07	0.53
GOTERM_BP_FAT	reduction of cytosolic calcium ion concentration	3	0.1	0.07	0.53
GOTERM_BP_FAT	regulation of synaptic transmission, cholinergic	3	0.1	0.07	0.53
GOTERM_BP_FAT	regulation of short-term neuronal synaptic plasticity	3	0.1	0.07	0.53
GOTERM_BP_FAT	9-cis-retinoic acid biosynthetic process	3	0.1	0.07	0.53
GOTERM_BP_FAT	negative regulation of appetite	3	0.1	0.07	0.53
GOTERM_BP_FAT	serotonin transport	3	0.1	0.07	0.53
GOTERM_BP_FAT	actin filament severing	3	0.1	0.07	0.53
GOTERM_BP_FAT	negative regulation of response to food	3	0.1	0.07	0.53
GOTERM_BP_FAT	CD8-positive, alpha-beta T cell differentiation	3	0.1	0.07	0.53
GOTERM_BP_FAT	9-cis-retinoic acid metabolic process	3	0.1	0.07	0.53
GOTERM_BP_FAT	camera-type eye development	19	0.9	0.07	0.53
GOTERM_BP_FAT	cGMP metabolic process	5	0.2	0.071	0.54
GOTERM_BP_FAT	positive regulation of heart contraction	5	0.2	0.071	0.54
GOTERM_BP_FAT	positive regulation of amine transport	5	0.2	0.071	0.54
GOTERM_BP_FAT	synaptic transmission, cholinergic	5	0.2	0.071	0.54
GOTERM_BP_FAT	actin filament organization	14	0.6	0.072	0.54
GOTERM_BP_FAT	response to molecule of bacterial origin	16	0.7	0.072	0.54
GOTERM_BP_FAT	protein maturation by peptide bond cleavage	16	0.7	0.072	0.54
GOTERM_BP_FAT	regulation of striated muscle cell differentiation	8	0.4	0.072	0.54
GOTERM_BP_FAT	fatty acid biosynthetic process	15	0.7	0.072	0.54
GOTERM_BP_FAT	positive regulation of molecular function	81	3.7	0.072	0.54
GOTERM_BP_FAT	response to glucose stimulus	10	0.5	0.073	0.54
GOTERM_BP_FAT	regulation of lipid biosynthetic process	10	0.5	0.073	0.54
GOTERM_BP_FAT	pigmentation during development	7	0.3	0.075	0.55
GOTERM_BP_FAT	xenobiotic metabolic process	6	0.3	0.075	0.55
GOTERM_BP_FAT	regulation of leukocyte migration	6	0.3	0.075	0.55
GOTERM_BP_FAT	response to progesterone stimulus	6	0.3	0.075	0.55
GOTERM_BP_FAT	cytosolic calcium ion transport	6	0.3	0.075	0.55
GOTERM_BP_FAT	protein-lipid complex remodeling	6	0.3	0.075	0.55
GOTERM_BP_FAT	plasma lipoprotein particle remodeling	6	0.3	0.075	0.55
GOTERM_BP_FAT	macromolecular complex remodeling	6	0.3	0.075	0.55
GOTERM_BP_FAT	regionalization	31	1.4	0.077	0.56
GOTERM_BP_FAT	positive regulation of neurogenesis	12	0.5	0.077	0.56
GOTERM_BP_FAT	positive regulation of axon extension	4	0.2	0.078	0.56
GOTERM_BP_FAT	low-density lipoprotein particle remodeling	4	0.2	0.078	0.56
GOTERM_BP_FAT	smooth muscle cell differentiation	4	0.2	0.078	0.56
GOTERM_BP_FAT	cGMP-mediated signaling	4	0.2	0.078	0.56
GOTERM_BP_FAT	hyaluronan metabolic process	4	0.2	0.078	0.56
GOTERM_BP_FAT	adult feeding behavior	4	0.2	0.078	0.56
GOTERM_BP_FAT	positive regulation of growth	15	0.7	0.078	0.56
GOTERM_BP_FAT	positive regulation of cellular biosynthetic process	93	4.2	0.079	0.56
GOTERM_BP_FAT	pallium development	10	0.5	0.081	0.57
GOTERM_BP_FAT	positive regulation of macromolecule biosynthetic process	89	4	0.082	0.57
GOTERM_BP_FAT	positive regulation of calcium ion transport	8	0.4	0.083	0.58
GOTERM_BP_FAT	organic ether metabolic process	11	0.5	0.084	0.58
GOTERM_BP_FAT	receptor-mediated endocytosis	11	0.5	0.084	0.58
GOTERM_BP_FAT	membrane lipid metabolic process	15	0.7	0.085	0.59
GOTERM_BP_FAT	response to peptide hormone stimulus	25	1.1	0.085	0.59
GOTERM_BP_FAT	mesoderm development	14	0.6	0.086	0.59
GOTERM_BP_FAT	epithelial tube morphogenesis	13	0.6	0.086	0.59
GOTERM_BP_FAT	negative regulation of growth	19	0.9	0.087	0.59
GOTERM_BP_FAT	female pregnancy	19	0.9	0.087	0.59
GOTERM_BP_FAT	visual learning	7	0.3	0.087	0.59
GOTERM_BP_FAT	central nervous system neuron differentiation	9	0.4	0.088	0.59
GOTERM_BP_FAT	positive regulation of homeostatic process	9	0.4	0.088	0.59
GOTERM_BP_FAT	regulation of polysaccharide metabolic process	5	0.2	0.088	0.6
GOTERM_BP_FAT	positive regulation of leukocyte migration	5	0.2	0.088	0.6
GOTERM_BP_FAT	response to cold	6	0.3	0.089	0.6
GOTERM_BP_FAT	digestive system development	6	0.3	0.089	0.6
GOTERM_BP_FAT	regulation of carbohydrate biosynthetic process	6	0.3	0.089	0.6
GOTERM_BP_FAT	digestive tract morphogenesis	6	0.3	0.089	0.6
GOTERM_BP_FAT	Wnt receptor signaling pathway, calcium modulating pathway	6	0.3	0.089	0.6
GOTERM_BP_FAT	regulation of vesicle-mediated transport	17	0.8	0.09	0.6
GOTERM_BP_FAT	response to monosaccharide stimulus	10	0.5	0.091	0.6
GOTERM_BP_FAT	regulation of developmental growth	10	0.5	0.091	0.6
GOTERM_BP_FAT	response to hexose stimulus	10	0.5	0.091	0.6
GOTERM_BP_FAT	reproductive developmental process	39	1.8	0.092	0.61
GOTERM_BP_FAT	sphingolipid metabolic process	14	0.6	0.093	0.61
GOTERM_BP_FAT	unsaturated fatty acid biosynthetic process	8	0.4	0.094	0.61
GOTERM_BP_FAT	digestive system process	8	0.4	0.094	0.61
GOTERM_BP_FAT	extracellular matrix organization	18	0.8	0.095	0.62
GOTERM_BP_FAT	negative regulation of cell communication	37	1.7	0.098	0.63
Yellow
Category	Term	Count	%	P-Value	Benjamini
GOTERM_BP_FAT	pancreas development	6	3	2.4e-05	0.028
GOTERM_BP_FAT	endocrine pancreas development	4	2	0.00061	0.3
GOTERM_BP_FAT	digestion	6	3	0.0022	0.58
GOTERM_BP_FAT	positive regulation of transcription, DNA-dependent	13	6.6	0.0031	0.6
GOTERM_BP_FAT	positive regulation of RNA metabolic process	13	6.6	0.0033	0.54
GOTERM_BP_FAT	regulation of cellular localization	9	4.5	0.0036	0.5
GOTERM_BP_FAT	response to estrogen stimulus	6	3	0.0041	0.5
GOTERM_BP_FAT	positive regulation of transcription from RNA polymerase II promoter	11	5.6	0.0042	0.46
GOTERM_BP_FAT	positive regulation of transcription	14	7.1	0.0045	0.44
GOTERM_BP_FAT	digestive system process	4	2	0.0047	0.43
GOTERM_BP_FAT	oxidation reduction	15	7.6	0.005	0.41
GOTERM_BP_FAT	endocrine system development	5	2.5	0.0051	0.39
GOTERM_BP_FAT	positive regulation of gene expression	14	7.1	0.0057	0.4
GOTERM_BP_FAT	regulation of protein transport	6	3	0.0058	0.39
GOTERM_BP_FAT	regulation of establishment of protein localization	6	3	0.0075	0.44
GOTERM_BP_FAT	blastocyst development	4	2	0.0091	0.49
GOTERM_BP_FAT	positive regulation of nucleobase, nucleoside, nucleotide and nucleic acid metabolic process	14	7.1	0.01	0.5
GOTERM_BP_FAT	regulation of protein localization	6	3	0.013	0.57
GOTERM_BP_FAT	positive regulation of nitrogen compound metabolic process	14	7.1	0.013	0.55
GOTERM_BP_FAT	regulation of body fluid levels	6	3	0.014	0.56
GOTERM_BP_FAT	positive regulation of macromolecule biosynthetic process	14	7.1	0.014	0.56
GOTERM_BP_FAT	blastocyst formation	3	1.5	0.017	0.6
GOTERM_BP_FAT	peptide transport	4	2	0.017	0.58
GOTERM_BP_FAT	protein splicing	2	1	0.02	0.63
GOTERM_BP_FAT	intein-mediated protein splicing	2	1	0.02	0.63
GOTERM_BP_FAT	positive regulation of cellular biosynthetic process	14	7.1	0.02	0.62
GOTERM_BP_FAT	genitalia development	3	1.5	0.022	0.63
GOTERM_BP_FAT	glycerol metabolic process	3	1.5	0.022	0.63
GOTERM_BP_FAT	positive regulation of biosynthetic process	14	7.1	0.023	0.63
GOTERM_BP_FAT	alditol metabolic process	3	1.5	0.026	0.67
GOTERM_BP_FAT	epithelium development	7	3.5	0.027	0.67
GOTERM_BP_FAT	positive regulation of protein transport	4	2	0.03	0.69
GOTERM_BP_FAT	insulin secretion	3	1.5	0.03	0.68
GOTERM_BP_FAT	response to steroid hormone stimulus	6	3	0.044	0.81
GOTERM_BP_FAT	hindgut morphogenesis	2	1	0.049	0.83
GOTERM_BP_FAT	innate immune response	5	2.5	0.051	0.83
GOTERM_BP_FAT	cell projection assembly	4	2	0.051	0.83
GOTERM_BP_FAT	regulation of secretion	6	3	0.053	0.83
GOTERM_BP_FAT	multicellular organismal homeostasis	4	2	0.054	0.83
GOTERM_BP_FAT	peptide hormone secretion	3	1.5	0.058	0.84
GOTERM_BP_FAT	lipid transport	5	2.5	0.059	0.84
GOTERM_BP_FAT	epithelial structure maintenance	2	1	0.059	0.83
GOTERM_BP_FAT	maintenance of gastrointestinal epithelium	2	1	0.059	0.83
GOTERM_BP_FAT	carboxylic acid transport	5	2.5	0.061	0.83
GOTERM_BP_FAT	regulation of insulin secretion	3	1.5	0.061	0.83
GOTERM_BP_FAT	polyol metabolic process	3	1.5	0.061	0.83
GOTERM_BP_FAT	organic acid transport	5	2.5	0.062	0.83
GOTERM_BP_FAT	regulation of transcription from RNA polymerase II promoter	13	6.6	0.062	0.82
GOTERM_BP_FAT	peptide secretion	3	1.5	0.064	0.82
GOTERM_BP_FAT	regulation of hormone levels	5	2.5	0.066	0.82
GOTERM_BP_FAT	regulation of protein import into nucleus	3	1.5	0.072	0.85
GOTERM_BP_FAT	lipid localization	5	2.5	0.074	0.85
GOTERM_BP_FAT	response to glucose stimulus	3	1.5	0.075	0.84
GOTERM_BP_FAT	hormone secretion	3	1.5	0.075	0.84
GOTERM_BP_FAT	cell projection organization	8	4	0.078	0.85
GOTERM_BP_FAT	regulation of peptide secretion	3	1.5	0.078	0.84
GOTERM_BP_FAT	response to monosaccharide stimulus	3	1.5	0.081	0.85
GOTERM_BP_FAT	response to hexose stimulus	3	1.5	0.081	0.85
GOTERM_BP_FAT	coagulation	4	2	0.083	0.85
GOTERM_BP_FAT	blood coagulation	4	2	0.083	0.85
GOTERM_BP_FAT	hormone transport	3	1.5	0.087	0.86
GOTERM_BP_FAT	glucose homeostasis	3	1.5	0.087	0.86
GOTERM_BP_FAT	carbohydrate homeostasis	3	1.5	0.087	0.86
GOTERM_BP_FAT	embryonic morphogenesis	7	3.5	0.089	0.86
GOTERM_BP_FAT	monocarboxylic acid transport	3	1.5	0.09	0.86
GOTERM_BP_FAT	positive regulation of macromolecule metabolic process	14	7.1	0.09	0.86
GOTERM_BP_FAT	hemostasis	4	2	0.095	0.87
GOTERM_BP_FAT	ectodermal gut morphogenesis	2	1	0.096	0.87
GOTERM_BP_FAT	bile acid and bile salt transport	2	1	0.096	0.87
GOTERM_BP_FAT	ectodermal gut development	2	1	0.096	0.87
GOTERM_BP_FAT	urogenital system development	4	2	0.099	0.87
GOTERM_BP_FAT	regulation of intracellular protein transport	3	1.5	0.099	0.87
